# Supplementary material for: α-Lipoic acid: a potential regulator of copper metabolism in Alzheimer’s disease
Source: Front Mol Biosci. 2024 Sep 3;11:1451536. doi: 10.3389/fmolb.2024.1451536 (PMC11405343; doi:10.3389/fmolb.2024.1451536)
Supplement: Supplementary file 2 [file DataSheet1.CSV]

Protein IDs	Majority protein IDs	Peptide counts (all)	Peptide counts (razor+unique)	Peptide counts (unique)	Protein names	Gene names	Fasta headers	Number of proteins	Peptides	Razor + unique peptides	Unique peptides	Peptides 20 LA_2	Peptides 20La 5Cu_12	Peptides 20LA 5Cu_4	Peptides 20LA 5Cu_8	Peptides 20LA_10	Peptides 20LA_6	Peptides 5Cu_11	Peptides 5Cu_3	Peptides 5Cu_7	Peptides control_1	Peptides control_5	Peptides control_9	Razor + unique peptides 20 LA_2	Razor + unique peptides 20La 5Cu_12	Razor + unique peptides 20LA 5Cu_4	Razor + unique peptides 20LA 5Cu_8	Razor + unique peptides 20LA_10	Razor + unique peptides 20LA_6	Razor + unique peptides 5Cu_11	Razor + unique peptides 5Cu_3	Razor + unique peptides 5Cu_7	Razor + unique peptides control_1	Razor + unique peptides control_5	Razor + unique peptides control_9	Unique peptides 20 LA_2	Unique peptides 20La 5Cu_12	Unique peptides 20LA 5Cu_4	Unique peptides 20LA 5Cu_8	Unique peptides 20LA_10	Unique peptides 20LA_6	Unique peptides 5Cu_11	Unique peptides 5Cu_3	Unique peptides 5Cu_7	Unique peptides control_1	Unique peptides control_5	Unique peptides control_9	Sequence coverage [%]	Unique + razor sequence coverage [%]
P62805	P62805	20	20	20	Histone H4	H4C1	sp|P62805|H4_HUMAN Histone H4 OS=Homo sapiens OX=9606 GN=H4C1 PE=1 SV=2	1	20	20	20	19	20	20	19	20	20	19	18	20	20	20	19	19	20	20	19	20	20	19	18	20	20	20	19	19	20	20	19	20	20	19	18	20	20	20	19	68.9	68.9
P62807	P62807;U3KQK0;Q99879;Q99877;P58876;O60814;P57053	16;15;15;15;15;15;14	16;15;15;15;15;15;14	0;0;0;0;0;0;0	Histone H2B type 1-C/E/F/G/I	H2BC4	sp|P62807|H2B1C_HUMAN Histone H2B type 1-C/E/F/G/I OS=Homo sapiens OX=9606 GN=H2BC4 PE=1 SV=4;tr|U3KQK0|U3KQK0_HUMAN Histone H2B OS=Homo sapiens OX=9606 GN=H2BC15 PE=1 SV=1;sp|Q99879|H2B1M_HUMAN Histone H2B type 1-M OS=Homo sapiens OX=9606 GN=H2BC14 PE=1 S	7	16	16	0	16	15	16	15	16	16	15	16	15	12	14	15	16	15	16	15	16	16	15	16	15	12	14	15	0	0	0	0	0	0	0	0	0	0	0	0	83.3	83.3
P63261	P63261;I3L3I0;I3L1U9;I3L4N8	32;20;20;16;14	32;20;20;16;14	0;0;0;0;0	Actin, cytoplasmic 2	ACTG1	sp|P63261|ACTG_HUMAN Actin, cytoplasmic 2 OS=Homo sapiens OX=9606 GN=ACTG1 PE=1 SV=1;tr|I3L3I0|I3L3I0_HUMAN Actin, cytoplasmic 2 (Fragment) OS=Homo sapiens OX=9606 GN=ACTG1 PE=1 SV=1;tr|I3L1U9|I3L1U9_HUMAN Actin, cytoplasmic 2 (Fragment) OS=Homo sapiens OX	5	32	32	0	32	32	31	32	32	31	32	32	32	28	31	32	32	32	31	32	32	31	32	32	32	28	31	32	0	0	0	0	0	0	0	0	0	0	0	0	88.5	88.5
P04406	P04406;P04406-2;E7EUT5	33;30;28;1	33;30;28;1	33;30;28;1	Glyceraldehyde-3-phosphate dehydrogenase	GAPDH	sp|P04406|G3P_HUMAN Glyceraldehyde-3-phosphate dehydrogenase OS=Homo sapiens OX=9606 GN=GAPDH PE=1 SV=3;sp|P04406-2|G3P_HUMAN Isoform 2 of Glyceraldehyde-3-phosphate dehydrogenase OS=Homo sapiens OX=9606 GN=GAPDH;tr|E7EUT5|E7EUT5_HUMAN Glyceraldehyde-3-pho	4	33	33	33	30	30	31	30	32	31	28	29	29	29	31	31	30	30	31	30	32	31	28	29	29	29	31	31	30	30	31	30	32	31	28	29	29	29	31	31	91	91
P68363	P68363;P68363-2;P68366;P68366-2	38;27;26;26;18;12;10;9;7;6;6;6;6;4;3;3;3;2;1	38;27;26;26;18;12;10;9;7;6;6;6;6;4;3;3;3;2;1	2;2;2;2;0;0;0;0;0;0;0;0;0;0;0;0;0;0;0	Tubulin alpha-1B chain	TUBA1B	sp|P68363|TBA1B_HUMAN Tubulin alpha-1B chain OS=Homo sapiens OX=9606 GN=TUBA1B PE=1 SV=1;sp|P68363-2|TBA1B_HUMAN Isoform 2 of Tubulin alpha-1B chain OS=Homo sapiens OX=9606 GN=TUBA1B;sp|P68366|TBA4A_HUMAN Tubulin alpha-4A chain OS=Homo sapiens OX=9606 GN=T	19	38	38	2	34	36	30	31	35	35	29	34	35	34	36	38	34	36	30	31	35	35	29	34	35	34	36	38	2	2	2	2	2	2	2	2	2	2	2	2	85.4	85.4
Q9BVA1	Q9BVA1	35	35	2	Tubulin beta-2B chain	TUBB2B	sp|Q9BVA1|TBB2B_HUMAN Tubulin beta-2B chain OS=Homo sapiens OX=9606 GN=TUBB2B PE=1 SV=1	1	35	35	2	33	34	33	32	35	35	33	34	34	34	35	35	33	34	33	32	35	35	33	34	34	34	35	35	2	2	2	2	2	2	2	2	2	2	2	2	80.4	80.4
Q71DI3	Q71DI3	12	12	1	Histone H3.2	H3C15	sp|Q71DI3|H32_HUMAN Histone H3.2 OS=Homo sapiens OX=9606 GN=H3C15 PE=1 SV=3	1	12	12	1	11	11	12	12	10	11	10	10	10	9	12	11	11	11	12	12	10	11	10	10	10	9	12	11	1	1	1	1	1	1	1	1	1	1	1	1	71.3	71.3
P16104	P16104;A0A3B3IS11	13;7;1;1;1;1;1;1;1;1;1;1	13;7;1;1;1;1;1;1;1;1;1;1	4;0;0;0;0;0;0;0;0;0;0;0	Histone H2AX	H2AX	sp|P16104|H2AX_HUMAN Histone H2AX OS=Homo sapiens OX=9606 GN=H2AX PE=1 SV=2;tr|A0A3B3IS11|A0A3B3IS11_HUMAN Histone H2A OS=Homo sapiens OX=9606 PE=3 SV=1	12	13	13	4	8	10	9	10	10	10	12	12	8	9	11	10	8	10	9	10	10	10	12	12	8	9	11	10	3	4	4	3	3	4	4	4	2	2	4	3	72	72
P08238	P08238	61;23	61;23	38;10	Heat shock protein HSP 90-beta	HSP90AB1	sp|P08238|HS90B_HUMAN Heat shock protein HSP 90-beta OS=Homo sapiens OX=9606 GN=HSP90AB1 PE=1 SV=4	2	61	61	38	58	58	57	53	57	59	52	55	58	56	58	60	58	58	57	53	57	59	52	55	58	56	58	60	35	35	34	31	34	36	30	33	35	33	36	37	73.9	73.9
Q16777	Q16777;Q6FI13	13;13	8;8	2;2	Histone H2A type 2-C	H2AC20	sp|Q16777|H2A2C_HUMAN Histone H2A type 2-C OS=Homo sapiens OX=9606 GN=H2AC20 PE=1 SV=4;sp|Q6FI13|H2A2A_HUMAN Histone H2A type 2-A OS=Homo sapiens OX=9606 GN=H2AC18 PE=1 SV=3	2	13	8	2	10	10	9	7	10	10	8	10	9	10	10	8	6	6	6	3	6	6	4	6	6	5	6	4	2	1	1	1	1	1	1	2	1	1	1	1	72.1	60.5
P22626	P22626;P22626-2;A0A087WUI2	44;42;34	44;42;34	43;41;33	Heterogeneous nuclear ribonucleoproteins A2/B1	HNRNPA2B1	sp|P22626|ROA2_HUMAN Heterogeneous nuclear ribonucleoproteins A2/B1 OS=Homo sapiens OX=9606 GN=HNRNPA2B1 PE=1 SV=2;sp|P22626-2|ROA2_HUMAN Isoform A2 of Heterogeneous nuclear ribonucleoproteins A2/B1 OS=Homo sapiens OX=9606 GN=HNRNPA2B1;tr|A0A087WUI2|A0A087	3	44	44	43	37	40	38	35	43	41	34	39	37	43	42	44	37	40	38	35	43	41	34	39	37	43	42	44	36	39	37	34	42	40	33	38	36	42	41	43	79.9	79.9
P16401	P16401	19	19	14	Histone H1.5	H1-5	sp|P16401|H15_HUMAN Histone H1.5 OS=Homo sapiens OX=9606 GN=H1-5 PE=1 SV=3	1	19	19	14	16	17	16	15	17	14	17	16	15	15	15	18	16	17	16	15	17	14	17	16	15	15	15	18	12	13	12	11	12	11	13	12	11	11	12	13	47.3	47.3
P68104	P68104;Q5VTE0;A0A087WVQ9;A0A087WV01	31;29;28;23;7;6	31;29;28;23;7;6	19;18;18;13;2;2	Elongation factor 1-alpha 1	EEF1A1	sp|P68104|EF1A1_HUMAN Elongation factor 1-alpha 1 OS=Homo sapiens OX=9606 GN=EEF1A1 PE=1 SV=1;sp|Q5VTE0|EF1A3_HUMAN Putative elongation factor 1-alpha-like 3 OS=Homo sapiens OX=9606 GN=EEF1A1P5 PE=5 SV=1;tr|A0A087WVQ9|A0A087WVQ9_HUMAN Elongation factor 1-a	6	31	31	19	27	27	30	26	28	25	26	31	29	27	28	29	27	27	30	26	28	25	26	31	29	27	28	29	15	16	18	15	17	15	15	19	18	16	17	17	74.5	74.5
P10809	P10809	56;20;18;6;4;3;3;1	56;20;18;6;4;3;3;1	56;20;18;6;4;3;3;1	60 kDa heat shock protein, mitochondrial	HSPD1	sp|P10809|CH60_HUMAN 60 kDa heat shock protein, mitochondrial OS=Homo sapiens OX=9606 GN=HSPD1 PE=1 SV=2	8	56	56	56	53	52	54	52	52	51	49	55	55	53	55	53	53	52	54	52	52	51	49	55	55	53	55	53	53	52	54	52	52	51	49	55	55	53	55	53	79.6	79.6
P62937	P62937;F8WE65;C9J5S7;P62937-2	14;9;9;8;3;3;3;3;3;3;3;2;2	14;9;9;8;3;3;3;3;3;3;3;2;2	14;9;9;8;3;3;3;3;3;3;3;2;2	Peptidyl-prolyl cis-trans isomerase A	PPIA	sp|P62937|PPIA_HUMAN Peptidyl-prolyl cis-trans isomerase A OS=Homo sapiens OX=9606 GN=PPIA PE=1 SV=2;tr|F8WE65|F8WE65_HUMAN Peptidyl-prolyl cis-trans isomerase OS=Homo sapiens OX=9606 GN=PPIA PE=1 SV=1;tr|C9J5S7|C9J5S7_HUMAN Peptidyl-prolyl cis-trans isome	13	14	14	14	12	14	14	13	14	14	14	14	14	13	14	14	12	14	14	13	14	14	14	14	14	13	14	14	12	14	14	13	14	14	14	14	14	13	14	14	75.8	75.8
P11142	P11142;E9PKE3;P11142-2;E9PNE6;E9PN89	44;43;34;33;22;15;14;14;14;12;11;10	42;41;32;32;21;14;14;14;14;12;10;10	11;10;11;6;7;11;11;11;11;9;7;7	Heat shock cognate 71 kDa protein	HSPA8	sp|P11142|HSP7C_HUMAN Heat shock cognate 71 kDa protein OS=Homo sapiens OX=9606 GN=HSPA8 PE=1 SV=1;tr|E9PKE3|E9PKE3_HUMAN Heat shock cognate 71 kDa protein OS=Homo sapiens OX=9606 GN=HSPA8 PE=1 SV=1;sp|P11142-2|HSP7C_HUMAN Isoform 2 of Heat shock cognate 7	12	44	42	11	41	40	41	40	42	42	40	42	42	41	42	41	39	38	39	38	40	40	38	40	40	39	40	39	11	11	11	11	11	11	10	11	11	11	11	11	72.1	72.1
P16403	P16403	19	14	6	Histone H1.2	H1-2	sp|P16403|H12_HUMAN Histone H1.2 OS=Homo sapiens OX=9606 GN=H1-2 PE=1 SV=2	1	19	14	6	16	16	17	16	17	14	15	16	16	14	16	17	12	12	13	12	12	11	11	12	12	10	13	12	4	4	5	4	5	4	3	4	4	2	5	4	49.3	35.7
P06733	P06733;A0A2R8Y6G6;P06733-2	35;31;24;16;14;13;6;4;4;4	35;31;24;16;14;13;6;4;4;4	31;27;21;13;11;10;5;4;3;3	Alpha-enolase	ENO1	sp|P06733|ENOA_HUMAN Alpha-enolase OS=Homo sapiens OX=9606 GN=ENO1 PE=1 SV=2;tr|A0A2R8Y6G6|A0A2R8Y6G6_HUMAN 2-phospho-D-glycerate hydro-lyase OS=Homo sapiens OX=9606 GN=ENO1 PE=1 SV=1;sp|P06733-2|ENOA_HUMAN Isoform MBP-1 of Alpha-enolase OS=Homo sapiens OX	10	35	35	31	32	34	31	33	33	33	31	32	34	31	35	34	32	34	31	33	33	33	31	32	34	31	35	34	29	31	28	29	29	29	27	29	30	27	31	30	79.5	79.5
P61978-3	P61978-3;Q5T6W2	39;32	39;32	3;3	Isoform 3 of Heterogeneous nuclear ribonucleoprotein K	HNRNPK	sp|P61978-3|HNRPK_HUMAN Isoform 3 of Heterogeneous nuclear ribonucleoprotein K OS=Homo sapiens OX=9606 GN=HNRNPK;tr|Q5T6W2|Q5T6W2_HUMAN Heterogeneous nuclear ribonucleoprotein K (Fragment) OS=Homo sapiens OX=9606 GN=HNRNPK PE=1 SV=1	2	39	39	3	37	37	37	35	37	39	34	36	36	33	38	37	37	37	37	35	37	39	34	36	36	33	38	37	2	2	2	2	2	3	2	2	1	2	2	3	69.5	69.5
Q9BPU6	Q9BPU6	37;13;11;11	37;13;11;11	37;13;11;11	Dihydropyrimidinase-related protein 5	DPYSL5	sp|Q9BPU6|DPYL5_HUMAN Dihydropyrimidinase-related protein 5 OS=Homo sapiens OX=9606 GN=DPYSL5 PE=1 SV=1	4	37	37	37	33	31	29	32	31	31	28	32	36	27	31	33	33	31	29	32	31	31	28	32	36	27	31	33	33	31	29	32	31	31	28	32	36	27	31	33	77	77
P60174-1	P60174-1;P60174;P60174-4	25;25;16;12;11;4	25;25;16;12;11;4	25;25;16;12;11;4	Isoform 2 of Triosephosphate isomerase	TPI1	sp|P60174-1|TPIS_HUMAN Isoform 2 of Triosephosphate isomerase OS=Homo sapiens OX=9606 GN=TPI1;sp|P60174|TPIS_HUMAN Triosephosphate isomerase OS=Homo sapiens OX=9606 GN=TPI1 PE=1 SV=3;sp|P60174-4|TPIS_HUMAN Isoform 4 of Triosephosphate isomerase OS=Homo sap	6	25	25	25	23	24	24	21	25	22	19	23	23	24	24	25	23	24	24	21	25	22	19	23	23	24	24	25	23	24	24	21	25	22	19	23	23	24	24	25	87.1	87.1
Q00839	Q00839;Q00839-2;A0A1W2PPS1;A0A1X7SBS1;A0A1W2PP35;Q5RI18;A0A1W2PPH7;A0A1W2PPL4;A0A1W2PP34;A0A1W2PQL0;A0A1W2PQ74;A0A1W2PRZ7;A0A1W2PQD4	62;59;56;56;54;53;50;50;47;47;42;39;34;6;4;3;1;1;1	62;59;56;56;54;53;50;50;47;47;42;39;34;6;4;3;1;1;1	62;59;56;56;54;53;50;50;47;47;42;39;34;6;4;3;1;1;1	Heterogeneous nuclear ribonucleoprotein U	HNRNPU	sp|Q00839|HNRPU_HUMAN Heterogeneous nuclear ribonucleoprotein U OS=Homo sapiens OX=9606 GN=HNRNPU PE=1 SV=6;sp|Q00839-2|HNRPU_HUMAN Isoform 2 of Heterogeneous nuclear ribonucleoprotein U OS=Homo sapiens OX=9606 GN=HNRNPU;tr|A0A1W2PPS1|A0A1W2PPS1_HUMAN Hete	19	62	62	62	55	53	55	54	56	54	50	54	55	51	55	57	55	53	55	54	56	54	50	54	55	51	55	57	55	53	55	54	56	54	50	54	55	51	55	57	59.6	59.6
P09651-2	P09651-2;F8W6I7;P09651-3;P09651;F8VZ49;A0A2R8Y4L2;Q32P51;F8VTQ5	36;35;35;35;27;22;22;20;16;15;14	35;34;34;34;26;21;21;19;16;15;13	34;33;33;33;25;21;20;18;15;15;13	Isoform A1-A of Heterogeneous nuclear ribonucleoprotein A1	HNRNPA1	sp|P09651-2|ROA1_HUMAN Isoform A1-A of Heterogeneous nuclear ribonucleoprotein A1 OS=Homo sapiens OX=9606 GN=HNRNPA1;tr|F8W6I7|F8W6I7_HUMAN Helix-destabilizing protein OS=Homo sapiens OX=9606 GN=HNRNPA1 PE=1 SV=2;sp|P09651-3|ROA1_HUMAN Isoform 2 of Heterog	11	36	35	34	34	31	33	29	35	35	29	33	33	30	34	34	33	30	32	28	34	34	28	32	32	29	33	33	32	29	31	27	33	33	27	31	31	29	32	32	82.2	82.2
P23528	P23528;G3V1A4;E9PP50;E9PK25;E9PQB7;E9PLJ3;E9PS23	23;22;22;22;16;13;13	23;22;22;22;16;13;13	19;18;18;18;12;12;13	Cofilin-1	CFL1	sp|P23528|COF1_HUMAN Cofilin-1 OS=Homo sapiens OX=9606 GN=CFL1 PE=1 SV=3;tr|G3V1A4|G3V1A4_HUMAN Cofilin, non-muscle isoform OS=Homo sapiens OX=9606 GN=CFL1 PE=1 SV=1;tr|E9PP50|E9PP50_HUMAN Cofilin, non-muscle isoform (Fragment) OS=Homo sapiens OX=9606 GN=C	7	23	23	19	20	21	21	21	21	22	20	20	23	21	22	22	20	21	21	21	21	22	20	20	23	21	22	22	17	17	17	18	17	18	17	17	19	18	18	18	88.6	88.6
P62258	P62258;P62258-2	25;20;11;11;8;8;3	25;20;11;11;8;8;3	22;18;9;9;7;7;2	14-3-3 protein epsilon	YWHAE	sp|P62258|1433E_HUMAN 14-3-3 protein epsilon OS=Homo sapiens OX=9606 GN=YWHAE PE=1 SV=1;sp|P62258-2|1433E_HUMAN Isoform SV of 14-3-3 protein epsilon OS=Homo sapiens OX=9606 GN=YWHAE	7	25	25	22	25	24	24	23	25	24	23	25	23	20	25	25	25	24	24	23	25	24	23	25	23	20	25	25	22	21	21	20	22	21	20	22	20	17	22	22	77.6	77.6
P62979	P62979;A0A2R8Y422;J3QTR3	11;8;7	11;8;7	5;3;1	Ubiquitin-40S ribosomal protein S27a	RPS27A	sp|P62979|RS27A_HUMAN Ubiquitin-40S ribosomal protein S27a OS=Homo sapiens OX=9606 GN=RPS27A PE=1 SV=2;tr|A0A2R8Y422|A0A2R8Y422_HUMAN 40S ribosomal protein S27a OS=Homo sapiens OX=9606 GN=RPS27AP5 PE=3 SV=1;tr|J3QTR3|J3QTR3_HUMAN Ubiquitin-40S ribosomal pr	3	11	11	5	10	10	10	10	10	11	9	10	9	9	9	10	10	10	10	10	10	11	9	10	9	9	9	10	4	4	4	4	4	5	3	4	3	3	3	4	65.4	65.4
P52272-2	P52272-2;P52272;A0A087X0X3	59;59;57;29;24;19;19;15;8;7;5	59;59;57;29;24;19;19;15;8;7;5	35;35;35;25;3;19;0;0;8;0;2	Isoform 2 of Heterogeneous nuclear ribonucleoprotein M	HNRNPM	sp|P52272-2|HNRPM_HUMAN Isoform 2 of Heterogeneous nuclear ribonucleoprotein M OS=Homo sapiens OX=9606 GN=HNRNPM;sp|P52272|HNRPM_HUMAN Heterogeneous nuclear ribonucleoprotein M OS=Homo sapiens OX=9606 GN=HNRNPM PE=1 SV=3;tr|A0A087X0X3|A0A087X0X3_HUMAN Hete	11	59	59	35	54	55	55	53	57	50	55	54	52	48	56	56	54	55	55	53	57	50	55	54	52	48	56	56	33	33	34	33	33	31	34	33	31	28	33	33	79.6	79.6
P15636	P15636;CON__P15636	17;17	17;17	17;17	Protease 1		sp|P15636|API_ACHLY Protease 1 OS=Achromobacter lyticus OX=224 PE=1 SV=1;	2	17	17	17	16	15	16	16	16	15	16	16	15	13	15	15	16	15	16	16	16	15	16	16	15	13	15	15	16	15	16	16	16	15	16	16	15	13	15	15	25.1	25.1
P40926	P40926;P40926-2;G3XAL0	24;19;18	24;19;18	24;19;18	Malate dehydrogenase, mitochondrial	MDH2	sp|P40926|MDHM_HUMAN Malate dehydrogenase, mitochondrial OS=Homo sapiens OX=9606 GN=MDH2 PE=1 SV=3;sp|P40926-2|MDHM_HUMAN Isoform 2 of Malate dehydrogenase, mitochondrial OS=Homo sapiens OX=9606 GN=MDH2;tr|G3XAL0|G3XAL0_HUMAN Malate dehydrogenase OS=Homo s	3	24	24	24	22	21	20	22	21	23	21	21	22	21	22	22	22	21	20	22	21	23	21	21	22	21	22	22	22	21	20	22	21	23	21	21	22	21	22	22	71.9	71.9
Q16658	Q16658	48;11;11;8	48;11;11;8	48;11;11;8	Fascin	FSCN1	sp|Q16658|FSCN1_HUMAN Fascin OS=Homo sapiens OX=9606 GN=FSCN1 PE=1 SV=3	4	48	48	48	43	44	44	39	45	45	39	44	45	41	43	45	43	44	44	39	45	45	39	44	45	41	43	45	43	44	44	39	45	45	39	44	45	41	43	45	81.1	81.1
P25705	P25705;P25705-2;P25705-3	47;46;43;23;20;15;13;9;2	47;46;43;23;20;15;13;9;2	47;46;43;23;20;15;13;9;2	ATP synthase subunit alpha, mitochondrial	ATP5F1A	sp|P25705|ATPA_HUMAN ATP synthase subunit alpha, mitochondrial OS=Homo sapiens OX=9606 GN=ATP5F1A PE=1 SV=1;sp|P25705-2|ATPA_HUMAN Isoform 2 of ATP synthase subunit alpha, mitochondrial OS=Homo sapiens OX=9606 GN=ATP5F1A;sp|P25705-3|ATPA_HUMAN Isoform 3 of	9	47	47	47	45	46	47	42	45	45	41	43	43	39	45	45	45	46	47	42	45	45	41	43	43	39	45	45	45	46	47	42	45	45	41	43	43	39	45	45	73.8	73.8
P00558	P00558;P00558-2	37;34;7	37;34;7	37;34;7	Phosphoglycerate kinase 1	PGK1	sp|P00558|PGK1_HUMAN Phosphoglycerate kinase 1 OS=Homo sapiens OX=9606 GN=PGK1 PE=1 SV=3;sp|P00558-2|PGK1_HUMAN Isoform 2 of Phosphoglycerate kinase 1 OS=Homo sapiens OX=9606 GN=PGK1	3	37	37	37	37	36	35	35	35	36	35	35	32	34	37	36	37	36	35	35	35	36	35	35	32	34	37	36	37	36	35	35	35	36	35	35	32	34	37	36	83.2	83.2
P29373	P29373;Q5SYZ4	16;12	16;12	15;11	Cellular retinoic acid-binding protein 2	CRABP2	sp|P29373|RABP2_HUMAN Cellular retinoic acid-binding protein 2 OS=Homo sapiens OX=9606 GN=CRABP2 PE=1 SV=2;tr|Q5SYZ4|Q5SYZ4_HUMAN Cellular retinoic acid-binding protein 2 (Fragment) OS=Homo sapiens OX=9606 GN=CRABP2 PE=1 SV=1	2	16	16	15	16	16	16	16	16	15	16	16	16	15	16	16	16	16	16	16	16	15	16	16	16	15	16	16	15	15	15	15	15	14	15	15	15	14	15	15	77.5	77.5
P06576	P06576;H0YH81;F8W079	31;24;16;7	31;24;16;7	20;13;11;2	ATP synthase subunit beta, mitochondrial	ATP5F1B	sp|P06576|ATPB_HUMAN ATP synthase subunit beta, mitochondrial OS=Homo sapiens OX=9606 GN=ATP5F1B PE=1 SV=3;tr|H0YH81|H0YH81_HUMAN ATP synthase subunit beta (Fragment) OS=Homo sapiens OX=9606 GN=ATP5F1B PE=1 SV=1;tr|F8W079|F8W079_HUMAN ATP synthase subunit	4	31	31	20	29	28	29	25	29	28	27	27	29	28	27	28	29	28	29	25	29	28	27	27	29	28	27	28	19	19	19	17	19	19	18	17	19	18	18	18	75.4	75.4
P06748	P06748;P06748-2;P06748-3	23;21;20;7;1	23;21;20;7;1	23;21;20;7;1	Nucleophosmin	NPM1	sp|P06748|NPM_HUMAN Nucleophosmin OS=Homo sapiens OX=9606 GN=NPM1 PE=1 SV=2;sp|P06748-2|NPM_HUMAN Isoform 2 of Nucleophosmin OS=Homo sapiens OX=9606 GN=NPM1;sp|P06748-3|NPM_HUMAN Isoform 3 of Nucleophosmin OS=Homo sapiens OX=9606 GN=NPM1	5	23	23	23	22	22	22	22	22	22	22	22	22	18	21	22	22	22	22	22	22	22	22	22	22	18	21	22	22	22	22	22	22	22	22	22	22	18	21	22	61.6	61.6
P09936	P09936;D6RE83;D6R956;D6R974	22;19;18;14;3	22;19;18;14;3	22;19;18;14;3	Ubiquitin carboxyl-terminal hydrolase isozyme L1	UCHL1	sp|P09936|UCHL1_HUMAN Ubiquitin carboxyl-terminal hydrolase isozyme L1 OS=Homo sapiens OX=9606 GN=UCHL1 PE=1 SV=2;tr|D6RE83|D6RE83_HUMAN Ubiquitin carboxyl-terminal hydrolase OS=Homo sapiens OX=9606 GN=UCHL1 PE=1 SV=1;tr|D6R956|D6R956_HUMAN Ubiquitin carbo	5	22	22	22	20	19	19	17	21	21	17	20	19	18	21	21	20	19	19	17	21	21	17	20	19	18	21	21	20	19	19	17	21	21	17	20	19	18	21	21	87.9	87.9
P07900	P07900;P07900-2	59;59;13;7;2	41;41;5;2;1	36;36;3;2;1	Heat shock protein HSP 90-alpha	HSP90AA1	sp|P07900|HS90A_HUMAN Heat shock protein HSP 90-alpha OS=Homo sapiens OX=9606 GN=HSP90AA1 PE=1 SV=5;sp|P07900-2|HS90A_HUMAN Isoform 2 of Heat shock protein HSP 90-alpha OS=Homo sapiens OX=9606 GN=HSP90AA1	5	59	41	36	57	58	57	54	58	58	52	56	58	54	59	58	39	40	39	36	40	40	34	38	40	36	41	40	34	35	34	31	35	35	29	33	35	32	36	35	59.2	40.8
P68371	P68371	34	9	1	Tubulin beta-4B chain	TUBB4B	sp|P68371|TBB4B_HUMAN Tubulin beta-4B chain OS=Homo sapiens OX=9606 GN=TUBB4B PE=1 SV=1	1	34	9	1	32	33	32	32	34	34	33	33	33	33	34	34	9	9	9	9	9	9	9	9	9	9	9	9	1	1	1	1	1	1	1	1	1	1	1	1	76.6	26.3
B2R5W2	B2R5W2;P07910-2;B4DY08;G3V4W0;G3V4C1;P07910-4;P07910-3;G3V251;G3V2D6;G3V5X6;G3V3K6	28;28;28;28;27;24;18;16;16;14;14;12;12;10;9;9;9;9;9;9;9;1;1;1;1	28;28;28;28;27;24;18;16;16;14;14;12;12;10;9;9;9;9;9;9;9;1;1;1;1	4;4;4;4;4;4;0;4;4;2;2;0;0;0;0;0;0;0;0;0;0;0;0;0;0	Heterogeneous nuclear ribonucleoproteins C1/C2	HNRNPC	tr|B2R5W2|B2R5W2_HUMAN Heterogeneous nuclear ribonucleoproteins C1/C2 OS=Homo sapiens OX=9606 GN=HNRNPC PE=1 SV=1;sp|P07910-2|HNRPC_HUMAN Isoform C1 of Heterogeneous nuclear ribonucleoproteins C1/C2 OS=Homo sapiens OX=9606 GN=HNRNPC;tr|B4DY08|B4DY08_HUMAN	25	28	28	4	25	23	24	23	24	24	23	25	24	22	23	26	25	23	24	23	24	24	23	25	24	22	23	26	3	3	3	1	4	4	1	3	3	3	3	4	61.7	61.7
P19338	P19338;H7BY16	49;25;10;10;10;10	49;25;10;10;10;10	49;25;10;10;10;10	Nucleolin	NCL	sp|P19338|NUCL_HUMAN Nucleolin OS=Homo sapiens OX=9606 GN=NCL PE=1 SV=3;tr|H7BY16|H7BY16_HUMAN Nucleolin (Fragment) OS=Homo sapiens OX=9606 GN=NCL PE=1 SV=8	6	49	49	49	48	46	46	43	47	48	42	47	42	42	46	46	48	46	46	43	47	48	42	47	42	42	46	46	48	46	46	43	47	48	42	47	42	42	46	46	44.9	44.9
P78527	P78527;P78527-2	231;226;7;5	231;226;7;5	231;226;7;5	DNA-dependent protein kinase catalytic subunit	PRKDC	sp|P78527|PRKDC_HUMAN DNA-dependent protein kinase catalytic subunit OS=Homo sapiens OX=9606 GN=PRKDC PE=1 SV=3;sp|P78527-2|PRKDC_HUMAN Isoform 2 of DNA-dependent protein kinase catalytic subunit OS=Homo sapiens OX=9606 GN=PRKDC	4	231	231	231	192	193	197	174	207	199	170	195	200	185	198	200	192	193	197	174	207	199	170	195	200	185	198	200	192	193	197	174	207	199	170	195	200	185	198	200	55.1	55.1
P14618	P14618;B4DNK4;P14618-3	46;40;39;13;13;12;6;4;4;1;1	46;40;39;13;13;12;6;4;4;1;1	5;5;5;0;0;0;0;0;0;0;0	Pyruvate kinase PKM	PKM	sp|P14618|KPYM_HUMAN Pyruvate kinase PKM OS=Homo sapiens OX=9606 GN=PKM PE=1 SV=4;tr|B4DNK4|B4DNK4_HUMAN Pyruvate kinase OS=Homo sapiens OX=9606 GN=PKM PE=1 SV=1;sp|P14618-3|KPYM_HUMAN Isoform 3 of Pyruvate kinase PKM OS=Homo sapiens OX=9606 GN=PKM	11	46	46	5	39	39	39	35	40	41	34	40	43	40	40	41	39	39	39	35	40	41	34	40	43	40	40	41	4	5	4	3	5	5	3	5	5	5	5	5	82.9	82.9
P13639	P13639	70	70	69	Elongation factor 2	EEF2	sp|P13639|EF2_HUMAN Elongation factor 2 OS=Homo sapiens OX=9606 GN=EEF2 PE=1 SV=4	1	70	70	69	67	67	68	61	63	66	55	63	65	53	66	68	67	67	68	61	63	66	55	63	65	53	66	68	66	66	67	60	62	65	54	62	64	53	65	67	73.1	73.1
A0A1C7CYX9	A0A1C7CYX9;Q16555-2	45;33;4	45;33;4	11;0;0	Dihydropyrimidinase-related protein 2	DPYSL2	tr|A0A1C7CYX9|A0A1C7CYX9_HUMAN Dihydropyrimidinase-related protein 2 OS=Homo sapiens OX=9606 GN=DPYSL2 PE=1 SV=1;sp|Q16555-2|DPYL2_HUMAN Isoform 2 of Dihydropyrimidinase-related protein 2 OS=Homo sapiens OX=9606 GN=DPYSL2	3	45	45	11	41	41	41	40	42	42	38	42	42	36	41	42	41	41	41	40	42	42	38	42	42	36	41	42	9	10	10	9	9	11	9	9	10	7	9	9	76.7	76.7
A0A087WVQ6	A0A087WVQ6;Q00610-2;Q00610	102;102;102;33;10;8;6;6;1;1;1	102;102;102;33;10;8;6;6;1;1;1	82;82;82;31;10;7;6;6;0;0;0	Clathrin heavy chain	CLTC	tr|A0A087WVQ6|A0A087WVQ6_HUMAN Clathrin heavy chain OS=Homo sapiens OX=9606 GN=CLTC PE=1 SV=1;sp|Q00610-2|CLH1_HUMAN Isoform 2 of Clathrin heavy chain 1 OS=Homo sapiens OX=9606 GN=CLTC;sp|Q00610|CLH1_HUMAN Clathrin heavy chain 1 OS=Homo sapiens OX=9606 GN=	11	102	102	82	90	92	88	75	95	90	75	87	86	85	91	90	90	92	88	75	95	90	75	87	86	85	91	90	71	74	70	60	76	72	61	68	69	66	75	72	64.7	64.7
Q08211	Q08211	74;12;1;1	74;12;1;1	74;12;1;1	ATP-dependent RNA helicase A	DHX9	sp|Q08211|DHX9_HUMAN ATP-dependent RNA helicase A OS=Homo sapiens OX=9606 GN=DHX9 PE=1 SV=4	4	74	74	74	67	68	65	63	70	69	59	66	68	61	69	66	67	68	65	63	70	69	59	66	68	61	69	66	67	68	65	63	70	69	59	66	68	61	69	66	59.8	59.8
P16949	P16949;P16949-2;A2A2D0	18;13;12;1;1;1;1	18;13;12;1;1;1;1	13;8;7;0;0;0;0	Stathmin	STMN1	sp|P16949|STMN1_HUMAN Stathmin OS=Homo sapiens OX=9606 GN=STMN1 PE=1 SV=3;sp|P16949-2|STMN1_HUMAN Isoform 2 of Stathmin OS=Homo sapiens OX=9606 GN=STMN1;tr|A2A2D0|A2A2D0_HUMAN Stathmin (Fragment) OS=Homo sapiens OX=9606 GN=STMN1 PE=1 SV=8	7	18	18	13	17	15	17	17	18	17	18	16	17	14	18	17	17	15	17	17	18	17	18	16	17	14	18	17	13	11	12	12	13	13	13	12	12	9	13	12	64.4	64.4
Q14204	Q14204	285;117;107;85;80;56;27;25;14	285;117;107;85;80;56;27;25;14	285;117;107;85;80;56;27;25;14	Cytoplasmic dynein 1 heavy chain 1	DYNC1H1	sp|Q14204|DYHC1_HUMAN Cytoplasmic dynein 1 heavy chain 1 OS=Homo sapiens OX=9606 GN=DYNC1H1 PE=1 SV=5	9	285	285	285	218	230	232	203	240	230	177	231	239	202	237	235	218	230	232	203	240	230	177	231	239	202	237	235	218	230	232	203	240	230	177	231	239	202	237	235	64.8	64.8
P09874	P09874	79;8;8	79;8;8	79;8;8	Poly [ADP-ribose] polymerase 1	PARP1	sp|P09874|PARP1_HUMAN Poly [ADP-ribose] polymerase 1 OS=Homo sapiens OX=9606 GN=PARP1 PE=1 SV=4	3	79	79	79	70	73	66	68	69	68	65	68	69	64	73	69	70	73	66	68	69	68	65	68	69	64	73	69	70	73	66	68	69	68	65	68	69	64	73	69	65.6	65.6
P23246	P23246;P23246-2	52;47;19;4	52;47;19;4	50;45;19;4	Splicing factor, proline- and glutamine-rich	SFPQ	sp|P23246|SFPQ_HUMAN Splicing factor, proline- and glutamine-rich OS=Homo sapiens OX=9606 GN=SFPQ PE=1 SV=2;sp|P23246-2|SFPQ_HUMAN Isoform Short of Splicing factor, proline- and glutamine-rich OS=Homo sapiens OX=9606 GN=SFPQ	4	52	52	50	44	46	47	42	47	46	43	43	48	41	47	42	44	46	47	42	47	46	43	43	48	41	47	42	42	44	45	40	45	44	41	41	46	39	45	40	61.7	61.7
Q5T7C4	Q5T7C4;P09429;B2RPK0	19;19;11;2	16;16;8;2	16;16;8;2	High mobility group protein B1	HMGB1	tr|Q5T7C4|Q5T7C4_HUMAN High mobility group protein B1 OS=Homo sapiens OX=9606 GN=HMGB1 PE=1 SV=1;sp|P09429|HMGB1_HUMAN High mobility group protein B1 OS=Homo sapiens OX=9606 GN=HMGB1 PE=1 SV=3;sp|B2RPK0|HGB1A_HUMAN Putative high mobility group protein B1-l	4	19	16	16	18	19	19	19	19	18	19	19	18	16	18	19	15	16	16	16	16	15	16	16	15	13	15	16	15	16	16	16	16	15	16	16	15	13	15	16	70.3	60.1
Q32Q12	Q32Q12;P22392-2;J3KPD9;P22392;E7ERL0	17;17;13;13;10;8;6;6;3	17;17;13;13;10;8;6;6;3	7;7;3;7;0;5;3;0;0	Nucleoside diphosphate kinase	NME1-NME2	tr|Q32Q12|Q32Q12_HUMAN Nucleoside diphosphate kinase OS=Homo sapiens OX=9606 GN=NME1-NME2 PE=1 SV=1;sp|P22392-2|NDKB_HUMAN Isoform 3 of Nucleoside diphosphate kinase B OS=Homo sapiens OX=9606 GN=NME2;tr|J3KPD9|J3KPD9_HUMAN NME1-NME2 readthrough OS=Homo sap	9	17	17	7	16	17	17	17	17	16	16	17	17	14	17	16	16	17	17	17	17	16	16	17	17	14	17	16	6	7	7	7	7	6	7	7	7	6	7	7	74.3	74.3
P20700	P20700;E9PBF6;A0A0D9SFE5	62;50;43;21	62;50;43;21	58;48;42;20	Lamin-B1	LMNB1	sp|P20700|LMNB1_HUMAN Lamin-B1 OS=Homo sapiens OX=9606 GN=LMNB1 PE=1 SV=2;tr|E9PBF6|E9PBF6_HUMAN Lamin-B1 OS=Homo sapiens OX=9606 GN=LMNB1 PE=1 SV=1;tr|A0A0D9SFE5|A0A0D9SFE5_HUMAN Lamin B1, isoform CRA_a OS=Homo sapiens OX=9606 GN=LMNB1 PE=1 SV=1	4	62	62	58	53	55	54	54	55	52	49	55	58	47	57	57	53	55	54	54	55	52	49	55	58	47	57	57	49	51	50	50	52	49	45	51	54	44	53	54	83.3	83.3
P26583	P26583;D6R9A6	22;19	22;19	18;15	High mobility group protein B2	HMGB2	sp|P26583|HMGB2_HUMAN High mobility group protein B2 OS=Homo sapiens OX=9606 GN=HMGB2 PE=1 SV=2;tr|D6R9A6|D6R9A6_HUMAN High mobility group protein B2 (Fragment) OS=Homo sapiens OX=9606 GN=HMGB2 PE=1 SV=1	2	22	22	18	21	21	22	22	21	21	21	22	21	20	21	22	21	21	22	22	21	21	21	22	21	20	21	22	18	17	18	18	17	17	17	18	17	17	17	18	60.3	60.3
A0A1B0GVU9	A0A1B0GVU9	44;12;11;9;9;7;6;5;3;2	1;0;0;0;0;0;0;0;0;1	1;0;0;0;0;0;0;0;0;1	Glutaminyl-tRNA synthetase (Fragment)	QARS1	tr|A0A1B0GVU9|A0A1B0GVU9_HUMAN Glutaminyl-tRNA synthetase (Fragment) OS=Homo sapiens OX=9606 GN=QARS1 PE=1 SV=1	10	44	1	1	33	35	36	27	31	32	30	34	32	27	36	35	1	1	1	1	1	1	1	1	1	1	1	1	1	1	1	1	1	1	1	1	1	1	1	1	60.7	1.4
P00761	P00761;CON__P00761	8;8	8;8	8;8	Trypsin		sp|P00761|TRYP_PIG Trypsin OS=Sus scrofa OX=9823 PE=1 SV=1;	2	8	8	8	7	7	7	7	8	7	7	7	7	7	7	8	7	7	7	7	8	7	7	7	7	7	7	8	7	7	7	7	8	7	7	7	7	7	7	8	42	42
P06753-2	P06753-2;A0A087WWU8;P06753-6;J3KN67;A0A2R2Y2Q3;A0A494C0P6	44;41;39;32;27;24;18;12;8;3	44;41;39;32;27;24;18;12;8;3	0;0;0;0;0;0;0;0;0;0	Isoform 2 of Tropomyosin alpha-3 chain	TPM3	sp|P06753-2|TPM3_HUMAN Isoform 2 of Tropomyosin alpha-3 chain OS=Homo sapiens OX=9606 GN=TPM3;tr|A0A087WWU8|A0A087WWU8_HUMAN Tropomyosin alpha-3 chain OS=Homo sapiens OX=9606 GN=TPM3 PE=1 SV=1;sp|P06753-6|TPM3_HUMAN Isoform 6 of Tropomyosin alpha-3 chain O	10	44	44	0	42	40	39	40	39	39	38	40	41	34	40	41	42	40	39	40	39	39	38	40	41	34	40	41	0	0	0	0	0	0	0	0	0	0	0	0	86.7	86.7
Q14103-3	Q14103-3;Q14103;H0Y8G5;D6RAF8	21;21;20;14;6	21;21;20;14;6	2;2;1;2;2	Isoform 3 of Heterogeneous nuclear ribonucleoprotein D0	HNRNPD	sp|Q14103-3|HNRPD_HUMAN Isoform 3 of Heterogeneous nuclear ribonucleoprotein D0 OS=Homo sapiens OX=9606 GN=HNRNPD;sp|Q14103|HNRPD_HUMAN Heterogeneous nuclear ribonucleoprotein D0 OS=Homo sapiens OX=9606 GN=HNRNPD PE=1 SV=1;tr|H0Y8G5|H0Y8G5_HUMAN Heterogene	5	21	21	2	19	19	19	19	18	19	18	18	18	18	19	18	19	19	19	19	18	19	18	18	18	18	19	18	2	2	2	2	2	2	2	2	2	2	2	2	50	50
P12236	P12236	26;3	26;3	6;0	ADP/ATP translocase 3	SLC25A6	sp|P12236|ADT3_HUMAN ADP/ATP translocase 3 OS=Homo sapiens OX=9606 GN=SLC25A6 PE=1 SV=4	2	26	26	6	22	25	23	23	25	24	25	26	24	18	23	23	22	25	23	23	25	24	25	26	24	18	23	23	4	5	5	5	5	6	5	6	5	4	5	5	67.1	67.1
Q15233	Q15233;Q15233-2;H7C367;C9JYS8	48;44;30;24;19;8	46;42;28;24;17;8	43;39;26;23;16;7	Non-POU domain-containing octamer-binding protein	NONO	sp|Q15233|NONO_HUMAN Non-POU domain-containing octamer-binding protein OS=Homo sapiens OX=9606 GN=NONO PE=1 SV=4;sp|Q15233-2|NONO_HUMAN Isoform 2 of Non-POU domain-containing octamer-binding protein OS=Homo sapiens OX=9606 GN=NONO;tr|H7C367|H7C367_HUMAN No	6	48	46	43	45	45	46	43	45	44	42	43	45	40	45	45	43	43	44	41	43	42	40	41	43	38	43	43	41	41	41	39	41	41	38	39	40	36	41	41	72.6	72.6
A0A5F9ZHM4	A0A5F9ZHM4;P07195;A0A3B3IS95;A8MW50	22;22;16;13;10;8	20;20;14;11;9;8	20;20;14;11;9;8	L-lactate dehydrogenase	LDHB	tr|A0A5F9ZHM4|A0A5F9ZHM4_HUMAN L-lactate dehydrogenase OS=Homo sapiens OX=9606 GN=LDHB PE=1 SV=1;sp|P07195|LDHB_HUMAN L-lactate dehydrogenase B chain OS=Homo sapiens OX=9606 GN=LDHB PE=1 SV=2;tr|A0A3B3IS95|A0A3B3IS95_HUMAN L-lactate dehydrogenase OS=Homo s	6	22	20	20	22	22	22	21	20	21	20	22	22	19	22	22	20	20	20	19	19	19	18	20	20	18	20	20	20	20	20	19	19	19	18	20	20	18	20	20	66.3	62.5
Q12906-7	Q12906-7;Q12906-4;Q12906-6	57;50;50	57;50;50	2;2;2	Isoform 7 of Interleukin enhancer-binding factor 3	ILF3	sp|Q12906-7|ILF3_HUMAN Isoform 7 of Interleukin enhancer-binding factor 3 OS=Homo sapiens OX=9606 GN=ILF3;sp|Q12906-4|ILF3_HUMAN Isoform 4 of Interleukin enhancer-binding factor 3 OS=Homo sapiens OX=9606 GN=ILF3;sp|Q12906-6|ILF3_HUMAN Isoform 6 of Interleu	3	57	57	2	52	53	51	50	54	51	50	49	53	51	55	53	52	53	51	50	54	51	50	49	53	51	55	53	1	1	1	1	1	1	1	1	2	1	1	1	74.3	74.3
P09455	P09455;A0A0A0MTB9;H0YAK8	19;12;12	19;12;12	1;1;1	Retinol-binding protein 1	RBP1	sp|P09455|RET1_HUMAN Retinol-binding protein 1 OS=Homo sapiens OX=9606 GN=RBP1 PE=1 SV=2;tr|A0A0A0MTB9|A0A0A0MTB9_HUMAN Retinol-binding protein 1 OS=Homo sapiens OX=9606 GN=RBP1 PE=1 SV=1;tr|H0YAK8|H0YAK8_HUMAN Retinol-binding protein 1 OS=Homo sapiens OX=	3	19	19	1	18	17	18	16	19	19	17	19	17	19	18	19	18	17	18	16	19	19	17	19	17	19	18	19	1	1	1	1	1	1	1	1	1	1	1	1	89.6	89.6
Q13263	Q13263;Q13263-2	49;47;22;8;5	49;47;22;8;5	49;47;22;8;5	Transcription intermediary factor 1-beta	TRIM28	sp|Q13263|TIF1B_HUMAN Transcription intermediary factor 1-beta OS=Homo sapiens OX=9606 GN=TRIM28 PE=1 SV=5;sp|Q13263-2|TIF1B_HUMAN Isoform 2 of Transcription intermediary factor 1-beta OS=Homo sapiens OX=9606 GN=TRIM28	5	49	49	49	47	47	45	44	45	44	41	46	42	37	46	47	47	47	45	44	45	44	41	46	42	37	46	47	47	47	45	44	45	44	41	46	42	37	46	47	73.5	73.5
Q71U36	Q71U36;Q71U36-2;P0DPH8;P0DPH7;P0DPH7-2;A0A1W2PQM2	38;36;25;25;21;19;18;18;7	3;3;3;3;3;2;1;3;2	1;1;1;1;1;0;1;1;0	Tubulin alpha-1A chain	TUBA1A	sp|Q71U36|TBA1A_HUMAN Tubulin alpha-1A chain OS=Homo sapiens OX=9606 GN=TUBA1A PE=1 SV=1;sp|Q71U36-2|TBA1A_HUMAN Isoform 2 of Tubulin alpha-1A chain OS=Homo sapiens OX=9606 GN=TUBA1A;sp|P0DPH8|TBA3D_HUMAN Tubulin alpha-3D chain OS=Homo sapiens OX=9606 GN=T	9	38	3	1	34	36	30	31	35	35	29	34	35	34	36	38	3	3	3	3	3	3	3	3	3	3	3	3	1	1	1	1	1	1	1	1	1	1	1	1	85.4	6.2
P49411	P49411	33;2	33;2	33;2	Elongation factor Tu, mitochondrial	TUFM	sp|P49411|EFTU_HUMAN Elongation factor Tu, mitochondrial OS=Homo sapiens OX=9606 GN=TUFM PE=1 SV=2	2	33	33	33	31	31	31	28	31	30	30	31	30	30	30	31	31	31	31	28	31	30	30	31	30	30	30	31	31	31	31	28	31	30	30	31	30	30	30	31	74.6	74.6
P27348	P27348;E9PG15	25;15	22;13	20;13	14-3-3 protein theta	YWHAQ	sp|P27348|1433T_HUMAN 14-3-3 protein theta OS=Homo sapiens OX=9606 GN=YWHAQ PE=1 SV=1;tr|E9PG15|E9PG15_HUMAN 14-3-3 protein theta (Fragment) OS=Homo sapiens OX=9606 GN=YWHAQ PE=1 SV=1	2	25	22	20	23	24	23	22	25	23	23	21	22	24	23	23	20	21	20	19	22	20	20	18	19	21	20	20	18	19	18	17	20	18	18	16	17	19	18	18	76.3	76.3
Q99623	Q99623;J3KPX7;F5GY37;Q99623-2;F5GWA7;F5H3X6	22;21;19;18;15;12;5;4;2	22;21;19;18;15;12;5;4;2	22;21;19;18;15;12;5;4;2	Prohibitin-2	PHB2	sp|Q99623|PHB2_HUMAN Prohibitin-2 OS=Homo sapiens OX=9606 GN=PHB2 PE=1 SV=2;tr|J3KPX7|J3KPX7_HUMAN Prohibitin OS=Homo sapiens OX=9606 GN=PHB2 PE=1 SV=2;tr|F5GY37|F5GY37_HUMAN Prohibitin OS=Homo sapiens OX=9606 GN=PHB2 PE=1 SV=1;sp|Q99623-2|PHB2_HUMAN Isofo	9	22	22	22	21	22	22	20	21	21	20	21	20	17	20	22	21	22	22	20	21	21	20	21	20	17	20	22	21	22	22	20	21	21	20	21	20	17	20	22	78.6	78.6
P63104	P63104;E7EX29;E7ESK7;B0AZS6	24;19;14;13;11;11;11;11;10;10;7	19;14;12;10;9;9;9;8;7;7;5	18;13;11;10;8;8;8;8;7;7;5	14-3-3 protein zeta/delta	YWHAZ	sp|P63104|1433Z_HUMAN 14-3-3 protein zeta/delta OS=Homo sapiens OX=9606 GN=YWHAZ PE=1 SV=1;tr|E7EX29|E7EX29_HUMAN 14-3-3 protein zeta/delta (Fragment) OS=Homo sapiens OX=9606 GN=YWHAZ PE=1 SV=1;tr|E7ESK7|E7ESK7_HUMAN 14-3-3 protein zeta/delta (Fragment) OS	11	24	19	18	23	24	24	23	23	24	23	24	24	23	24	24	18	19	19	18	18	19	18	19	19	18	19	19	17	18	18	17	17	18	17	18	18	17	18	18	78	70.2
O43390	O43390;O43390-3;B4DT28	44;38;31;7	44;38;31;7	3;3;3;0	Heterogeneous nuclear ribonucleoprotein R	HNRNPR	sp|O43390|HNRPR_HUMAN Heterogeneous nuclear ribonucleoprotein R OS=Homo sapiens OX=9606 GN=HNRNPR PE=1 SV=1;sp|O43390-3|HNRPR_HUMAN Isoform 3 of Heterogeneous nuclear ribonucleoprotein R OS=Homo sapiens OX=9606 GN=HNRNPR;tr|B4DT28|B4DT28_HUMAN Heterogeneou	4	44	44	3	40	40	42	39	40	41	36	42	43	40	41	42	40	40	42	39	40	41	36	42	43	40	41	42	3	3	3	3	3	3	2	3	3	3	3	3	62.1	62.1
Q5JP53	Q5JP53;P07437;Q5ST81	33;33;29;9	6;6;3;0	6;6;3;0	Tubulin beta chain	TUBB	tr|Q5JP53|Q5JP53_HUMAN Tubulin beta chain OS=Homo sapiens OX=9606 GN=TUBB PE=1 SV=1;sp|P07437|TBB5_HUMAN Tubulin beta chain OS=Homo sapiens OX=9606 GN=TUBB PE=1 SV=2;tr|Q5ST81|Q5ST81_HUMAN Tubulin beta chain OS=Homo sapiens OX=9606 GN=TUBB PE=1 SV=1	4	33	6	6	31	32	31	31	33	33	32	32	32	32	33	33	6	6	6	6	6	6	6	6	6	6	6	6	6	6	6	6	6	6	6	6	6	6	6	6	76.5	17.8
P14866	P14866;M0QXS5;P14866-2	39;32;30;9;7;7	39;32;30;9;7;7	8;1;1;0;0;0	Heterogeneous nuclear ribonucleoprotein L	HNRNPL	sp|P14866|HNRPL_HUMAN Heterogeneous nuclear ribonucleoprotein L OS=Homo sapiens OX=9606 GN=HNRNPL PE=1 SV=2;tr|M0QXS5|M0QXS5_HUMAN Heterogeneous nuclear ribonucleoprotein L (Fragment) OS=Homo sapiens OX=9606 GN=HNRNPL PE=1 SV=1;sp|P14866-2|HNRPL_HUMAN Isof	6	39	39	8	35	35	35	35	36	35	33	35	38	32	38	36	35	35	35	35	36	35	33	35	38	32	38	36	7	7	7	7	7	7	7	7	8	7	8	8	81.8	81.8
P51991	P51991	31;2	30;2	4;0	Heterogeneous nuclear ribonucleoprotein A3	HNRNPA3	sp|P51991|ROA3_HUMAN Heterogeneous nuclear ribonucleoprotein A3 OS=Homo sapiens OX=9606 GN=HNRNPA3 PE=1 SV=2	2	31	30	4	27	26	28	25	28	28	23	25	28	25	27	27	26	25	27	24	27	27	22	24	27	25	26	26	4	4	4	4	4	4	4	4	4	4	3	4	58.2	58.2
P43243	P43243;A8MXP9;A0A0R4J2E8;D6REM6;D6R991	51;51;51;48;35;24;19;19;6;5;4;4;4;3;3;3;3;3;3;3;2;2	51;51;51;48;35;24;19;19;6;5;4;4;4;3;3;3;3;3;3;3;2;2	51;51;51;48;35;24;19;19;6;5;4;4;4;3;3;3;3;3;3;3;2;2	Matrin-3	MATR3	sp|P43243|MATR3_HUMAN Matrin-3 OS=Homo sapiens OX=9606 GN=MATR3 PE=1 SV=2;tr|A8MXP9|A8MXP9_HUMAN Matrin-3 OS=Homo sapiens OX=9606 GN=MATR3 PE=1 SV=1;tr|A0A0R4J2E8|A0A0R4J2E8_HUMAN Matrin-3 OS=Homo sapiens OX=9606 GN=MATR3 PE=1 SV=1;tr|D6REM6|D6REM6_HUMAN M	22	51	51	51	46	49	50	45	47	49	40	47	46	41	46	48	46	49	50	45	47	49	40	47	46	41	46	48	46	49	50	45	47	49	40	47	46	41	46	48	59.4	59.4
P62826	P62826;J3KQE5;F5H018;B5MDF5	22;21;20;20;10;9;1	22;21;20;20;10;9;1	22;21;20;20;10;9;1	GTP-binding nuclear protein Ran	RAN	sp|P62826|RAN_HUMAN GTP-binding nuclear protein Ran OS=Homo sapiens OX=9606 GN=RAN PE=1 SV=3;tr|J3KQE5|J3KQE5_HUMAN GTP-binding nuclear protein Ran (Fragment) OS=Homo sapiens OX=9606 GN=RAN PE=1 SV=1;tr|F5H018|F5H018_HUMAN GTP-binding nuclear protein Ran (	7	22	22	22	19	20	19	17	21	19	17	19	19	18	20	20	19	20	19	17	21	19	17	19	19	18	20	20	19	20	19	17	21	19	17	19	19	18	20	20	64.8	64.8
P07737	P07737;K7EJ44	16;12;6;6;5	16;12;6;6;5	16;12;6;6;5	Profilin-1	PFN1	sp|P07737|PROF1_HUMAN Profilin-1 OS=Homo sapiens OX=9606 GN=PFN1 PE=1 SV=2;tr|K7EJ44|K7EJ44_HUMAN Profilin OS=Homo sapiens OX=9606 GN=PFN1 PE=1 SV=1	5	16	16	16	15	15	14	15	15	15	14	14	14	14	15	14	15	15	14	15	15	15	14	14	14	14	15	14	15	15	14	15	15	15	14	14	14	14	15	14	95.7	95.7
P09211	P09211;A8MX94	17;14;5;2;2	17;14;5;2;2	17;14;5;2;2	Glutathione S-transferase P	GSTP1	sp|P09211|GSTP1_HUMAN Glutathione S-transferase P OS=Homo sapiens OX=9606 GN=GSTP1 PE=1 SV=2;tr|A8MX94|A8MX94_HUMAN GST class-pi OS=Homo sapiens OX=9606 GN=GSTP1 PE=1 SV=1	5	17	17	17	17	15	15	15	14	15	13	16	15	14	14	15	17	15	15	15	14	15	13	16	15	14	14	15	17	15	15	15	14	15	13	16	15	14	14	15	71	71
P68431	P68431;K7EMV3;A0A590UJJ6;B4DEB1;K7ES00;Q16695;Q6NXT2	12;9;9;9;9;9;6;5	1;0;0;0;0;0;0;0	1;0;0;0;0;0;0;0	Histone H3.1	H3C1	sp|P68431|H31_HUMAN Histone H3.1 OS=Homo sapiens OX=9606 GN=H3C1 PE=1 SV=2;tr|K7EMV3|K7EMV3_HUMAN Histone H3 OS=Homo sapiens OX=9606 GN=H3-3B PE=1 SV=1;tr|A0A590UJJ6|A0A590UJJ6_HUMAN Histone H3 OS=Homo sapiens OX=9606 GN=H3-3A PE=1 SV=1;tr|B4DEB1|B4DEB1_HU	8	12	1	1	11	11	12	12	10	11	10	10	10	9	12	11	1	1	1	1	1	1	1	1	1	1	1	1	1	1	1	1	1	1	1	1	1	1	1	1	71.3	23.5
P35232	P35232;C9JW96;C9JZ20;E7ESE2;E9PCW0	24;20;16;16;16;11;9	24;20;16;16;16;11;9	24;20;16;16;16;11;9	Prohibitin	PHB	sp|P35232|PHB_HUMAN Prohibitin OS=Homo sapiens OX=9606 GN=PHB PE=1 SV=1;tr|C9JW96|C9JW96_HUMAN Prohibitin (Fragment) OS=Homo sapiens OX=9606 GN=PHB PE=1 SV=2;tr|C9JZ20|C9JZ20_HUMAN Prohibitin (Fragment) OS=Homo sapiens OX=9606 GN=PHB PE=1 SV=1;tr|E7ESE2|E7	7	24	24	24	22	21	22	18	22	24	16	23	23	24	23	23	22	21	22	18	22	24	16	23	23	24	23	23	22	21	22	18	22	24	16	23	23	24	23	23	89	89
P31943	P31943;G8JLB6;E9PCY7;H0YB39;H0YBD7;D6RBM0	24;24;23;15;13;12;10;10;10;9;9;9;9;9;9;9;8;8;6;5;4;4;3;2	24;24;23;15;13;12;10;10;10;9;9;9;9;9;9;9;8;8;6;5;4;4;3;2	15;15;14;8;7;7;5;7;8;7;7;6;7;7;7;7;4;7;6;5;4;1;1;2	Heterogeneous nuclear ribonucleoprotein H	HNRNPH1	sp|P31943|HNRH1_HUMAN Heterogeneous nuclear ribonucleoprotein H OS=Homo sapiens OX=9606 GN=HNRNPH1 PE=1 SV=4;tr|G8JLB6|G8JLB6_HUMAN Heterogeneous nuclear ribonucleoprotein H OS=Homo sapiens OX=9606 GN=HNRNPH1 PE=1 SV=1;tr|E9PCY7|E9PCY7_HUMAN Heterogeneous	24	24	24	15	23	22	22	22	23	22	18	23	22	21	22	23	23	22	22	22	23	22	18	23	22	21	22	23	14	14	14	13	14	13	11	14	13	13	14	14	55.5	55.5
P14625	P14625	55;18;18;9;8;3	53;16;16;9;8;1	53;16;16;9;8;1	Endoplasmin	HSP90B1	sp|P14625|ENPL_HUMAN Endoplasmin OS=Homo sapiens OX=9606 GN=HSP90B1 PE=1 SV=1	6	55	53	53	48	49	50	43	47	46	40	44	53	41	50	50	46	47	48	42	45	44	39	43	51	39	49	48	46	47	48	42	45	44	39	43	51	39	49	48	62	59.9
P38646	P38646	56;11;10;9;7;6;3	56;11;10;9;7;6;3	55;11;10;9;7;6;3	Stress-70 protein, mitochondrial	HSPA9	sp|P38646|GRP75_HUMAN Stress-70 protein, mitochondrial OS=Homo sapiens OX=9606 GN=HSPA9 PE=1 SV=2	7	56	56	55	50	50	51	47	50	51	45	51	52	43	49	50	50	50	51	47	50	51	45	51	52	43	49	50	49	49	50	46	49	50	44	50	51	42	48	49	72.8	72.8
Q13838-2	Q13838-2;Q13838;Q5STU3;A0A0G2JJZ9;A0A140T9X3;F6WLT2;F6UJC5;F6TRA5;A0A0A0MT12;A0A140T9X9;A0A140TA18;A0A140T996;F6S4E6	32;32;30;27;25;23;19;19;19;19;19;18;18;14;14;13;11;10;10;9;7;6;6;5;5;5	32;32;30;27;25;23;19;19;19;19;19;18;18;14;14;13;11;10;10;9;7;6;6;5;5;5	16;16;15;15;14;11;12;8;8;12;12;10;7;7;7;6;4;3;3;4;6;3;3;1;1;1	Isoform 2 of Spliceosome RNA helicase DDX39B	DDX39B	sp|Q13838-2|DX39B_HUMAN Isoform 2 of Spliceosome RNA helicase DDX39B OS=Homo sapiens OX=9606 GN=DDX39B;sp|Q13838|DX39B_HUMAN Spliceosome RNA helicase DDX39B OS=Homo sapiens OX=9606 GN=DDX39B PE=1 SV=1;tr|Q5STU3|Q5STU3_HUMAN RNA helicase OS=Homo sapiens OX=	26	32	32	16	29	29	29	28	30	29	27	30	29	30	31	31	29	29	29	28	30	29	27	30	29	30	31	31	14	14	15	13	15	14	13	15	14	15	15	15	72.9	72.9
P21796	P21796;C9JI87	22;14	22;14	22;14	Voltage-dependent anion-selective channel protein 1	VDAC1	sp|P21796|VDAC1_HUMAN Voltage-dependent anion-selective channel protein 1 OS=Homo sapiens OX=9606 GN=VDAC1 PE=1 SV=2;tr|C9JI87|C9JI87_HUMAN Voltage-dependent anion-selective channel protein 1 (Fragment) OS=Homo sapiens OX=9606 GN=VDAC1 PE=1 SV=6	2	22	22	22	19	21	20	18	21	20	19	19	22	22	19	21	19	21	20	18	21	20	19	19	22	22	19	21	19	21	20	18	21	20	19	19	22	22	19	21	84.8	84.8
Q06830	Q06830;A0A0A0MSI0	21;20;7	21;20;7	17;16;3	Peroxiredoxin-1	PRDX1	sp|Q06830|PRDX1_HUMAN Peroxiredoxin-1 OS=Homo sapiens OX=9606 GN=PRDX1 PE=1 SV=1;tr|A0A0A0MSI0|A0A0A0MSI0_HUMAN Peroxiredoxin-1 (Fragment) OS=Homo sapiens OX=9606 GN=PRDX1 PE=1 SV=1	3	21	21	17	19	20	19	16	19	20	16	18	19	17	19	17	19	20	19	16	19	20	16	18	19	17	19	17	16	17	16	13	15	16	13	15	16	14	16	14	75.9	75.9
Q14980	Q14980;Q14980-3;Q14980-4	153;126;126;69;62;54;14;13;12;12;11;7;6;3;3;3;1;1;1;1;1	153;126;126;69;62;54;14;13;12;12;11;7;6;3;3;3;1;1;1;1;1	1;1;1;0;0;0;0;0;0;0;0;0;0;0;0;0;0;0;0;0;0	Nuclear mitotic apparatus protein 1	NUMA1	sp|Q14980|NUMA1_HUMAN Nuclear mitotic apparatus protein 1 OS=Homo sapiens OX=9606 GN=NUMA1 PE=1 SV=2;sp|Q14980-3|NUMA1_HUMAN Isoform 3 of Nuclear mitotic apparatus protein 1 OS=Homo sapiens OX=9606 GN=NUMA1;sp|Q14980-4|NUMA1_HUMAN Isoform 4 of Nuclear mito	21	153	153	1	126	124	126	121	132	126	106	130	130	106	131	132	126	124	126	121	132	126	106	130	130	106	131	132	1	1	1	0	0	0	0	1	0	0	0	1	76.1	76.1
P61981	P61981	21	15	15	14-3-3 protein gamma	YWHAG	sp|P61981|1433G_HUMAN 14-3-3 protein gamma OS=Homo sapiens OX=9606 GN=YWHAG PE=1 SV=2	1	21	15	15	20	20	19	20	21	21	19	20	20	21	21	21	14	14	13	14	15	15	13	14	14	15	15	15	14	14	13	14	15	15	13	14	14	15	15	15	80.6	71.3
P42704	P42704	94;30;29;22;4	94;30;29;22;4	93;30;29;22;4	Leucine-rich PPR motif-containing protein, mitochondrial	LRPPRC	sp|P42704|LPPRC_HUMAN Leucine-rich PPR motif-containing protein, mitochondrial OS=Homo sapiens OX=9606 GN=LRPPRC PE=1 SV=3	5	94	94	93	73	74	74	72	77	78	69	77	77	77	83	86	73	74	74	72	77	78	69	77	77	77	83	86	72	73	73	71	76	77	68	76	76	77	82	85	75.9	75.9
P46821	P46821	115;37;30;5;4	115;37;30;5;4	112;35;28;5;4	Microtubule-associated protein 1B	MAP1B	sp|P46821|MAP1B_HUMAN Microtubule-associated protein 1B OS=Homo sapiens OX=9606 GN=MAP1B PE=1 SV=2	5	115	115	112	92	97	94	88	99	98	91	95	99	91	98	96	92	97	94	88	99	98	91	95	99	91	98	96	90	94	91	86	96	95	88	93	97	88	95	94	59.9	59.9
P61247	P61247;D6RAT0;D6RG13;D6RB09;E9PFI5;H0Y8L7;H0Y9Y4;D6RAS7;D6R9B6	31;27;24;22;22;21;21;16;16;12;9;7	31;27;24;22;22;21;21;16;16;12;9;7	31;27;24;22;22;21;21;16;16;12;9;7	40S ribosomal protein S3a	RPS3A	sp|P61247|RS3A_HUMAN 40S ribosomal protein S3a OS=Homo sapiens OX=9606 GN=RPS3A PE=1 SV=2;tr|D6RAT0|D6RAT0_HUMAN 40S ribosomal protein S3a OS=Homo sapiens OX=9606 GN=RPS3A PE=1 SV=1;tr|D6RG13|D6RG13_HUMAN 40S ribosomal protein S3a (Fragment) OS=Homo sapien	12	31	31	31	29	27	25	26	25	26	21	29	27	22	26	29	29	27	25	26	25	26	21	29	27	22	26	29	29	27	25	26	25	26	21	29	27	22	26	29	72	72
P11021	P11021	46	46	45	Endoplasmic reticulum chaperone BiP	HSPA5	sp|P11021|BIP_HUMAN Endoplasmic reticulum chaperone BiP OS=Homo sapiens OX=9606 GN=HSPA5 PE=1 SV=2	1	46	46	45	43	42	43	42	42	41	40	39	40	36	41	41	43	42	43	42	42	41	40	39	40	36	41	41	42	41	42	41	41	40	39	38	39	35	40	40	57.8	57.8
P62701	P62701	25;10	25;10	17;4	40S ribosomal protein S4, X isoform	RPS4X	sp|P62701|RS4X_HUMAN 40S ribosomal protein S4, X isoform OS=Homo sapiens OX=9606 GN=RPS4X PE=1 SV=2	2	25	25	17	23	22	21	20	21	23	18	24	22	20	21	22	23	22	21	20	21	23	18	24	22	20	21	22	16	14	14	12	14	15	10	16	14	13	13	16	68.1	68.1
P60842	P60842;J3KT12;P60842-2;J3QS69;J3KTB5;J3QL43;J3KSZ0	35;28;28;24;23;20;18;16;14;13;13;13;6;5;5;4	35;28;28;24;23;20;18;16;14;13;13;13;6;5;5;4	18;14;14;12;13;8;9;8;6;7;6;6;2;1;1;1	Eukaryotic initiation factor 4A-I	EIF4A1	sp|P60842|IF4A1_HUMAN Eukaryotic initiation factor 4A-I OS=Homo sapiens OX=9606 GN=EIF4A1 PE=1 SV=1;tr|J3KT12|J3KT12_HUMAN RNA helicase OS=Homo sapiens OX=9606 GN=EIF4A1 PE=1 SV=1;sp|P60842-2|IF4A1_HUMAN Isoform 2 of Eukaryotic initiation factor 4A-I OS=Ho	16	35	35	18	32	32	32	29	33	32	26	34	30	28	32	33	32	32	32	29	33	32	26	34	30	28	32	33	16	17	17	15	17	18	14	17	16	17	17	17	74.9	74.9
P38159	P38159;P38159-2;H3BT71;H3BUY5;H0Y6E7	40;38;29;28;27;7;5;4;2	40;38;29;28;27;7;5;4;2	12;12;8;8;8;0;0;0;0	RNA-binding motif protein, X chromosome	RBMX	sp|P38159|RBMX_HUMAN RNA-binding motif protein, X chromosome OS=Homo sapiens OX=9606 GN=RBMX PE=1 SV=3;sp|P38159-2|RBMX_HUMAN Isoform 2 of RNA-binding motif protein, X chromosome OS=Homo sapiens OX=9606 GN=RBMX;tr|H3BT71|H3BT71_HUMAN RNA-binding motif prot	9	40	40	12	37	38	38	39	36	37	38	37	37	32	38	34	37	38	38	39	36	37	38	37	37	32	38	34	11	12	11	12	11	11	12	11	11	8	11	9	66.2	66.2
P02545	P02545;P02545-6;P02545-3;P02545-5;P02545-4	62;60;59;49;49;23;15;1	61;59;58;48;48;23;14;1	4;2;3;4;4;0;3;0	Prelamin-A/C	LMNA	sp|P02545|LMNA_HUMAN Prelamin-A/C OS=Homo sapiens OX=9606 GN=LMNA PE=1 SV=1;sp|P02545-6|LMNA_HUMAN Isoform 6 of Prelamin-A/C OS=Homo sapiens OX=9606 GN=LMNA;sp|P02545-3|LMNA_HUMAN Isoform ADelta10 of Prelamin-A/C OS=Homo sapiens OX=9606 GN=LMNA;sp|P02545-5	8	62	61	4	55	56	58	52	59	54	57	49	58	45	58	54	54	55	57	51	58	53	56	48	57	44	57	53	4	3	4	3	3	3	3	3	3	3	3	3	75.5	75.5
Q16352	Q16352	46	44	39	Alpha-internexin	INA	sp|Q16352|AINX_HUMAN Alpha-internexin OS=Homo sapiens OX=9606 GN=INA PE=1 SV=2	1	46	44	39	39	39	40	38	44	41	34	38	43	39	41	40	37	37	38	36	42	39	32	36	41	37	39	38	33	33	34	32	37	34	28	33	36	34	34	33	74.5	72.1
P12956	P12956;P12956-2;B1AHC9	44;40;39	44;40;39	44;40;39	X-ray repair cross-complementing protein 6	XRCC6	sp|P12956|XRCC6_HUMAN X-ray repair cross-complementing protein 6 OS=Homo sapiens OX=9606 GN=XRCC6 PE=1 SV=2;sp|P12956-2|XRCC6_HUMAN Isoform 2 of X-ray repair cross-complementing protein 6 OS=Homo sapiens OX=9606 GN=XRCC6;tr|B1AHC9|B1AHC9_HUMAN ATP-dependen	3	44	44	44	42	41	41	36	41	37	38	41	41	42	43	40	42	41	41	36	41	37	38	41	41	42	43	40	42	41	41	36	41	37	38	41	41	42	43	40	67.7	67.7
P36578	P36578;H3BM89	29;19;14;11	29;19;14;11	29;19;14;11	60S ribosomal protein L4	RPL4	sp|P36578|RL4_HUMAN 60S ribosomal protein L4 OS=Homo sapiens OX=9606 GN=RPL4 PE=1 SV=5;tr|H3BM89|H3BM89_HUMAN 60S ribosomal protein L4 OS=Homo sapiens OX=9606 GN=RPL4 PE=1 SV=1	4	29	29	29	27	26	26	26	26	26	25	25	26	22	26	27	27	26	26	26	26	26	25	25	26	22	26	27	27	26	26	26	26	26	25	25	26	22	26	27	55	55
P12277	P12277;H0YJG0	26;14;12;6;5;2;1	26;14;12;6;5;2;1	26;14;12;6;5;2;1	Creatine kinase B-type	CKB	sp|P12277|KCRB_HUMAN Creatine kinase B-type OS=Homo sapiens OX=9606 GN=CKB PE=1 SV=1;tr|H0YJG0|H0YJG0_HUMAN Creatine kinase (Fragment) OS=Homo sapiens OX=9606 GN=CKB PE=1 SV=1	7	26	26	26	23	23	23	19	25	26	17	23	22	23	24	22	23	23	23	19	25	26	17	23	22	23	24	22	23	23	23	19	25	26	17	23	22	23	24	22	86.6	86.6
P26599	P26599;P26599-2;P26599-3;A0A0U1RRM4;A6NLN1;K7EKJ7	26;26;26;25;21;13;10;7;7;6;4;3;3	26;26;26;25;21;13;10;7;7;6;4;3;3	23;23;23;22;18;12;9;6;6;5;3;3;2	Polypyrimidine tract-binding protein 1	PTBP1	sp|P26599|PTBP1_HUMAN Polypyrimidine tract-binding protein 1 OS=Homo sapiens OX=9606 GN=PTBP1 PE=1 SV=1;sp|P26599-2|PTBP1_HUMAN Isoform 2 of Polypyrimidine tract-binding protein 1 OS=Homo sapiens OX=9606 GN=PTBP1;sp|P26599-3|PTBP1_HUMAN Isoform 3 of Polypy	13	26	26	23	23	23	20	19	22	24	19	24	21	22	21	23	23	23	20	19	22	24	19	24	21	22	21	23	20	20	17	16	19	21	16	21	18	19	18	20	73.8	73.8
P68133	P68133;P68032;P63267;P62736;A6NL76;F8WB63;B8ZZJ2;C9JFL5;F6UVQ4;F6QUT6;P63267-2	20;20;19;19;16;12;12;12;12;12;10	4;4;4;4;3;3;3;3;3;3;1	4;4;4;4;3;3;3;3;3;3;1	Actin, alpha skeletal muscle	ACTA1	sp|P68133|ACTS_HUMAN Actin, alpha skeletal muscle OS=Homo sapiens OX=9606 GN=ACTA1 PE=1 SV=1;sp|P68032|ACTC_HUMAN Actin, alpha cardiac muscle 1 OS=Homo sapiens OX=9606 GN=ACTC1 PE=1 SV=1;sp|P63267|ACTH_HUMAN Actin, gamma-enteric smooth muscle OS=Homo sapie	11	20	4	4	19	20	18	17	20	18	17	18	18	16	18	19	3	4	3	1	4	3	1	2	2	4	3	3	3	4	3	1	4	3	1	2	2	4	3	3	39.5	12.2
P32119	P32119;A6NIW5	19;12;3	18;12;3	18;12;3	Peroxiredoxin-2	PRDX2	sp|P32119|PRDX2_HUMAN Peroxiredoxin-2 OS=Homo sapiens OX=9606 GN=PRDX2 PE=1 SV=5;tr|A6NIW5|A6NIW5_HUMAN Peroxiredoxin 2, isoform CRA_a OS=Homo sapiens OX=9606 GN=PRDX2 PE=1 SV=2	3	19	18	18	19	17	16	14	18	16	15	19	17	16	18	18	18	16	15	13	17	15	14	18	16	15	17	17	18	16	15	13	17	15	14	18	16	15	17	17	83.3	77.8
P23396	P23396;P23396-2;E9PL09;E9PPU1;F2Z2S8;H0YCJ7;H0YEU2	26;25;24;17;15;14;14;11;7;1	26;25;24;17;15;14;14;11;7;1	15;14;13;6;4;4;10;4;7;1	40S ribosomal protein S3	RPS3	sp|P23396|RS3_HUMAN 40S ribosomal protein S3 OS=Homo sapiens OX=9606 GN=RPS3 PE=1 SV=2;sp|P23396-2|RS3_HUMAN Isoform 2 of 40S ribosomal protein S3 OS=Homo sapiens OX=9606 GN=RPS3;tr|E9PL09|E9PL09_HUMAN 40S ribosomal protein S3 OS=Homo sapiens OX=9606 GN=RP	10	26	26	15	24	23	23	25	23	23	22	25	24	19	23	25	24	23	23	25	23	23	22	25	24	19	23	25	15	14	14	14	13	12	13	15	14	11	13	14	86.8	86.8
P0DP25	P0DP25;P0DP24;P0DP23;E7EMB3;Q96HY3;G3V361;A0A590UJI2	13;13;13;12;8;7;7;6;5;5;5;5;2;1;1	13;13;13;12;8;7;7;6;5;5;5;5;2;1;1	13;13;13;12;8;7;7;6;5;5;5;5;2;1;1	Calmodulin-3	CALM3	sp|P0DP25|CALM3_HUMAN Calmodulin-3 OS=Homo sapiens OX=9606 GN=CALM3 PE=1 SV=1;sp|P0DP24|CALM2_HUMAN Calmodulin-2 OS=Homo sapiens OX=9606 GN=CALM2 PE=1 SV=1;sp|P0DP23|CALM1_HUMAN Calmodulin-1 OS=Homo sapiens OX=9606 GN=CALM1 PE=1 SV=1;tr|E7EMB3|E7EMB3_HUMAN	15	13	13	13	11	12	13	12	13	12	11	11	11	12	13	12	11	12	13	12	13	12	11	11	11	12	13	12	11	12	13	12	13	12	11	11	11	12	13	12	85.2	85.2
P45880	P45880;A0A0A0MR02;P45880-2;P45880-1;Q5JSD2;Q5JSD1	19;18;16;16;13;13;6	19;18;16;16;13;13;6	19;18;16;16;13;13;6	Voltage-dependent anion-selective channel protein 2	VDAC2	sp|P45880|VDAC2_HUMAN Voltage-dependent anion-selective channel protein 2 OS=Homo sapiens OX=9606 GN=VDAC2 PE=1 SV=2;tr|A0A0A0MR02|A0A0A0MR02_HUMAN Outer mitochondrial membrane protein porin 2 (Fragment) OS=Homo sapiens OX=9606 GN=VDAC2 PE=1 SV=1;sp|P45880	7	19	19	19	19	19	19	18	19	19	18	18	19	15	17	19	19	19	19	18	19	19	18	18	19	15	17	19	19	19	19	18	19	19	18	18	19	15	17	19	71.1	71.1
P39023	P39023;G5E9G0;H7C422;H7C3M2	31;26;18;16;15;8;3	31;26;18;16;15;8;3	31;26;18;16;15;8;3	60S ribosomal protein L3	RPL3	sp|P39023|RL3_HUMAN 60S ribosomal protein L3 OS=Homo sapiens OX=9606 GN=RPL3 PE=1 SV=2;tr|G5E9G0|G5E9G0_HUMAN 60S ribosomal protein L3 OS=Homo sapiens OX=9606 GN=RPL3 PE=1 SV=1;tr|H7C422|H7C422_HUMAN 60S ribosomal protein L3 (Fragment) OS=Homo sapiens OX=9	7	31	31	31	29	30	31	29	31	29	28	31	30	24	30	29	29	30	31	29	31	29	28	31	30	24	30	29	29	30	31	29	31	29	28	31	30	24	30	29	56.1	56.1
P14174	P14174	6	6	6	Macrophage migration inhibitory factor	MIF	sp|P14174|MIF_HUMAN Macrophage migration inhibitory factor OS=Homo sapiens OX=9606 GN=MIF PE=1 SV=4	1	6	6	6	5	5	6	6	5	5	5	6	5	6	6	5	5	5	6	6	5	5	5	6	5	6	6	5	5	5	6	6	5	5	5	6	5	6	6	5	47	47
Q14697	Q14697;F5H6X6	49;44;1	49;44;1	1;1;0	Neutral alpha-glucosidase AB	GANAB	sp|Q14697|GANAB_HUMAN Neutral alpha-glucosidase AB OS=Homo sapiens OX=9606 GN=GANAB PE=1 SV=3;tr|F5H6X6|F5H6X6_HUMAN Neutral alpha-glucosidase AB OS=Homo sapiens OX=9606 GN=GANAB PE=1 SV=1	3	49	49	1	43	40	41	37	44	43	37	40	44	41	43	47	43	40	41	37	44	43	37	40	44	41	43	47	1	1	1	1	1	1	1	1	1	1	1	1	63	63
P35580-2	P35580-2	134	134	0	Isoform 2 of Myosin-10	MYH10	sp|P35580-2|MYH10_HUMAN Isoform 2 of Myosin-10 OS=Homo sapiens OX=9606 GN=MYH10	1	134	134	0	115	110	111	108	114	111	93	109	115	90	115	124	115	110	111	108	114	111	93	109	115	90	115	124	0	0	0	0	0	0	0	0	0	0	0	0	62.5	62.5
O75367-2	O75367-2;O75367-3;O75367;B4DJC3	23;22;22;13;8	21;20;20;12;6	21;20;20;12;6	Isoform 1 of Core histone macro-H2A.1	MACROH2A1	sp|O75367-2|H2AY_HUMAN Isoform 1 of Core histone macro-H2A.1 OS=Homo sapiens OX=9606 GN=MACROH2A1;sp|O75367-3|H2AY_HUMAN Isoform 3 of Core histone macro-H2A.1 OS=Homo sapiens OX=9606 GN=MACROH2A1;sp|O75367|H2AY_HUMAN Core histone macro-H2A.1 OS=Homo sapien	5	23	21	21	21	20	20	20	22	20	19	22	22	20	21	21	19	18	18	18	20	18	17	20	20	18	19	19	19	18	18	18	20	18	17	20	20	18	19	19	69.1	62.1
Q13509	Q13509;A0A0B4J269;Q13509-2	33;32;30;13;3;3;3;1;1;1	18;17;16;8;2;2;2;1;1;1	12;12;12;8;0;0;0;1;0;0	Tubulin beta-3 chain	TUBB3	sp|Q13509|TBB3_HUMAN Tubulin beta-3 chain OS=Homo sapiens OX=9606 GN=TUBB3 PE=1 SV=2;tr|A0A0B4J269|A0A0B4J269_HUMAN G_PROTEIN_RECEP_F1_2 domain-containing protein OS=Homo sapiens OX=9606 PE=1 SV=1;sp|Q13509-2|TBB3_HUMAN Isoform 2 of Tubulin beta-3 chain OS	10	33	18	12	31	31	32	29	32	30	29	31	31	29	33	32	16	16	17	15	17	15	14	16	16	15	18	17	10	10	11	9	11	10	8	10	11	10	12	11	70	49.6
P61604	P61604;B8ZZL8	14;10;6	14;10;6	7;3;6	10 kDa heat shock protein, mitochondrial	HSPE1	sp|P61604|CH10_HUMAN 10 kDa heat shock protein, mitochondrial OS=Homo sapiens OX=9606 GN=HSPE1 PE=1 SV=2;tr|B8ZZL8|B8ZZL8_HUMAN 10 kDa heat shock protein, mitochondrial OS=Homo sapiens OX=9606 GN=HSPE1 PE=1 SV=1	3	14	14	7	13	14	14	12	13	12	12	14	12	14	12	13	13	14	14	12	13	12	12	14	12	14	12	13	7	7	7	6	7	6	6	7	7	7	6	7	84.3	84.3
P22314-2	P22314-2;P22314	59;59;22;14;14;11;10;10	59;59;22;14;14;11;10;10	59;59;22;14;14;11;10;10	Isoform 2 of Ubiquitin-like modifier-activating enzyme 1	UBA1	sp|P22314-2|UBA1_HUMAN Isoform 2 of Ubiquitin-like modifier-activating enzyme 1 OS=Homo sapiens OX=9606 GN=UBA1;sp|P22314|UBA1_HUMAN Ubiquitin-like modifier-activating enzyme 1 OS=Homo sapiens OX=9606 GN=UBA1 PE=1 SV=3	8	59	59	59	51	46	52	46	50	49	42	50	45	43	50	53	51	46	52	46	50	49	42	50	45	43	50	53	51	46	52	46	50	49	42	50	45	43	50	53	75.3	75.3
P78371	P78371;P78371-2;F5GWF6;F8VQ14	44;41;37;33	44;41;37;33	44;41;37;33	T-complex protein 1 subunit beta	CCT2	sp|P78371|TCPB_HUMAN T-complex protein 1 subunit beta OS=Homo sapiens OX=9606 GN=CCT2 PE=1 SV=4;sp|P78371-2|TCPB_HUMAN Isoform 2 of T-complex protein 1 subunit beta OS=Homo sapiens OX=9606 GN=CCT2;tr|F5GWF6|F5GWF6_HUMAN CCT-beta OS=Homo sapiens OX=9606 GN=	4	44	44	44	37	38	38	29	41	41	31	36	39	33	41	38	37	38	38	29	41	41	31	36	39	33	41	38	37	38	38	29	41	41	31	36	39	33	41	38	85.4	85.4
P06744	P06744;A0A2U3TZU2;P06744-2;K7EQ48;A0A2R8Y6C7;A0A0J9YXP8;A0A0J9YYH3;A0A0J9YX90	29;28;27;20;18;18;17;16;13;12;11;8;7;7;7;6;5;5;4;4;1	29;28;27;20;18;18;17;16;13;12;11;8;7;7;7;6;5;5;4;4;1	24;23;22;17;16;16;15;14;12;11;10;8;6;6;7;6;5;5;4;4;1	Glucose-6-phosphate isomerase	GPI	sp|P06744|G6PI_HUMAN Glucose-6-phosphate isomerase OS=Homo sapiens OX=9606 GN=GPI PE=1 SV=4;tr|A0A2U3TZU2|A0A2U3TZU2_HUMAN Glucose-6-phosphate isomerase OS=Homo sapiens OX=9606 GN=GPI PE=1 SV=1;sp|P06744-2|G6PI_HUMAN Isoform 2 of Glucose-6-phosphate isomer	21	29	29	24	27	28	27	25	29	29	24	24	29	25	28	25	27	28	27	25	29	29	24	24	29	25	28	25	22	23	22	20	24	24	19	19	24	21	23	20	60.4	60.4
Q99497	Q99497;K7ELW0;K7EN27	18;15;11	18;15;11	18;15;11	Parkinson disease protein 7	PARK7	sp|Q99497|PARK7_HUMAN Parkinson disease protein 7 OS=Homo sapiens OX=9606 GN=PARK7 PE=1 SV=2;tr|K7ELW0|K7ELW0_HUMAN Parkinson disease protein 7 OS=Homo sapiens OX=9606 GN=PARK7 PE=1 SV=1;tr|K7EN27|K7EN27_HUMAN Maillard deglycase (Fragment) OS=Homo sapiens	3	18	18	18	18	18	16	18	18	18	18	18	17	17	18	18	18	18	16	18	18	18	18	18	17	17	18	18	18	18	16	18	18	18	18	18	17	17	18	18	89.4	89.4
Q5TEC6	Q5TEC6	9;3	3;3	3;3	Histone H3	H3-2	tr|Q5TEC6|Q5TEC6_HUMAN Histone H3 OS=Homo sapiens OX=9606 GN=H3-2 PE=1 SV=1	2	9	3	3	8	8	8	8	7	6	7	7	7	7	7	7	2	3	2	2	2	1	1	1	2	2	1	1	2	3	2	2	2	1	1	1	2	2	1	1	52.2	24.3
P00338-3	P00338-3;P00338;P00338-4;P00338-2;P00338-5	26;26;21;17;17;11;10;9;6;6;4;3;3;3;2;2;2;1;1;1;1;1	26;26;21;17;17;11;10;9;6;6;4;3;3;3;2;2;2;1;1;1;1;1	24;24;20;15;15;10;9;8;6;6;4;3;3;3;2;1;1;0;0;0;0;0	Isoform 3 of L-lactate dehydrogenase A chain	LDHA	sp|P00338-3|LDHA_HUMAN Isoform 3 of L-lactate dehydrogenase A chain OS=Homo sapiens OX=9606 GN=LDHA;sp|P00338|LDHA_HUMAN L-lactate dehydrogenase A chain OS=Homo sapiens OX=9606 GN=LDHA PE=1 SV=2;sp|P00338-4|LDHA_HUMAN Isoform 4 of L-lactate dehydrogenase A	22	26	26	24	25	24	25	24	22	25	25	24	24	21	24	25	25	24	25	24	22	25	25	24	24	21	24	25	23	22	23	22	21	23	23	22	22	20	22	23	77.6	77.6
P30101	P30101	43	43	37	Protein disulfide-isomerase A3	PDIA3	sp|P30101|PDIA3_HUMAN Protein disulfide-isomerase A3 OS=Homo sapiens OX=9606 GN=PDIA3 PE=1 SV=4	1	43	43	37	37	38	39	35	43	41	35	37	39	39	42	41	37	38	39	35	43	41	35	37	39	39	42	41	32	33	33	29	37	36	29	31	34	33	37	36	71.1	71.1
P08670	P08670;B0YJC4	50;45;20;16;8;4;3;3;3;3;3;2;2;2;2;2;2;2;2;2;2;2;2;2;2;2;2;2;2;2;1;1	50;45;20;16;8;4;3;3;3;3;3;2;2;2;2;2;2;2;2;2;2;2;2;2;2;2;2;2;2;2;1;1	46;41;18;14;8;2;1;1;1;1;1;0;0;0;0;0;0;0;0;0;0;2;0;0;0;0;2;2;0;0;1;1	Vimentin	VIM	sp|P08670|VIME_HUMAN Vimentin OS=Homo sapiens OX=9606 GN=VIM PE=1 SV=4;tr|B0YJC4|B0YJC4_HUMAN Vimentin OS=Homo sapiens OX=9606 GN=VIM PE=1 SV=1	32	50	50	46	44	45	43	39	46	43	38	46	44	36	44	41	44	45	43	39	46	43	38	46	44	36	44	41	40	41	39	35	42	39	34	42	40	33	40	37	80.3	80.3
P17987	P17987;E7EQR6;E7ERF2;F5H282	38;26;26;23;12;10;7;6;6;3;3	38;26;26;23;12;10;7;6;6;3;3	38;26;26;23;12;10;7;6;6;3;3	T-complex protein 1 subunit alpha	TCP1	sp|P17987|TCPA_HUMAN T-complex protein 1 subunit alpha OS=Homo sapiens OX=9606 GN=TCP1 PE=1 SV=1;tr|E7EQR6|E7EQR6_HUMAN T-complex protein 1 subunit alpha OS=Homo sapiens OX=9606 GN=TCP1 PE=1 SV=1;tr|E7ERF2|E7ERF2_HUMAN CCT-alpha OS=Homo sapiens OX=9606 GN=	11	38	38	38	36	31	34	35	33	33	33	35	33	27	33	35	36	31	34	35	33	33	33	35	33	27	33	35	36	31	34	35	33	33	33	35	33	27	33	35	77.7	77.7
P13010	P13010	54;8;2	54;8;2	54;8;2	X-ray repair cross-complementing protein 5	XRCC5	sp|P13010|XRCC5_HUMAN X-ray repair cross-complementing protein 5 OS=Homo sapiens OX=9606 GN=XRCC5 PE=1 SV=3	3	54	54	54	39	43	41	39	49	44	39	44	42	41	47	48	39	43	41	39	49	44	39	44	42	41	47	48	39	43	41	39	49	44	39	44	42	41	47	48	76	76
P04075	P04075;J3KPS3;P04075-2;H3BQN4;H3BPS8	34;32;32;31;19;15;14;13;12;12;1;1;1	34;32;32;31;19;15;14;13;12;12;1;1;1	27;27;25;24;13;14;13;12;11;11;0;0;0	Fructose-bisphosphate aldolase A	ALDOA	sp|P04075|ALDOA_HUMAN Fructose-bisphosphate aldolase A OS=Homo sapiens OX=9606 GN=ALDOA PE=1 SV=2;tr|J3KPS3|J3KPS3_HUMAN Fructose-bisphosphate aldolase OS=Homo sapiens OX=9606 GN=ALDOA PE=1 SV=1;sp|P04075-2|ALDOA_HUMAN Isoform 2 of Fructose-bisphosphate al	13	34	34	27	32	30	30	27	31	32	26	30	31	29	31	31	32	30	30	27	31	32	26	30	31	29	31	31	25	24	25	22	25	26	21	25	25	23	24	24	91.2	91.2
P50990	P50990;P50990-2;P50990-3	51;50;43;24;10	51;50;43;24;10	51;50;43;24;10	T-complex protein 1 subunit theta	CCT8	sp|P50990|TCPQ_HUMAN T-complex protein 1 subunit theta OS=Homo sapiens OX=9606 GN=CCT8 PE=1 SV=4;sp|P50990-2|TCPQ_HUMAN Isoform 2 of T-complex protein 1 subunit theta OS=Homo sapiens OX=9606 GN=CCT8;sp|P50990-3|TCPQ_HUMAN Isoform 3 of T-complex protein 1 s	5	51	51	51	45	47	47	45	49	47	42	45	47	39	49	47	45	47	47	45	49	47	42	45	47	39	49	47	45	47	47	45	49	47	42	45	47	39	49	47	82.8	82.8
P31150	P31150	41;12	41;12	32;8	Rab GDP dissociation inhibitor alpha	GDI1	sp|P31150|GDIA_HUMAN Rab GDP dissociation inhibitor alpha OS=Homo sapiens OX=9606 GN=GDI1 PE=1 SV=2	2	41	41	32	38	37	37	33	38	39	33	39	39	37	38	39	38	37	37	33	38	39	33	39	39	37	38	39	29	29	29	25	29	30	25	30	30	28	30	30	85.7	85.7
Q14194-2	Q14194-2	41	38	3	Isoform LCRMP-1 of Dihydropyrimidinase-related protein 1	CRMP1	sp|Q14194-2|DPYL1_HUMAN Isoform LCRMP-1 of Dihydropyrimidinase-related protein 1 OS=Homo sapiens OX=9606 GN=CRMP1	1	41	38	3	39	39	40	34	38	39	32	37	38	35	41	39	36	36	37	31	35	36	29	34	35	32	38	36	3	1	3	1	1	1	1	2	1	1	3	2	73.8	70.7
P46777	P46777;A0A2R8Y6J3	21;19;9;7;2	21;19;9;7;2	21;19;9;7;2	60S ribosomal protein L5	RPL5	sp|P46777|RL5_HUMAN 60S ribosomal protein L5 OS=Homo sapiens OX=9606 GN=RPL5 PE=1 SV=3;tr|A0A2R8Y6J3|A0A2R8Y6J3_HUMAN 60S ribosomal protein L5 (Fragment) OS=Homo sapiens OX=9606 GN=RPL5 PE=1 SV=1	5	21	21	21	19	20	20	20	20	20	19	20	20	16	21	20	19	20	20	20	20	20	19	20	20	16	21	20	19	20	20	20	20	20	19	20	20	16	21	20	67.3	67.3
P49368	P49368;P49368-2;B4DUR8	39;37;35;14;14;8;8;7;7	39;37;35;14;14;8;8;7;7	39;37;35;14;14;8;8;7;7	T-complex protein 1 subunit gamma	CCT3	sp|P49368|TCPG_HUMAN T-complex protein 1 subunit gamma OS=Homo sapiens OX=9606 GN=CCT3 PE=1 SV=4;sp|P49368-2|TCPG_HUMAN Isoform 2 of T-complex protein 1 subunit gamma OS=Homo sapiens OX=9606 GN=CCT3;tr|B4DUR8|B4DUR8_HUMAN T-complex protein 1 subunit gamma	9	39	39	39	36	36	34	36	36	38	34	36	38	31	37	37	36	36	34	36	36	38	34	36	38	31	37	37	36	36	34	36	36	38	34	36	38	31	37	37	67.3	67.3
B4DY09	B4DY09;Q12905	27;27;10;9	27;27;10;9	27;27;10;9	Interleukin enhancer-binding factor 2	ILF2	tr|B4DY09|B4DY09_HUMAN Interleukin enhancer-binding factor 2 OS=Homo sapiens OX=9606 GN=ILF2 PE=1 SV=1;sp|Q12905|ILF2_HUMAN Interleukin enhancer-binding factor 2 OS=Homo sapiens OX=9606 GN=ILF2 PE=1 SV=2	4	27	27	27	23	24	23	22	27	23	21	24	23	22	24	23	23	24	23	22	27	23	21	24	23	22	24	23	23	24	23	22	27	23	21	24	23	22	24	23	86.9	86.9
Q16778	Q16778;P06899	15;14	2;2	0;0	Histone H2B type 2-E	H2BC21	sp|Q16778|H2B2E_HUMAN Histone H2B type 2-E OS=Homo sapiens OX=9606 GN=H2BC21 PE=1 SV=3;sp|P06899|H2B1J_HUMAN Histone H2B type 1-J OS=Homo sapiens OX=9606 GN=H2BC11 PE=1 SV=3	2	15	2	0	15	14	15	14	15	15	14	15	14	11	13	14	2	2	2	2	2	2	2	2	2	2	2	2	0	0	0	0	0	0	0	0	0	0	0	0	81.7	7.9
Q9P0M6	Q9P0M6;Q5SQT3	26;16	26;16	24;15	Core histone macro-H2A.2	MACROH2A2	sp|Q9P0M6|H2AW_HUMAN Core histone macro-H2A.2 OS=Homo sapiens OX=9606 GN=MACROH2A2 PE=1 SV=3;tr|Q5SQT3|Q5SQT3_HUMAN Histone H2A (Fragment) OS=Homo sapiens OX=9606 GN=MACROH2A2 PE=1 SV=8	2	26	26	24	19	22	22	19	22	20	20	19	20	19	20	19	19	22	22	19	22	20	20	19	20	19	20	19	17	20	20	17	20	18	18	17	18	17	18	17	67.2	67.2
P50991	P50991;P50991-2	37;34	37;34	37;34	T-complex protein 1 subunit delta	CCT4	sp|P50991|TCPD_HUMAN T-complex protein 1 subunit delta OS=Homo sapiens OX=9606 GN=CCT4 PE=1 SV=4;sp|P50991-2|TCPD_HUMAN Isoform 2 of T-complex protein 1 subunit delta OS=Homo sapiens OX=9606 GN=CCT4	2	37	37	37	35	33	35	33	33	33	29	35	32	27	33	37	35	33	35	33	33	33	29	35	32	27	33	37	35	33	35	33	33	33	29	35	32	27	33	37	81.4	81.4
P48735	P48735;P48735-2;H0YL11	30;28;15	30;28;15	29;27;15	Isocitrate dehydrogenase [NADP], mitochondrial	IDH2	sp|P48735|IDHP_HUMAN Isocitrate dehydrogenase [NADP], mitochondrial OS=Homo sapiens OX=9606 GN=IDH2 PE=1 SV=2;sp|P48735-2|IDHP_HUMAN Isoform 2 of Isocitrate dehydrogenase [NADP], mitochondrial OS=Homo sapiens OX=9606 GN=IDH2;tr|H0YL11|H0YL11_HUMAN IDP OS=H	3	30	30	29	26	27	25	26	28	26	26	27	27	26	25	25	26	27	25	26	28	26	26	27	27	26	25	25	25	26	24	25	27	25	25	26	27	25	24	24	73.5	73.5
Q14974	Q14974;Q14974-2;J3KTM9	48;39;37;9;9;3;1	48;39;37;9;9;3;1	48;39;37;9;9;3;1	Importin subunit beta-1	KPNB1	sp|Q14974|IMB1_HUMAN Importin subunit beta-1 OS=Homo sapiens OX=9606 GN=KPNB1 PE=1 SV=2;sp|Q14974-2|IMB1_HUMAN Isoform 2 of Importin subunit beta-1 OS=Homo sapiens OX=9606 GN=KPNB1;tr|J3KTM9|J3KTM9_HUMAN Importin subunit beta-1 (Fragment) OS=Homo sapiens O	7	48	48	48	41	41	40	35	44	43	33	43	42	37	44	45	41	41	40	35	44	43	33	43	42	37	44	45	41	41	40	35	44	43	33	43	42	37	44	45	64	64
P29401	P29401;P29401-2;A0A0B4J1R6	40;40;32;18;8;1	40;40;32;18;8;1	40;40;32;18;8;1	Transketolase	TKT	sp|P29401|TKT_HUMAN Transketolase OS=Homo sapiens OX=9606 GN=TKT PE=1 SV=3;sp|P29401-2|TKT_HUMAN Isoform 2 of Transketolase OS=Homo sapiens OX=9606 GN=TKT;tr|A0A0B4J1R6|A0A0B4J1R6_HUMAN Transketolase OS=Homo sapiens OX=9606 GN=TKT PE=1 SV=1	6	40	40	40	34	34	33	31	36	32	28	35	34	29	33	37	34	34	33	31	36	32	28	35	34	29	33	37	34	34	33	31	36	32	28	35	34	29	33	37	83.3	83.3
P52565	P52565;J3KTF8;J3QQX2;J3KRE2;J3KRY1;P52565-2	18;15;15;10;9;9;4	18;15;15;10;9;9;4	18;15;15;10;9;9;4	Rho GDP-dissociation inhibitor 1	ARHGDIA	sp|P52565|GDIR1_HUMAN Rho GDP-dissociation inhibitor 1 OS=Homo sapiens OX=9606 GN=ARHGDIA PE=1 SV=3;tr|J3KTF8|J3KTF8_HUMAN Rho GDP-dissociation inhibitor 1 (Fragment) OS=Homo sapiens OX=9606 GN=ARHGDIA PE=1 SV=8;tr|J3QQX2|J3QQX2_HUMAN Rho GDP-dissociation	7	18	18	18	13	13	14	13	16	13	14	14	13	14	16	16	13	13	14	13	16	13	14	14	13	14	16	16	13	13	14	13	16	13	14	14	13	14	16	16	79.4	79.4
P55072	P55072	61;8;8	61;8;8	61;8;8	Transitional endoplasmic reticulum ATPase	VCP	sp|P55072|TERA_HUMAN Transitional endoplasmic reticulum ATPase OS=Homo sapiens OX=9606 GN=VCP PE=1 SV=4	3	61	61	61	55	52	52	44	53	47	43	56	53	50	53	53	55	52	52	44	53	47	43	56	53	50	53	53	55	52	52	44	53	47	43	56	53	50	53	53	69.2	69.2
P00441	P00441;H7BYH4	12;10	12;10	12;10	Superoxide dismutase [Cu-Zn]	SOD1	sp|P00441|SODC_HUMAN Superoxide dismutase [Cu-Zn] OS=Homo sapiens OX=9606 GN=SOD1 PE=1 SV=2;tr|H7BYH4|H7BYH4_HUMAN Superoxide dismutase [Cu-Zn] OS=Homo sapiens OX=9606 GN=SOD1 PE=1 SV=1	2	12	12	12	11	11	12	11	12	12	10	11	11	10	11	11	11	11	12	11	12	12	10	11	11	10	11	11	11	11	12	11	12	12	10	11	11	10	11	11	84.4	84.4
P17844	P17844;J3KTA4;P17844-2	52;50;48;21;16;16;15;14;13;10;4;2;1;1;1	52;50;48;21;16;16;15;14;13;10;4;2;1;1;1	42;40;38;19;11;8;15;14;13;10;4;2;1;1;1	Probable ATP-dependent RNA helicase DDX5	DDX5	sp|P17844|DDX5_HUMAN Probable ATP-dependent RNA helicase DDX5 OS=Homo sapiens OX=9606 GN=DDX5 PE=1 SV=1;tr|J3KTA4|J3KTA4_HUMAN DEAD box protein 5 OS=Homo sapiens OX=9606 GN=DDX5 PE=1 SV=1;sp|P17844-2|DDX5_HUMAN Isoform 2 of Probable ATP-dependent RNA helic	15	52	52	42	40	40	40	40	41	41	36	41	42	36	43	43	40	40	40	40	41	41	36	41	42	36	43	43	30	30	30	30	31	32	26	32	32	26	33	33	73.3	73.3
P63244	P63244;J3KPE3;D6RAC2;H0Y8W2;H0YAF8;D6REE5;H0YAM7;D6R9L0;D6R9Z1;D6RHH4;D6RFX4	25;22;19;18;17;17;16;15;15;15;13;11;10;10;9;9;5;5;5;5;2	25;22;19;18;17;17;16;15;15;15;13;11;10;10;9;9;5;5;5;5;2	16;13;10;11;8;10;9;14;14;14;13;11;10;10;9;5;5;5;2;0;2	Receptor of activated protein C kinase 1	RACK1	sp|P63244|RACK1_HUMAN Receptor of activated protein C kinase 1 OS=Homo sapiens OX=9606 GN=RACK1 PE=1 SV=3;tr|J3KPE3|J3KPE3_HUMAN Receptor of-activated protein C kinase 1 OS=Homo sapiens OX=9606 GN=RACK1 PE=1 SV=1;tr|D6RAC2|D6RAC2_HUMAN Receptor of-activate	21	25	25	16	22	22	24	22	25	23	22	23	23	23	24	25	22	22	24	22	25	23	22	23	23	23	24	25	14	14	16	14	16	15	14	15	15	14	16	16	83.6	83.6
P00505	P00505;P00505-2	26;23	26;23	26;23	Aspartate aminotransferase, mitochondrial	GOT2	sp|P00505|AATM_HUMAN Aspartate aminotransferase, mitochondrial OS=Homo sapiens OX=9606 GN=GOT2 PE=1 SV=3;sp|P00505-2|AATM_HUMAN Isoform 2 of Aspartate aminotransferase, mitochondrial OS=Homo sapiens OX=9606 GN=GOT2	2	26	26	26	24	24	23	22	24	24	21	26	23	21	23	24	24	24	23	22	24	24	21	26	23	21	23	24	24	24	23	22	24	24	21	26	23	21	23	24	69.8	69.8
P62249	P62249;M0R210;M0R3H0;M0R1M5	15;14;10;9;7;6	15;14;10;9;7;6	15;14;10;9;7;6	40S ribosomal protein S16	RPS16	sp|P62249|RS16_HUMAN 40S ribosomal protein S16 OS=Homo sapiens OX=9606 GN=RPS16 PE=1 SV=2;tr|M0R210|M0R210_HUMAN 40S ribosomal protein S16 OS=Homo sapiens OX=9606 GN=RPS16 PE=1 SV=1;tr|M0R3H0|M0R3H0_HUMAN 40S ribosomal protein S16 OS=Homo sapiens OX=9606 G	6	15	15	15	14	14	13	14	14	14	13	14	14	11	15	13	14	14	13	14	14	14	13	14	14	11	15	13	14	14	13	14	14	14	13	14	14	11	15	13	74	74
O75643	O75643;A0A494C1A5	115;79;30	115;79;30	115;79;30	U5 small nuclear ribonucleoprotein 200 kDa helicase	SNRNP200	sp|O75643|U520_HUMAN U5 small nuclear ribonucleoprotein 200 kDa helicase OS=Homo sapiens OX=9606 GN=SNRNP200 PE=1 SV=2;tr|A0A494C1A5|A0A494C1A5_HUMAN U5 small nuclear ribonucleoprotein 200 kDa helicase (Fragment) OS=Homo sapiens OX=9606 GN=SNRNP200 PE=1 SV	3	115	115	115	83	83	84	69	96	88	62	83	93	81	90	93	83	83	84	69	96	88	62	83	93	81	90	93	83	83	84	69	96	88	62	83	93	81	90	93	62.5	62.5
Q07666	Q07666;Q07666-2;Q07666-3	15;13;10;1;1;1;1;1;1	15;13;10;1;1;1;1;1;1	10;8;8;0;0;0;0;0;0	KH domain-containing, RNA-binding, signal transduction-associated protein 1	KHDRBS1	sp|Q07666|KHDR1_HUMAN KH domain-containing, RNA-binding, signal transduction-associated protein 1 OS=Homo sapiens OX=9606 GN=KHDRBS1 PE=1 SV=1;sp|Q07666-2|KHDR1_HUMAN Isoform 2 of KH domain-containing, RNA-binding, signal transduction-associated protein 1	9	15	15	10	14	15	13	12	14	14	13	14	13	12	13	14	14	15	13	12	14	14	13	14	13	12	13	14	10	10	10	9	10	10	10	10	10	9	10	10	33.9	33.9
Q01105-2	Q01105-2;A0A0C4DFV9;Q01105-3;Q01105-4;Q01105;A0A087X027;P0DME0	12;11;11;11;11;7;7	12;11;11;11;11;7;7	12;11;11;11;11;7;7	Isoform 2 of Protein SET	SET	sp|Q01105-2|SET_HUMAN Isoform 2 of Protein SET OS=Homo sapiens OX=9606 GN=SET;tr|A0A0C4DFV9|A0A0C4DFV9_HUMAN Protein SET OS=Homo sapiens OX=9606 GN=SET PE=1 SV=1;sp|Q01105-3|SET_HUMAN Isoform 3 of Protein SET OS=Homo sapiens OX=9606 GN=SET;sp|Q01105-4|SET_	7	12	12	12	12	10	9	8	10	12	8	12	12	9	10	11	12	10	9	8	10	12	8	12	12	9	10	11	12	10	9	8	10	12	8	12	12	9	10	11	46.9	46.9
P26641	P26641;P26641-2	30;29	30;29	30;29	Elongation factor 1-gamma	EEF1G	sp|P26641|EF1G_HUMAN Elongation factor 1-gamma OS=Homo sapiens OX=9606 GN=EEF1G PE=1 SV=3;sp|P26641-2|EF1G_HUMAN Isoform 2 of Elongation factor 1-gamma OS=Homo sapiens OX=9606 GN=EEF1G	2	30	30	30	28	26	25	24	29	27	24	27	26	27	27	29	28	26	25	24	29	27	24	27	26	27	27	29	28	26	25	24	29	27	24	27	26	27	27	29	65	65
Q02878	Q02878	22;8;8;6;2;2;2	22;8;8;6;2;2;2	22;8;8;6;2;2;2	60S ribosomal protein L6	RPL6	sp|Q02878|RL6_HUMAN 60S ribosomal protein L6 OS=Homo sapiens OX=9606 GN=RPL6 PE=1 SV=3	7	22	22	22	19	20	19	19	21	21	17	19	21	13	20	21	19	20	19	19	21	21	17	19	21	13	20	21	19	20	19	19	21	21	17	19	21	13	20	21	56.9	56.9
Q15366-2	Q15366-2	22	22	0	Isoform 2 of Poly(rC)-binding protein 2	PCBP2	sp|Q15366-2|PCBP2_HUMAN Isoform 2 of Poly(rC)-binding protein 2 OS=Homo sapiens OX=9606 GN=PCBP2	1	22	22	0	20	19	19	18	20	18	17	19	20	18	21	19	20	19	19	18	20	18	17	19	20	18	21	19	0	0	0	0	0	0	0	0	0	0	0	0	77.9	77.9
P62424	P62424;Q5T8U3;Q5T8U2	20;12;10	20;12;10	20;12;10	60S ribosomal protein L7a	RPL7A	sp|P62424|RL7A_HUMAN 60S ribosomal protein L7a OS=Homo sapiens OX=9606 GN=RPL7A PE=1 SV=2;tr|Q5T8U3|Q5T8U3_HUMAN 60S ribosomal protein L7a (Fragment) OS=Homo sapiens OX=9606 GN=RPL7A PE=1 SV=1;tr|Q5T8U2|Q5T8U2_HUMAN 60S ribosomal protein L7a OS=Homo sapien	3	20	20	20	19	19	20	18	20	20	18	20	18	18	20	19	19	19	20	18	20	20	18	20	18	18	20	19	19	19	20	18	20	20	18	20	18	18	20	19	47.4	47.4
P07858	P07858	12;4;4;4;4;4;4;3;2;2;2;1	12;4;4;4;4;4;4;3;2;2;2;1	12;4;4;4;4;4;4;3;2;2;2;1	Cathepsin B	CTSB	sp|P07858|CATB_HUMAN Cathepsin B OS=Homo sapiens OX=9606 GN=CTSB PE=1 SV=3	12	12	12	12	12	12	12	12	12	12	12	12	12	12	12	12	12	12	12	12	12	12	12	12	12	12	12	12	12	12	12	12	12	12	12	12	12	12	12	12	39.2	39.2
P62280	P62280;M0QZC5	16;15;5;5	16;15;5;5	16;15;5;5	40S ribosomal protein S11	RPS11	sp|P62280|RS11_HUMAN 40S ribosomal protein S11 OS=Homo sapiens OX=9606 GN=RPS11 PE=1 SV=3;tr|M0QZC5|M0QZC5_HUMAN 40S ribosomal protein S11 OS=Homo sapiens OX=9606 GN=RPS11 PE=1 SV=1	4	16	16	16	16	15	14	16	15	15	16	15	13	11	13	16	16	15	14	16	15	15	16	15	13	11	13	16	16	15	14	16	15	15	16	15	13	11	13	16	62.7	62.7
H0YFD6	H0YFD6;P40939;A0A2R8Y4F5;A0A2R8YG21	45;45;40;26;15;2	45;45;40;26;15;2	45;45;40;26;15;2	Enoyl-CoA hydratase	HADHA	tr|H0YFD6|H0YFD6_HUMAN Enoyl-CoA hydratase OS=Homo sapiens OX=9606 GN=HADHA PE=1 SV=2;sp|P40939|ECHA_HUMAN Trifunctional enzyme subunit alpha, mitochondrial OS=Homo sapiens OX=9606 GN=HADHA PE=1 SV=2;tr|A0A2R8Y4F5|A0A2R8Y4F5_HUMAN Enoyl-CoA hydratase OS=Ho	6	45	45	45	42	42	38	38	44	41	34	42	43	39	41	43	42	42	38	38	44	41	34	42	43	39	41	43	42	42	38	38	44	41	34	42	43	39	41	43	67.6	67.6
P15121	P15121;E9PCX2	22;15;7;1;1	22;15;7;1;1	22;15;7;1;1	Aldo-keto reductase family 1 member B1	AKR1B1	sp|P15121|ALDR_HUMAN Aldo-keto reductase family 1 member B1 OS=Homo sapiens OX=9606 GN=AKR1B1 PE=1 SV=3;tr|E9PCX2|E9PCX2_HUMAN Aldo-keto reductase family 1 member B1 OS=Homo sapiens OX=9606 GN=AKR1B1 PE=1 SV=1	5	22	22	22	18	18	18	16	20	18	16	19	18	18	17	21	18	18	18	16	20	18	16	19	18	18	17	21	18	18	18	16	20	18	16	19	18	18	17	21	84.8	84.8
P37802	P37802;X6RJP6;P37802-2	23;22;22	23;22;22	22;22;21	Transgelin-2	TAGLN2	sp|P37802|TAGL2_HUMAN Transgelin-2 OS=Homo sapiens OX=9606 GN=TAGLN2 PE=1 SV=3;tr|X6RJP6|X6RJP6_HUMAN Transgelin-2 (Fragment) OS=Homo sapiens OX=9606 GN=TAGLN2 PE=1 SV=1;sp|P37802-2|TAGL2_HUMAN Isoform 2 of Transgelin-2 OS=Homo sapiens OX=9606 GN=TAGLN2	3	23	23	22	21	22	21	20	22	21	20	19	22	21	23	22	21	22	21	20	22	21	20	19	22	21	23	22	20	21	20	19	21	20	19	18	21	20	22	21	87.4	87.4
P09382	P09382	14;4	14;4	14;4	Galectin-1	LGALS1	sp|P09382|LEG1_HUMAN Galectin-1 OS=Homo sapiens OX=9606 GN=LGALS1 PE=1 SV=2	2	14	14	14	11	12	12	10	11	12	8	10	12	13	13	12	11	12	12	10	11	12	8	10	12	13	13	12	11	12	12	10	11	12	8	10	12	13	13	12	94.1	94.1
P62241	P62241;Q5JR95	18;14	18;14	18;14	40S ribosomal protein S8	RPS8	sp|P62241|RS8_HUMAN 40S ribosomal protein S8 OS=Homo sapiens OX=9606 GN=RPS8 PE=1 SV=2;tr|Q5JR95|Q5JR95_HUMAN 40S ribosomal protein S8 OS=Homo sapiens OX=9606 GN=RPS8 PE=1 SV=1	2	18	18	18	16	18	17	15	18	17	12	17	17	17	18	17	16	18	17	15	18	17	12	17	17	17	18	17	16	18	17	15	18	17	12	17	17	17	18	17	62	62
P62917	P62917;E9PKZ0;G3V1A1;E9PKU4	23;21;18;17;9	23;21;18;17;9	23;21;18;17;9	60S ribosomal protein L8	RPL8	sp|P62917|RL8_HUMAN 60S ribosomal protein L8 OS=Homo sapiens OX=9606 GN=RPL8 PE=1 SV=2;tr|E9PKZ0|E9PKZ0_HUMAN 60S ribosomal protein L8 (Fragment) OS=Homo sapiens OX=9606 GN=RPL8 PE=1 SV=1;tr|G3V1A1|G3V1A1_HUMAN 60S ribosomal protein L8 OS=Homo sapiens OX=9	5	23	23	23	19	21	17	18	19	17	19	20	18	17	20	20	19	21	17	18	19	17	19	20	18	17	20	20	19	21	17	18	19	17	19	20	18	17	20	20	56.4	56.4
K7EK07	K7EK07;P84243	11;11	1;1	1;1	Histone H3 (Fragment)	H3-3B	tr|K7EK07|K7EK07_HUMAN Histone H3 (Fragment) OS=Homo sapiens OX=9606 GN=H3-3B PE=1 SV=1;sp|P84243|H33_HUMAN Histone H3.3 OS=Homo sapiens OX=9606 GN=H3-3A PE=1 SV=2	2	11	1	1	10	10	11	11	9	10	9	9	9	8	11	10	1	1	1	1	1	1	1	1	1	1	1	1	1	1	1	1	1	1	1	1	1	1	1	1	66.7	24.2
C9J9K3	C9J9K3;A0A0C4DG17;P08865;F8WD59	19;19;19;11	19;19;19;11	19;19;19;11	40S ribosomal protein SA (Fragment)	RPSA	tr|C9J9K3|C9J9K3_HUMAN 40S ribosomal protein SA (Fragment) OS=Homo sapiens OX=9606 GN=RPSA PE=1 SV=8;tr|A0A0C4DG17|A0A0C4DG17_HUMAN 40S ribosomal protein SA OS=Homo sapiens OX=9606 GN=RPSA PE=1 SV=1;sp|P08865|RSSA_HUMAN 40S ribosomal protein SA OS=Homo sap	4	19	19	19	17	17	17	14	18	17	13	18	17	16	18	17	17	17	17	14	18	17	13	18	17	16	18	17	17	17	17	14	18	17	13	18	17	16	18	17	71.9	71.9
Q01518	Q01518;Q01518-2	36;35;16;15;15;15;15;15;15;15;7;5;1;1;1;1;1;1;1	36;35;16;15;15;15;15;15;15;15;7;5;1;1;1;1;1;1;1	36;35;16;15;15;15;15;15;15;15;7;5;1;1;1;1;1;1;1	Adenylyl cyclase-associated protein 1	CAP1	sp|Q01518|CAP1_HUMAN Adenylyl cyclase-associated protein 1 OS=Homo sapiens OX=9606 GN=CAP1 PE=1 SV=5;sp|Q01518-2|CAP1_HUMAN Isoform 2 of Adenylyl cyclase-associated protein 1 OS=Homo sapiens OX=9606 GN=CAP1	19	36	36	36	32	34	32	31	35	35	31	32	33	30	33	34	32	34	32	31	35	35	31	32	33	30	33	34	32	34	32	31	35	35	31	32	33	30	33	34	70.5	70.5
Q6P2Q9	Q6P2Q9	121;43;14;2	121;43;14;2	121;43;14;2	Pre-mRNA-processing-splicing factor 8	PRPF8	sp|Q6P2Q9|PRP8_HUMAN Pre-mRNA-processing-splicing factor 8 OS=Homo sapiens OX=9606 GN=PRPF8 PE=1 SV=2	4	121	121	121	94	94	93	82	101	93	78	92	91	81	96	96	94	94	93	82	101	93	78	92	91	81	96	96	94	94	93	82	101	93	78	92	91	81	96	96	55.5	55.5
P18124	P18124;A8MUD9	21;17;7;6	21;17;7;6	21;17;7;6	60S ribosomal protein L7	RPL7	sp|P18124|RL7_HUMAN 60S ribosomal protein L7 OS=Homo sapiens OX=9606 GN=RPL7 PE=1 SV=1;tr|A8MUD9|A8MUD9_HUMAN 60S ribosomal protein L7 OS=Homo sapiens OX=9606 GN=RPL7 PE=1 SV=1	4	21	21	21	20	21	20	20	21	20	19	20	20	17	21	21	20	21	20	20	21	20	19	20	20	17	21	21	20	21	20	20	21	20	19	20	20	17	21	21	58.1	58.1
P26373	P26373;P26373-2;J3QSB4	15;13;10;5;3;2	15;13;10;5;3;2	15;13;10;5;3;2	60S ribosomal protein L13	RPL13	sp|P26373|RL13_HUMAN 60S ribosomal protein L13 OS=Homo sapiens OX=9606 GN=RPL13 PE=1 SV=4;sp|P26373-2|RL13_HUMAN Isoform 2 of 60S ribosomal protein L13 OS=Homo sapiens OX=9606 GN=RPL13;tr|J3QSB4|J3QSB4_HUMAN 60S ribosomal protein L13 (Fragment) OS=Homo sap	6	15	15	15	15	15	13	15	11	14	11	14	12	12	13	13	15	15	13	15	11	14	11	14	12	12	13	13	15	15	13	15	11	14	11	14	12	12	13	13	50.7	50.7
P31948	P31948;P31948-2;P31948-3	54;53;46;21;15;11	54;53;46;21;15;11	54;53;46;21;15;11	Stress-induced-phosphoprotein 1	STIP1	sp|P31948|STIP1_HUMAN Stress-induced-phosphoprotein 1 OS=Homo sapiens OX=9606 GN=STIP1 PE=1 SV=1;sp|P31948-2|STIP1_HUMAN Isoform 2 of Stress-induced-phosphoprotein 1 OS=Homo sapiens OX=9606 GN=STIP1;sp|P31948-3|STIP1_HUMAN Isoform 3 of Stress-induced-phosp	6	54	54	54	50	48	52	47	49	50	43	49	46	42	45	49	50	48	52	47	49	50	43	49	46	42	45	49	50	48	52	47	49	50	43	49	46	42	45	49	72.9	72.9
P31946	P31946	21;10;10;9;6	15;7;7;6;4	1;1;1;1;0	14-3-3 protein beta/alpha	YWHAB	sp|P31946|1433B_HUMAN 14-3-3 protein beta/alpha OS=Homo sapiens OX=9606 GN=YWHAB PE=1 SV=3	5	21	15	1	21	21	20	20	21	21	19	20	20	18	21	21	15	15	14	14	15	15	13	14	14	12	15	15	1	1	1	1	1	1	1	1	1	0	1	1	77.2	66.7
P15880	P15880;H0YEN5;E9PQD7;I3L404;E9PMM9;E9PM36	15;13;11;9;9;8;7;1;1	15;13;11;9;9;8;7;1;1	15;13;11;9;9;8;7;1;1	40S ribosomal protein S2	RPS2	sp|P15880|RS2_HUMAN 40S ribosomal protein S2 OS=Homo sapiens OX=9606 GN=RPS2 PE=1 SV=2;tr|H0YEN5|H0YEN5_HUMAN 40S ribosomal protein S2 (Fragment) OS=Homo sapiens OX=9606 GN=RPS2 PE=1 SV=1;tr|E9PQD7|E9PQD7_HUMAN 40S ribosomal protein S2 OS=Homo sapiens OX=9	9	15	15	15	14	14	15	13	14	14	15	14	14	13	14	14	14	14	15	13	14	14	15	14	14	13	14	14	14	14	15	13	14	14	15	14	14	13	14	14	51.2	51.2
P48643	P48643;E7ENZ3;B7ZAR1;E9PCA1;P48643-2	44;41;39;39;36;4;3	44;41;39;39;36;4;3	44;41;39;39;36;4;3	T-complex protein 1 subunit epsilon	CCT5	sp|P48643|TCPE_HUMAN T-complex protein 1 subunit epsilon OS=Homo sapiens OX=9606 GN=CCT5 PE=1 SV=1;tr|E7ENZ3|E7ENZ3_HUMAN T-complex protein 1 subunit epsilon OS=Homo sapiens OX=9606 GN=CCT5 PE=1 SV=1;tr|B7ZAR1|B7ZAR1_HUMAN T-complex protein 1 subunit epsil	7	44	44	44	34	34	35	34	36	36	36	32	36	35	36	34	34	34	35	34	36	36	36	32	36	35	36	34	34	34	35	34	36	36	36	32	36	35	36	34	79.7	79.7
P46781	P46781;B5MCT8;C9JM19	20;16;16;5;5	20;16;16;5;5	20;16;16;5;5	40S ribosomal protein S9	RPS9	sp|P46781|RS9_HUMAN 40S ribosomal protein S9 OS=Homo sapiens OX=9606 GN=RPS9 PE=1 SV=3;tr|B5MCT8|B5MCT8_HUMAN 40S ribosomal protein S9 OS=Homo sapiens OX=9606 GN=RPS9 PE=1 SV=1;tr|C9JM19|C9JM19_HUMAN 40S ribosomal protein S9 OS=Homo sapiens OX=9606 GN=RPS9	5	20	20	20	18	18	18	18	18	16	18	19	18	16	17	19	18	18	18	18	18	16	18	19	18	16	17	19	18	18	18	18	18	16	18	19	18	16	17	19	56.7	56.7
P40227	P40227;P40227-2	32;29;1	32;29;1	27;25;0	T-complex protein 1 subunit zeta	CCT6A	sp|P40227|TCPZ_HUMAN T-complex protein 1 subunit zeta OS=Homo sapiens OX=9606 GN=CCT6A PE=1 SV=3;sp|P40227-2|TCPZ_HUMAN Isoform 2 of T-complex protein 1 subunit zeta OS=Homo sapiens OX=9606 GN=CCT6A	3	32	32	27	28	28	26	26	29	29	25	26	28	25	28	31	28	28	26	26	29	29	25	26	28	25	28	31	23	23	21	21	24	24	20	21	23	20	23	26	71.2	71.2
Q16891-2	Q16891-2	67	67	0	Isoform 2 of MI	IMMT	sp|Q16891-2|MIC60_HUMAN Isoform 2 of MICOS complex subunit MIC60 OS=Homo sapiens OX=9606 GN=IMMT	1	67	67	0	59	58	60	57	61	61	52	61	63	59	62	60	59	58	60	57	61	61	52	61	63	59	62	60	0	0	0	0	0	0	0	0	0	0	0	0	76.6	76.6
Q99714	Q99714;Q99714-2;Q5H928	19;17;13	19;17;13	19;17;13	3-hydroxyacyl-CoA dehydrogenase type-2	HSD17B10	sp|Q99714|HCD2_HUMAN 3-hydroxyacyl-CoA dehydrogenase type-2 OS=Homo sapiens OX=9606 GN=HSD17B10 PE=1 SV=3;sp|Q99714-2|HCD2_HUMAN Isoform 2 of 3-hydroxyacyl-CoA dehydrogenase type-2 OS=Homo sapiens OX=9606 GN=HSD17B10;tr|Q5H928|Q5H928_HUMAN 3-hydroxyacyl-Co	3	19	19	19	17	17	17	18	15	17	17	17	16	16	16	16	17	17	17	18	15	17	17	17	16	16	16	16	17	17	17	18	15	17	17	17	16	16	16	16	91.2	91.2
Q86VP6	Q86VP6;Q86VP6-2;A0A0C4DGH5	66;61;40;12;11;5	66;61;40;12;11;5	62;57;39;12;11;3	Cullin-associated NEDD8-dissociated protein 1	CAND1	sp|Q86VP6|CAND1_HUMAN Cullin-associated NEDD8-dissociated protein 1 OS=Homo sapiens OX=9606 GN=CAND1 PE=1 SV=2;sp|Q86VP6-2|CAND1_HUMAN Isoform 2 of Cullin-associated NEDD8-dissociated protein 1 OS=Homo sapiens OX=9606 GN=CAND1;tr|A0A0C4DGH5|A0A0C4DGH5_HUMA	6	66	66	62	53	52	55	49	60	56	49	57	54	48	59	52	53	52	55	49	60	56	49	57	54	48	59	52	49	49	51	45	56	52	45	54	51	46	55	48	57.3	57.3
P30086	P30086	16	16	16	Phosphatidylethanolamine-binding protein 1	PEBP1	sp|P30086|PEBP1_HUMAN Phosphatidylethanolamine-binding protein 1 OS=Homo sapiens OX=9606 GN=PEBP1 PE=1 SV=3	1	16	16	16	15	15	15	11	16	16	9	14	16	14	16	14	15	15	15	11	16	16	9	14	16	14	16	14	15	15	15	11	16	16	9	14	16	14	16	14	85	85
Q9UJS0-2	Q9UJS0-2;Q9UJS0	37;37;4	37;37;4	26;26;4	Isoform 2 of Calcium-binding mitochondrial carrier protein Aralar2	SLC25A13	sp|Q9UJS0-2|CMC2_HUMAN Isoform 2 of Calcium-binding mitochondrial carrier protein Aralar2 OS=Homo sapiens OX=9606 GN=SLC25A13;sp|Q9UJS0|CMC2_HUMAN Calcium-binding mitochondrial carrier protein Aralar2 OS=Homo sapiens OX=9606 GN=SLC25A13 PE=1 SV=2	3	37	37	26	34	33	33	33	35	34	32	32	34	29	35	36	34	33	33	33	35	34	32	32	34	29	35	36	24	24	24	23	25	25	23	23	25	23	25	25	62.4	62.4
Q71UI9	Q71UI9;P0C0S5;C9J0D1;A0A494C189;Q71UI9-4;Q71UI9-2;Q71UI9-3;C9J386	6;6;5;5;5;5;4;3	4;4;3;3;4;3;3;2	4;4;3;3;4;3;3;2	Histone H2A.V	H2AZ2	sp|Q71UI9|H2AV_HUMAN Histone H2A.V OS=Homo sapiens OX=9606 GN=H2AZ2 PE=1 SV=3;sp|P0C0S5|H2AZ_HUMAN Histone H2A.Z OS=Homo sapiens OX=9606 GN=H2AZ1 PE=1 SV=2;tr|C9J0D1|C9J0D1_HUMAN Histone H2A OS=Homo sapiens OX=9606 GN=H2AZ2 PE=1 SV=1;tr|A0A494C189|A0A494C1	8	6	4	4	6	6	6	6	6	6	6	6	6	6	6	6	4	4	4	4	4	4	4	4	4	4	4	4	4	4	4	4	4	4	4	4	4	4	4	4	53.9	46.9
O60506	O60506;O60506-2	43;42;17	32;31;14	2;2;0	Heterogeneous nuclear ribonucleoprotein Q	SYNCRIP	sp|O60506|HNRPQ_HUMAN Heterogeneous nuclear ribonucleoprotein Q OS=Homo sapiens OX=9606 GN=SYNCRIP PE=1 SV=2;sp|O60506-2|HNRPQ_HUMAN Isoform 2 of Heterogeneous nuclear ribonucleoprotein Q OS=Homo sapiens OX=9606 GN=SYNCRIP	3	43	32	2	39	40	39	36	42	41	37	38	40	39	40	42	28	29	28	25	32	30	26	27	29	29	29	31	2	2	2	2	2	2	2	2	2	2	2	2	59.2	48
P23284	P23284	17	17	17	Peptidyl-prolyl cis-trans isomerase B	PPIB	sp|P23284|PPIB_HUMAN Peptidyl-prolyl cis-trans isomerase B OS=Homo sapiens OX=9606 GN=PPIB PE=1 SV=2	1	17	17	17	14	15	15	14	17	16	16	14	17	11	14	14	14	15	15	14	17	16	16	14	17	11	14	14	14	15	15	14	17	16	16	14	17	11	14	14	64.4	64.4
P34932	P34932;A0A087WYC1;A0A087WTS8	63;47;33;7	63;47;33;7	60;44;31;7	Heat shock 70 kDa protein 4	HSPA4	sp|P34932|HSP74_HUMAN Heat shock 70 kDa protein 4 OS=Homo sapiens OX=9606 GN=HSPA4 PE=1 SV=4;tr|A0A087WYC1|A0A087WYC1_HUMAN Heat shock 70 kDa protein 4 OS=Homo sapiens OX=9606 GN=HSPA4 PE=1 SV=1;tr|A0A087WTS8|A0A087WTS8_HUMAN Heat shock 70 kDa protein 4 OS	4	63	63	60	51	53	54	48	52	52	47	48	51	47	55	54	51	53	54	48	52	52	47	48	51	47	55	54	48	50	51	45	50	49	44	46	49	44	52	51	79.8	79.8
J3KTL2	J3KTL2;Q07955;Q07955-2;J3KSR8	25;25;23;15;5;5	25;25;23;15;5;5	2;2;0;2;0;0	Serine/arginine-rich splicing factor 1	SRSF1	tr|J3KTL2|J3KTL2_HUMAN Serine/arginine-rich splicing factor 1 OS=Homo sapiens OX=9606 GN=SRSF1 PE=1 SV=1;sp|Q07955|SRSF1_HUMAN Serine/arginine-rich splicing factor 1 OS=Homo sapiens OX=9606 GN=SRSF1 PE=1 SV=2;sp|Q07955-2|SRSF1_HUMAN Isoform ASF-2 of Serine	6	25	25	2	23	22	22	20	24	24	21	23	23	21	24	24	23	22	22	20	24	24	21	23	23	21	24	24	2	2	2	2	2	2	2	2	2	2	2	2	62.1	62.1
O75475	O75475;O75475-3;O75475-2	35;23;23	35;23;23	32;20;20	PC4 and SFRS1-interacting protein	PSIP1	sp|O75475|PSIP1_HUMAN PC4 and SFRS1-interacting protein OS=Homo sapiens OX=9606 GN=PSIP1 PE=1 SV=1;sp|O75475-3|PSIP1_HUMAN Isoform 3 of PC4 and SFRS1-interacting protein OS=Homo sapiens OX=9606 GN=PSIP1;sp|O75475-2|PSIP1_HUMAN Isoform 2 of PC4 and SFRS1-in	3	35	35	32	30	30	30	30	31	33	27	32	33	26	32	31	30	30	30	30	31	33	27	32	33	26	32	31	27	27	27	28	29	30	24	29	30	24	29	29	59.6	59.6
Q1KMD3	Q1KMD3;H3BQZ7	45;42	45;42	45;42	Heterogeneous nuclear ribonucleoprotein U-like protein 2	HNRNPUL2	sp|Q1KMD3|HNRL2_HUMAN Heterogeneous nuclear ribonucleoprotein U-like protein 2 OS=Homo sapiens OX=9606 GN=HNRNPUL2 PE=1 SV=1;tr|H3BQZ7|H3BQZ7_HUMAN HCG2044799 OS=Homo sapiens OX=9606 GN=HNRNPUL2-BSCL2 PE=4 SV=1	2	45	45	45	36	36	37	35	39	40	35	37	37	35	41	40	36	36	37	35	39	40	35	37	37	35	41	40	36	36	37	35	39	40	35	37	37	35	41	40	54.9	54.9
Q13813-2	Q13813-2;A0A0D9SGF6;A0A0D9SF54	143;142;140	143;142;140	1;1;1	Isoform 2 of Spectrin alpha chain, non-erythrocytic 1	SPTAN1	sp|Q13813-2|SPTN1_HUMAN Isoform 2 of Spectrin alpha chain, non-erythrocytic 1 OS=Homo sapiens OX=9606 GN=SPTAN1;tr|A0A0D9SGF6|A0A0D9SGF6_HUMAN Spectrin alpha chain, non-erythrocytic 1 OS=Homo sapiens OX=9606 GN=SPTAN1 PE=1 SV=1;tr|A0A0D9SF54|A0A0D9SF54_HUM	3	143	143	1	111	113	111	100	108	101	85	110	112	89	116	116	111	113	111	100	108	101	85	110	112	89	116	116	0	0	1	1	0	0	1	0	1	1	0	0	65.5	65.5
A0A494C0F8	A0A494C0F8;P26378-2;P26378;P26378-3;P26378-1;P26378-5;P26378-4;A0A494C147;B1APY9;A0A0R4J2E6;A0A494C015;A0A494C1D9;A0A494C173	27;26;26;26;26;26;26;26;26;26;25;24;16;9;9;8;3	27;26;26;26;26;26;26;26;26;26;25;24;16;9;9;8;3	8;7;7;7;7;7;7;7;7;7;7;7;1;3;3;2;2	ELAV-like protein	ELAVL4	tr|A0A494C0F8|A0A494C0F8_HUMAN ELAV-like protein OS=Homo sapiens OX=9606 GN=ELAVL4 PE=1 SV=1;sp|P26378-2|ELAV4_HUMAN Isoform 2 of ELAV-like protein 4 OS=Homo sapiens OX=9606 GN=ELAVL4;sp|P26378|ELAV4_HUMAN ELAV-like protein 4 OS=Homo sapiens OX=9606 GN=ELA	17	27	27	8	24	22	23	20	24	22	19	23	21	20	25	22	24	22	23	20	24	22	19	23	21	20	25	22	8	7	7	7	8	7	6	7	6	6	8	7	66.3	66.3
P30041	P30041	24	24	24	Peroxiredoxin-6	PRDX6	sp|P30041|PRDX6_HUMAN Peroxiredoxin-6 OS=Homo sapiens OX=9606 GN=PRDX6 PE=1 SV=3	1	24	24	24	21	18	20	17	22	22	21	21	22	21	22	22	21	18	20	17	22	22	21	21	22	21	22	22	21	18	20	17	22	22	21	21	22	21	22	22	84.4	84.4
P62081	P62081;A0A2R8Y623;B5MCP9	18;12;12	18;12;12	18;12;12	40S ribosomal protein S7	RPS7	sp|P62081|RS7_HUMAN 40S ribosomal protein S7 OS=Homo sapiens OX=9606 GN=RPS7 PE=1 SV=1;tr|A0A2R8Y623|A0A2R8Y623_HUMAN 40S ribosomal protein S7 (Fragment) OS=Homo sapiens OX=9606 GN=RPS7 PE=1 SV=1;tr|B5MCP9|B5MCP9_HUMAN 40S ribosomal protein S7 OS=Homo sapi	3	18	18	18	16	16	18	15	17	16	16	15	16	12	17	17	16	16	18	15	17	16	16	15	16	12	17	17	16	16	18	15	17	16	16	15	16	12	17	17	70.1	70.1
Q13151	Q13151	21	21	21	Heterogeneous nuclear ribonucleoprotein A0	HNRNPA0	sp|Q13151|ROA0_HUMAN Heterogeneous nuclear ribonucleoprotein A0 OS=Homo sapiens OX=9606 GN=HNRNPA0 PE=1 SV=1	1	21	21	21	17	17	18	18	20	21	14	15	18	16	20	19	17	17	18	18	20	21	14	15	18	16	20	19	17	17	18	18	20	21	14	15	18	16	20	19	57.7	57.7
Q9Y5B9	Q9Y5B9	64;2;2;1	64;2;2;1	64;2;2;1	FACT complex subunit SPT16	SUPT16H	sp|Q9Y5B9|SP16H_HUMAN FACT complex subunit SPT16 OS=Homo sapiens OX=9606 GN=SUPT16H PE=1 SV=1	4	64	64	64	53	54	50	45	56	54	43	50	53	48	53	56	53	54	50	45	56	54	43	50	53	48	53	56	53	54	50	45	56	54	43	50	53	48	53	56	59.1	59.1
P07305	P07305;P07305-2	10;7	10;7	10;7	Histone H1.0	H1-0	sp|P07305|H10_HUMAN Histone H1.0 OS=Homo sapiens OX=9606 GN=H1-0 PE=1 SV=3;sp|P07305-2|H10_HUMAN Isoform 2 of Histone H1.0 OS=Homo sapiens OX=9606 GN=H1-0	2	10	10	10	8	8	9	8	9	10	7	8	6	5	8	7	8	8	9	8	9	10	7	8	6	5	8	7	8	8	9	8	9	10	7	8	6	5	8	7	34	34
P37108	P37108;H0YLA2	12;8;2	12;8;2	12;8;2	Signal recognition particle 14 kDa protein	SRP14	sp|P37108|SRP14_HUMAN Signal recognition particle 14 kDa protein OS=Homo sapiens OX=9606 GN=SRP14 PE=1 SV=2;tr|H0YLA2|H0YLA2_HUMAN Signal recognition particle 14 kDa protein OS=Homo sapiens OX=9606 GN=SRP14 PE=1 SV=1	3	12	12	12	10	10	10	10	10	10	11	11	9	8	10	11	10	10	10	10	10	10	11	11	9	8	10	11	10	10	10	10	10	10	11	11	9	8	10	11	52.2	52.2
Q92945	Q92945;A0A087WTP3;M0R0I5	41;39;23;9;8;6;4;4;4;4	41;39;23;9;8;6;4;4;4;4	37;35;21;9;6;4;2;2;4;2	Far upstream element-binding protein 2	KHSRP	sp|Q92945|FUBP2_HUMAN Far upstream element-binding protein 2 OS=Homo sapiens OX=9606 GN=KHSRP PE=1 SV=4;tr|A0A087WTP3|A0A087WTP3_HUMAN Far upstream element-binding protein 2 OS=Homo sapiens OX=9606 GN=KHSRP PE=1 SV=1;tr|M0R0I5|M0R0I5_HUMAN Far upstream ele	10	41	41	37	36	36	36	36	37	35	35	38	36	30	32	35	36	36	36	36	37	35	35	38	36	30	32	35	32	32	32	32	33	31	31	34	32	28	28	31	53.9	53.9
P27695	P27695;G3V3M6;G3V5Q1;G3V3C7;A0A0C4DGK8	25;22;21;15;14;12;12;12;10;2	25;22;21;15;14;12;12;12;10;2	25;22;21;15;14;12;12;12;10;2	DNA-(apurinic or apyrimidinic site) endonuclease	APEX1	sp|P27695|APEX1_HUMAN DNA-(apurinic or apyrimidinic site) endonuclease OS=Homo sapiens OX=9606 GN=APEX1 PE=1 SV=2;tr|G3V3M6|G3V3M6_HUMAN DNA-(apurinic or apyrimidinic site) endonuclease (Fragment) OS=Homo sapiens OX=9606 GN=APEX1 PE=1 SV=1;tr|G3V5Q1|G3V5Q1	10	25	25	25	20	19	20	16	20	19	14	21	20	22	19	21	20	19	20	16	20	19	14	21	20	22	19	21	20	19	20	16	20	19	14	21	20	22	19	21	77	77
P05388	P05388;F8VWS0;P05388-2;F8VW21;F8VU65;F8VPE8;G3V210;F8VZS0;F8VQY6;F8VRK7;Q8NHW5;F8VWV4	19;18;18;16;16;13;13;13;12;12;11;10;9;5	19;18;18;16;16;13;13;13;12;12;11;10;9;5	19;18;18;16;16;13;13;13;12;12;11;10;9;5	60S acidic ribosomal protein P0	RPLP0	sp|P05388|RLA0_HUMAN 60S acidic ribosomal protein P0 OS=Homo sapiens OX=9606 GN=RPLP0 PE=1 SV=1;tr|F8VWS0|F8VWS0_HUMAN 60S acidic ribosomal protein P0 OS=Homo sapiens OX=9606 GN=RPLP0 PE=1 SV=1;sp|P05388-2|RLA0_HUMAN Isoform 2 of 60S acidic ribosomal prote	14	19	19	19	17	15	16	17	17	17	16	15	16	16	16	17	17	15	16	17	17	17	16	15	16	16	16	17	17	15	16	17	17	17	16	15	16	16	16	17	58	58
P18669	P18669	20;6	20;6	13;3	Phosphoglycerate mutase 1	PGAM1	sp|P18669|PGAM1_HUMAN Phosphoglycerate mutase 1 OS=Homo sapiens OX=9606 GN=PGAM1 PE=1 SV=2	2	20	20	13	18	17	19	19	18	19	17	18	17	14	19	18	18	17	19	19	18	19	17	18	17	14	19	18	12	11	12	12	11	12	11	11	12	9	13	12	81.1	81.1
Q96AE4	Q96AE4;E9PEB5	39;38	35;34	3;2	Far upstream element-binding protein 1	FUBP1	sp|Q96AE4|FUBP1_HUMAN Far upstream element-binding protein 1 OS=Homo sapiens OX=9606 GN=FUBP1 PE=1 SV=3;tr|E9PEB5|E9PEB5_HUMAN Far upstream element-binding protein 1 OS=Homo sapiens OX=9606 GN=FUBP1 PE=1 SV=1	2	39	35	3	35	35	34	34	36	37	34	34	36	33	37	34	31	31	30	30	32	33	30	30	32	31	33	30	3	1	3	3	2	3	2	3	2	2	2	3	61.2	58.7
P30048-2	P30048-2;P30048	12;12	12;12	12;12	Isoform 2 of Thioredoxin-dependent peroxide reductase, mitochondrial	PRDX3	sp|P30048-2|PRDX3_HUMAN Isoform 2 of Thioredoxin-dependent peroxide reductase, mitochondrial OS=Homo sapiens OX=9606 GN=PRDX3;sp|P30048|PRDX3_HUMAN Thioredoxin-dependent peroxide reductase, mitochondrial OS=Homo sapiens OX=9606 GN=PRDX3 PE=1 SV=3	2	12	12	12	12	11	11	10	11	12	9	12	11	10	12	12	12	11	11	10	11	12	9	12	11	10	12	12	12	11	11	10	11	12	9	12	11	10	12	12	60.1	60.1
O75369-2	O75369-2;O75369-9;O75369;O75369-8;O75369-6;O75369-3;E7EN95;O75369-7;O75369-5;O75369-4	138;138;138;137;134;134;126;126;106;106;7;4;3	138;138;138;137;134;134;126;126;106;106;7;4;3	127;127;127;126;123;123;123;123;96;96;7;4;3	Isoform 2 of Filamin-B	FLNB	sp|O75369-2|FLNB_HUMAN Isoform 2 of Filamin-B OS=Homo sapiens OX=9606 GN=FLNB;sp|O75369-9|FLNB_HUMAN Isoform 9 of Filamin-B OS=Homo sapiens OX=9606 GN=FLNB;sp|O75369|FLNB_HUMAN Filamin-B OS=Homo sapiens OX=9606 GN=FLNB PE=1 SV=2;sp|O75369-8|FLNB_HUMAN Isof	13	138	138	127	117	116	106	105	107	102	91	108	105	99	104	108	117	116	106	105	107	102	91	108	105	99	104	108	107	109	98	97	100	93	84	99	97	90	95	100	75.3	75.3
P40925	P40925;P40925-3;A0A5K1VW95;P40925-2;B9A041;B8ZZ51;C9JF79	17;17;15;14;13;10;9;7;3	17;17;15;14;13;10;9;7;3	17;17;15;14;13;10;9;7;3	Malate dehydrogenase, cytoplasmic	MDH1	sp|P40925|MDHC_HUMAN Malate dehydrogenase, cytoplasmic OS=Homo sapiens OX=9606 GN=MDH1 PE=1 SV=4;sp|P40925-3|MDHC_HUMAN Isoform 3 of Malate dehydrogenase, cytoplasmic OS=Homo sapiens OX=9606 GN=MDH1;tr|A0A5K1VW95|A0A5K1VW95_HUMAN Malate dehydrogenase OS=Ho	9	17	17	17	14	16	16	15	16	15	14	15	15	13	15	16	14	16	16	15	16	15	14	15	15	13	15	16	14	16	16	15	16	15	14	15	15	13	15	16	49.1	49.1
Q99832	Q99832;Q99832-3;Q99832-4;Q99832-2	40;38;34;26;6;2;1	40;38;34;26;6;2;1	40;38;34;26;6;2;1	T-complex protein 1 subunit eta	CCT7	sp|Q99832|TCPH_HUMAN T-complex protein 1 subunit eta OS=Homo sapiens OX=9606 GN=CCT7 PE=1 SV=2;sp|Q99832-3|TCPH_HUMAN Isoform 3 of T-complex protein 1 subunit eta OS=Homo sapiens OX=9606 GN=CCT7;sp|Q99832-4|TCPH_HUMAN Isoform 4 of T-complex protein 1 subun	7	40	40	40	36	36	35	30	37	36	30	33	35	32	36	36	36	36	35	30	37	36	30	33	35	32	36	36	36	36	35	30	37	36	30	33	35	32	36	36	76.8	76.8
O75390	O75390;B4DJV2;A0A0C4DGI3	22;22;20;8;8;7;7;7;7;6;6;6;6;5;4;4;4;3;2;1	22;22;20;8;8;7;7;7;7;6;6;6;6;5;4;4;4;3;2;1	21;21;20;8;8;7;7;7;7;6;6;5;5;4;4;4;4;2;1;0	Citrate synthase, mitochondrial	CS	sp|O75390|CISY_HUMAN Citrate synthase, mitochondrial OS=Homo sapiens OX=9606 GN=CS PE=1 SV=2;tr|B4DJV2|B4DJV2_HUMAN Citrate synthase OS=Homo sapiens OX=9606 GN=CS PE=1 SV=1;tr|A0A0C4DGI3|A0A0C4DGI3_HUMAN Citrate synthase OS=Homo sapiens OX=9606 GN=CS PE=1	20	22	22	21	17	15	15	15	21	19	17	15	21	17	20	20	17	15	15	15	21	19	17	15	21	17	20	20	16	14	14	14	20	18	16	14	20	16	19	19	53.4	53.4
P09622	P09622;E9PEX6;P09622-3;P09622-2	23;22;22;20;3;3;3	23;22;22;20;3;3;3	23;22;22;20;3;3;3	Dihydrolipoyl dehydrogenase, mitochondrial	DLD	sp|P09622|DLDH_HUMAN Dihydrolipoyl dehydrogenase, mitochondrial OS=Homo sapiens OX=9606 GN=DLD PE=1 SV=2;tr|E9PEX6|E9PEX6_HUMAN Dihydrolipoyl dehydrogenase OS=Homo sapiens OX=9606 GN=DLD PE=1 SV=1;sp|P09622-3|DLDH_HUMAN Isoform 3 of Dihydrolipoyl dehydroge	7	23	23	23	19	22	17	18	23	19	15	16	20	20	21	21	19	22	17	18	23	19	15	16	20	20	21	21	19	22	17	18	23	19	15	16	20	20	21	21	52.3	52.3
P61313	P61313;E7EQV9;A0A2R8YEM3;E7ENU7;E7EX53;A0A2R8Y738	17;14;13;13;9;9;8;4	17;14;13;13;9;9;8;4	17;14;13;13;9;9;8;4	60S ribosomal protein L15	RPL15	sp|P61313|RL15_HUMAN 60S ribosomal protein L15 OS=Homo sapiens OX=9606 GN=RPL15 PE=1 SV=2;tr|E7EQV9|E7EQV9_HUMAN Ribosomal protein L15 (Fragment) OS=Homo sapiens OX=9606 GN=RPL15 PE=1 SV=1;tr|A0A2R8YEM3|A0A2R8YEM3_HUMAN Ribosomal protein L15 (Fragment) OS=	8	17	17	17	17	16	17	15	15	16	15	17	16	14	16	17	17	16	17	15	15	16	15	17	16	14	16	17	17	16	17	15	15	16	15	17	16	14	16	17	62.3	62.3
P27797	P27797;K7EJB9	19;12;2	19;12;2	19;12;2	Calreticulin	CALR	sp|P27797|CALR_HUMAN Calreticulin OS=Homo sapiens OX=9606 GN=CALR PE=1 SV=1;tr|K7EJB9|K7EJB9_HUMAN Calreticulin (Fragment) OS=Homo sapiens OX=9606 GN=CALR PE=1 SV=1	3	19	19	19	17	17	17	17	17	18	15	18	17	13	18	19	17	17	17	17	17	18	15	18	17	13	18	19	17	17	17	17	17	18	15	18	17	13	18	19	45.8	45.8
P62906	P62906	18	18	18	60S ribosomal protein L10a	RPL10A	sp|P62906|RL10A_HUMAN 60S ribosomal protein L10a OS=Homo sapiens OX=9606 GN=RPL10A PE=1 SV=2	1	18	18	18	12	14	12	11	17	17	12	14	17	16	16	15	12	14	12	11	17	17	12	14	17	16	16	15	12	14	12	11	17	17	12	14	17	16	16	15	58.5	58.5
P30153	P30153;B3KQV6;C9J9C1	36;27;20;8;2;2;2;1;1	36;27;20;8;2;2;2;1;1	28;22;16;8;0;0;0;1;1	Serine/threonine-protein phosphatase 2A 65 kDa regulatory subunit A alpha isoform	PPP2R1A	sp|P30153|2AAA_HUMAN Serine/threonine-protein phosphatase 2A 65 kDa regulatory subunit A alpha isoform OS=Homo sapiens OX=9606 GN=PPP2R1A PE=1 SV=4;tr|B3KQV6|B3KQV6_HUMAN Serine/threonine-protein phosphatase 2A 65 kDa regulatory subunit A alpha isoform OS=	9	36	36	28	32	31	30	28	33	34	28	31	30	34	32	30	32	31	30	28	33	34	28	31	30	34	32	30	26	25	24	21	26	26	23	24	24	28	24	23	67.9	67.9
Q9Y265	Q9Y265;Q9Y265-2;E7ETR0	29;23;20;13;7;6	29;23;20;13;7;6	29;23;20;13;7;6	RuvB-like 1	RUVBL1	sp|Q9Y265|RUVB1_HUMAN RuvB-like 1 OS=Homo sapiens OX=9606 GN=RUVBL1 PE=1 SV=1;sp|Q9Y265-2|RUVB1_HUMAN Isoform 2 of RuvB-like 1 OS=Homo sapiens OX=9606 GN=RUVBL1;tr|E7ETR0|E7ETR0_HUMAN RuvB-like helicase OS=Homo sapiens OX=9606 GN=RUVBL1 PE=1 SV=1	6	29	29	29	24	26	26	24	25	26	24	26	25	25	26	27	24	26	26	24	25	26	24	26	25	25	26	27	24	26	26	24	25	26	24	26	25	25	26	27	73.9	73.9
A0A0G2JIW1	A0A0G2JIW1;P0DMV9;P0DMV8;P0DMV8-2;V9GZ37	38;38;38;33;25	34;34;34;29;23	21;21;21;17;13	Heat shock 70 kDa protein 1B	HSPA1B	tr|A0A0G2JIW1|A0A0G2JIW1_HUMAN Heat shock 70 kDa protein 1B OS=Homo sapiens OX=9606 GN=HSPA1B PE=1 SV=1;sp|P0DMV9|HS71B_HUMAN Heat shock 70 kDa protein 1B OS=Homo sapiens OX=9606 GN=HSPA1B PE=1 SV=1;sp|P0DMV8|HS71A_HUMAN Heat shock 70 kDa protein 1A OS=Hom	5	38	34	21	34	33	33	29	36	35	27	32	33	32	34	34	31	30	30	26	33	32	23	29	30	29	31	31	18	18	17	13	20	19	12	17	17	17	18	19	69.2	63.6
P49321	P49321;P49321-3;P49321-4;P49321-2	36;35;29;18;16;14;9;9;8;7;6;3	36;35;29;18;16;14;9;9;8;7;6;3	36;35;29;18;16;14;9;9;8;7;6;3	Nuclear autoantigenic sperm protein	NASP	sp|P49321|NASP_HUMAN Nuclear autoantigenic sperm protein OS=Homo sapiens OX=9606 GN=NASP PE=1 SV=2;sp|P49321-3|NASP_HUMAN Isoform 3 of Nuclear autoantigenic sperm protein OS=Homo sapiens OX=9606 GN=NASP;sp|P49321-4|NASP_HUMAN Isoform 4 of Nuclear autoantig	12	36	36	36	32	31	32	30	32	29	26	32	31	27	28	32	32	31	32	30	32	29	26	32	31	27	28	32	32	31	32	30	32	29	26	32	31	27	28	32	66.4	66.4
J3QQ67	J3QQ67;Q07020;G3V203;H0YHA7;Q07020-2;F8VYV2;F8VUA6	13;13;12;12;12;10;8;1	13;13;12;12;12;10;8;1	4;4;3;4;4;1;4;0	60S ribosomal protein L18 (Fragment)	RPL18	tr|J3QQ67|J3QQ67_HUMAN 60S ribosomal protein L18 (Fragment) OS=Homo sapiens OX=9606 GN=RPL18 PE=1 SV=1;sp|Q07020|RL18_HUMAN 60S ribosomal protein L18 OS=Homo sapiens OX=9606 GN=RPL18 PE=1 SV=2;tr|G3V203|G3V203_HUMAN 60S ribosomal protein L18 OS=Homo sapien	8	13	13	4	13	12	13	12	12	11	11	13	13	12	12	13	13	12	13	12	12	11	11	13	13	12	12	13	4	4	4	4	4	4	4	4	4	4	4	4	51.1	51.1
P09104	P09104;P09104-2;F5H0C8	26;22;19;6;5;2	22;19;17;5;5;2	20;17;15;4;5;1	Gamma-enolase	ENO2	sp|P09104|ENOG_HUMAN Gamma-enolase OS=Homo sapiens OX=9606 GN=ENO2 PE=1 SV=3;sp|P09104-2|ENOG_HUMAN Isoform 2 of Gamma-enolase OS=Homo sapiens OX=9606 GN=ENO2;tr|F5H0C8|F5H0C8_HUMAN 2-phospho-D-glycerate hydro-lyase OS=Homo sapiens OX=9606 GN=ENO2 PE=1 SV=	6	26	22	20	22	23	23	24	24	25	22	23	25	19	24	25	19	20	20	20	20	21	18	20	21	15	20	21	17	18	18	18	18	19	16	18	19	13	18	19	76.7	67.7
P24752	P24752;A0A5F9ZHL1;A0A5F9ZHJ0;A0A5F9ZHJ7;A0A5F9ZHD4;A0A5F9ZI66	24;23;19;18;16;16;10;8;7;5;5	24;23;19;18;16;16;10;8;7;5;5	24;23;19;18;16;16;10;8;7;5;5	Acetyl-CoA acetyltransferase, mitochondrial	ACAT1	sp|P24752|THIL_HUMAN Acetyl-CoA acetyltransferase, mitochondrial OS=Homo sapiens OX=9606 GN=ACAT1 PE=1 SV=1;tr|A0A5F9ZHL1|A0A5F9ZHL1_HUMAN Acetyl-CoA acetyltransferase, mitochondrial OS=Homo sapiens OX=9606 GN=ACAT1 PE=1 SV=1;tr|A0A5F9ZHJ0|A0A5F9ZHJ0_HUMAN	11	24	24	24	21	23	19	22	19	22	20	21	21	18	22	21	21	23	19	22	19	22	20	21	21	18	22	21	21	23	19	22	19	22	20	21	21	18	22	21	78.9	78.9
P61353	P61353;K7ELC7	7;6;1;1	7;6;1;1	7;6;1;1	60S ribosomal protein L27	RPL27	sp|P61353|RL27_HUMAN 60S ribosomal protein L27 OS=Homo sapiens OX=9606 GN=RPL27 PE=1 SV=2;tr|K7ELC7|K7ELC7_HUMAN 60S ribosomal protein L27 (Fragment) OS=Homo sapiens OX=9606 GN=RPL27 PE=1 SV=1	4	7	7	7	7	7	7	7	7	7	7	7	7	6	7	7	7	7	7	7	7	7	7	7	7	6	7	7	7	7	7	7	7	7	7	7	7	6	7	7	50.7	50.7
P62873	P62873;P62873-2;B3KVK2;F6UT28	20;19;11;10;8;8;3;3;3;3;3;3	20;19;11;10;8;8;3;3;3;3;3;3	12;12;9;4;3;2;0;0;0;0;0;0	Guanine nucleotide-binding protein G(I)/G(S)/G(T) subunit beta-1	GNB1	sp|P62873|GBB1_HUMAN Guanine nucleotide-binding protein G(I)/G(S)/G(T) subunit beta-1 OS=Homo sapiens OX=9606 GN=GNB1 PE=1 SV=3;sp|P62873-2|GBB1_HUMAN Isoform 2 of Guanine nucleotide-binding protein G(I)/G(S)/G(T) subunit beta-1 OS=Homo sapiens OX=9606 GN=	12	20	20	12	16	16	16	17	19	18	14	16	17	16	18	19	16	16	16	17	19	18	14	16	17	16	18	19	8	8	8	9	11	10	6	8	9	9	10	11	77.1	77.1
P62277	P62277;J3KMX5	14;10;6	14;10;6	14;10;6	40S ribosomal protein S13	RPS13	sp|P62277|RS13_HUMAN 40S ribosomal protein S13 OS=Homo sapiens OX=9606 GN=RPS13 PE=1 SV=2;tr|J3KMX5|J3KMX5_HUMAN 40S ribosomal protein S13 OS=Homo sapiens OX=9606 GN=RPS13 PE=1 SV=1	3	14	14	14	14	11	14	13	13	12	10	14	14	11	13	13	14	11	14	13	13	12	10	14	14	11	13	13	14	11	14	13	13	12	10	14	14	11	13	13	56.3	56.3
A0A0U1RRM1	A0A0U1RRM1;Q8WXI9	17;17;8;3;3;1	17;17;8;3;3;1	14;14;6;3;3;1	Transcriptional repressor p66-beta	GATAD2B	tr|A0A0U1RRM1|A0A0U1RRM1_HUMAN Transcriptional repressor p66-beta OS=Homo sapiens OX=9606 GN=GATAD2B PE=1 SV=1;sp|Q8WXI9|P66B_HUMAN Transcriptional repressor p66-beta OS=Homo sapiens OX=9606 GN=GATAD2B PE=1 SV=1	6	17	17	14	12	12	9	13	10	11	15	13	12	8	13	13	12	12	9	13	10	11	15	13	12	8	13	13	10	9	7	10	9	10	13	11	10	7	10	11	41.4	41.4
Q9UKM9-2	Q9UKM9-2;Q5QPL9;Q9UKM9;Q5QPM0;Q5QPM1	20;19;19;12;12;9	20;19;19;12;12;9	20;19;19;12;12;9	Isoform 1 of RNA-binding protein Raly	RALY	sp|Q9UKM9-2|RALY_HUMAN Isoform 1 of RNA-binding protein Raly OS=Homo sapiens OX=9606 GN=RALY;tr|Q5QPL9|Q5QPL9_HUMAN RNA-binding protein Raly (Fragment) OS=Homo sapiens OX=9606 GN=RALY PE=1 SV=1;sp|Q9UKM9|RALY_HUMAN RNA-binding protein Raly OS=Homo sapiens	6	20	20	20	17	16	18	16	19	16	19	16	17	18	19	18	17	16	18	16	19	16	19	16	17	18	19	18	17	16	18	16	19	16	19	16	17	18	19	18	66.6	66.6
Q9UMS4	Q9UMS4;F5GY56	26;13;5;3;3	26;13;5;3;3	26;13;5;3;3	Pre-mRNA-processing factor 19	PRPF19	sp|Q9UMS4|PRP19_HUMAN Pre-mRNA-processing factor 19 OS=Homo sapiens OX=9606 GN=PRPF19 PE=1 SV=1;tr|F5GY56|F5GY56_HUMAN Pre-mRNA-processing factor 19 (Fragment) OS=Homo sapiens OX=9606 GN=PRPF19 PE=1 SV=1	5	26	26	26	22	22	17	16	21	20	17	21	23	22	23	22	22	22	17	16	21	20	17	21	23	22	23	22	22	22	17	16	21	20	17	21	23	22	23	22	74.6	74.6
Q92499	Q92499;F1T0B3;A0A087X2G1;Q92499-3;Q92499-2	50;48;48;46;46	50;48;48;46;46	50;48;48;46;46	ATP-dependent RNA helicase DDX1	DDX1	sp|Q92499|DDX1_HUMAN ATP-dependent RNA helicase DDX1 OS=Homo sapiens OX=9606 GN=DDX1 PE=1 SV=2;tr|F1T0B3|F1T0B3_HUMAN ATP-dependent RNA helicase DDX1 OS=Homo sapiens OX=9606 GN=DDX1 PE=1 SV=1;tr|A0A087X2G1|A0A087X2G1_HUMAN ATP-dependent RNA helicase DDX1 O	5	50	50	50	42	41	44	39	48	42	38	41	46	34	44	44	42	41	44	39	48	42	38	41	46	34	44	44	42	41	44	39	48	42	38	41	46	34	44	44	67.8	67.8
Q9Y230	Q9Y230;Q9Y230-2;M0R0Y3	38;32;20;13;5;4;3;2	38;32;20;13;5;4;3;2	38;32;20;13;5;4;3;2	RuvB-like 2	RUVBL2	sp|Q9Y230|RUVB2_HUMAN RuvB-like 2 OS=Homo sapiens OX=9606 GN=RUVBL2 PE=1 SV=3;sp|Q9Y230-2|RUVB2_HUMAN Isoform 2 of RuvB-like 2 OS=Homo sapiens OX=9606 GN=RUVBL2;tr|M0R0Y3|M0R0Y3_HUMAN RuvB-like helicase OS=Homo sapiens OX=9606 GN=RUVBL2 PE=1 SV=1	8	38	38	38	36	35	36	35	36	36	34	35	35	34	36	36	36	35	36	35	36	36	34	35	35	34	36	36	36	35	36	35	36	36	34	35	35	34	36	36	73.9	73.9
P30044	P30044;P30044-2;P30044-3;P30044-4	14;13;13;8	14;13;13;8	14;13;13;8	Peroxiredoxin-5, mitochondrial	PRDX5	sp|P30044|PRDX5_HUMAN Peroxiredoxin-5, mitochondrial OS=Homo sapiens OX=9606 GN=PRDX5 PE=1 SV=4;sp|P30044-2|PRDX5_HUMAN Isoform Cytoplasmic+peroxisomal of Peroxiredoxin-5, mitochondrial OS=Homo sapiens OX=9606 GN=PRDX5;sp|P30044-3|PRDX5_HUMAN Isoform 3 of	4	14	14	14	12	13	11	9	12	12	8	12	13	12	14	13	12	13	11	9	12	12	8	12	13	12	14	13	12	13	11	9	12	12	8	12	13	12	14	13	60.7	60.7
P84103	P84103;P84103-2;A0A087X2D0	11;11;8	10;10;7	10;10;7	Serine/arginine-rich splicing factor 3	SRSF3	sp|P84103|SRSF3_HUMAN Serine/arginine-rich splicing factor 3 OS=Homo sapiens OX=9606 GN=SRSF3 PE=1 SV=1;sp|P84103-2|SRSF3_HUMAN Isoform 2 of Serine/arginine-rich splicing factor 3 OS=Homo sapiens OX=9606 GN=SRSF3;tr|A0A087X2D0|A0A087X2D0_HUMAN Serine/argin	3	11	10	10	11	11	11	10	11	11	11	11	11	10	11	11	10	10	10	10	10	10	10	10	10	9	10	10	10	10	10	10	10	10	10	10	10	9	10	10	51.2	51.2
A0A087WXM6	A0A087WXM6;J3QQT2;J3KRX5;A0A0A6YYL6;P18621;P18621-3;J3QLC8;J3KRB3;A0A087WWH0;J3QS96;A0A0A0MRF8;P18621-2;A0A087WY81	14;14;14;14;14;14;12;11;11;11;11;11;8;3	14;14;14;14;14;14;12;11;11;11;11;11;8;3	14;14;14;14;14;14;12;11;11;11;11;11;8;3	60S ribosomal protein L17 (Fragment)	RPL17	tr|A0A087WXM6|A0A087WXM6_HUMAN 60S ribosomal protein L17 (Fragment) OS=Homo sapiens OX=9606 GN=RPL17 PE=1 SV=1;tr|J3QQT2|J3QQT2_HUMAN 60S ribosomal protein L17 (Fragment) OS=Homo sapiens OX=9606 GN=RPL17 PE=1 SV=1;tr|J3KRX5|J3KRX5_HUMAN 60S ribosomal prote	14	14	14	14	13	14	14	13	14	14	14	12	13	12	14	13	13	14	14	13	14	14	14	12	13	12	14	13	13	14	14	13	14	14	14	12	13	12	14	13	68.6	68.6
P31942	P31942;P31942-3;P31942-2;P31942-4	17;15;15;11;7;5	16;15;14;11;7;5	16;15;14;11;7;5	Heterogeneous nuclear ribonucleoprotein H3	HNRNPH3	sp|P31942|HNRH3_HUMAN Heterogeneous nuclear ribonucleoprotein H3 OS=Homo sapiens OX=9606 GN=HNRNPH3 PE=1 SV=2;sp|P31942-3|HNRH3_HUMAN Isoform 3 of Heterogeneous nuclear ribonucleoprotein H3 OS=Homo sapiens OX=9606 GN=HNRNPH3;sp|P31942-2|HNRH3_HUMAN Isoform	6	17	16	16	16	14	14	13	15	15	12	14	14	12	15	16	15	14	14	12	14	14	12	13	13	11	15	15	15	14	14	12	14	14	12	13	13	11	15	15	72	69.1
Q92522	Q92522	11	11	11	Histone H1.10	H1-10	sp|Q92522|H1X_HUMAN Histone H1.10 OS=Homo sapiens OX=9606 GN=H1-10 PE=1 SV=1	1	11	11	11	11	11	11	11	11	11	11	11	11	11	11	11	11	11	11	11	11	11	11	11	11	11	11	11	11	11	11	11	11	11	11	11	11	11	11	11	46	46
Q92621	Q92621	52;6;6;3	52;6;6;3	52;6;6;3	Nuclear pore complex protein Nup205	NUP205	sp|Q92621|NU205_HUMAN Nuclear pore complex protein Nup205 OS=Homo sapiens OX=9606 GN=NUP205 PE=1 SV=3	4	52	52	52	41	36	40	32	42	39	30	35	38	34	38	41	41	36	40	32	42	39	30	35	38	34	38	41	41	36	40	32	42	39	30	35	38	34	38	41	34.3	34.3
P25398	P25398	13	13	13	40S ribosomal protein S12	RPS12	sp|P25398|RS12_HUMAN 40S ribosomal protein S12 OS=Homo sapiens OX=9606 GN=RPS12 PE=1 SV=3	1	13	13	13	12	13	13	13	12	13	12	11	12	12	13	12	12	13	13	13	12	13	12	11	12	12	13	12	12	13	13	13	12	13	12	11	12	12	13	12	79.5	79.5
P62753	P62753;A2A3R5	16;11;6	16;11;6	16;11;6	40S ribosomal protein S6	RPS6	sp|P62753|RS6_HUMAN 40S ribosomal protein S6 OS=Homo sapiens OX=9606 GN=RPS6 PE=1 SV=1;tr|A2A3R5|A2A3R5_HUMAN 40S ribosomal protein S6 OS=Homo sapiens OX=9606 GN=RPS6 PE=1 SV=1	3	16	16	16	14	16	14	14	15	16	12	14	15	15	14	15	14	16	14	14	15	16	12	14	15	15	14	15	14	16	14	14	15	16	12	14	15	15	14	15	47.4	47.4
C9JFR7	C9JFR7;P99999	11;11;3;3	11;11;3;3	11;11;3;3	Cytochrome c (Fragment)	CYCS	tr|C9JFR7|C9JFR7_HUMAN Cytochrome c (Fragment) OS=Homo sapiens OX=9606 GN=CYCS PE=1 SV=1;sp|P99999|CYC_HUMAN Cytochrome c OS=Homo sapiens OX=9606 GN=CYCS PE=1 SV=2	4	11	11	11	8	11	9	10	11	11	9	11	11	10	11	10	8	11	9	10	11	11	9	11	11	10	11	10	8	11	9	10	11	11	9	11	11	10	11	10	68.3	68.3
P50914	P50914;E7EPB3	10;8	10;8	10;8	60S ribosomal protein L14	RPL14	sp|P50914|RL14_HUMAN 60S ribosomal protein L14 OS=Homo sapiens OX=9606 GN=RPL14 PE=1 SV=4;tr|E7EPB3|E7EPB3_HUMAN 60S ribosomal protein L14 OS=Homo sapiens OX=9606 GN=RPL14 PE=1 SV=1	2	10	10	10	10	10	10	10	10	10	10	10	10	9	10	9	10	10	10	10	10	10	10	10	10	9	10	9	10	10	10	10	10	10	10	10	10	9	10	9	40.9	40.9
P23526	P23526;P23526-2	24;21	24;21	24;21	Adenosylhomocysteinase	AHCY	sp|P23526|SAHH_HUMAN Adenosylhomocysteinase OS=Homo sapiens OX=9606 GN=AHCY PE=1 SV=4;sp|P23526-2|SAHH_HUMAN Isoform 2 of Adenosylhomocysteinase OS=Homo sapiens OX=9606 GN=AHCY	2	24	24	24	21	21	22	22	22	19	19	22	21	20	21	21	21	21	22	22	22	19	19	22	21	20	21	21	21	21	22	22	22	19	19	22	21	20	21	21	56.2	56.2
P12270	P12270	107;37;4	107;37;4	107;37;4	Nucleoprotein TPR	TPR	sp|P12270|TPR_HUMAN Nucleoprotein TPR OS=Homo sapiens OX=9606 GN=TPR PE=1 SV=3	3	107	107	107	85	88	86	86	87	88	76	88	87	65	85	91	85	88	86	86	87	88	76	88	87	65	85	91	85	88	86	86	87	88	76	88	87	65	85	91	50.1	50.1
P39687	P39687;H0YN26	12;11;3;2;1	12;11;3;2;1	10;9;2;2;1	Acidic leucine-rich nuclear phosphoprotein 32 family member A	ANP32A	sp|P39687|AN32A_HUMAN Acidic leucine-rich nuclear phosphoprotein 32 family member A OS=Homo sapiens OX=9606 GN=ANP32A PE=1 SV=1;tr|H0YN26|H0YN26_HUMAN Acidic leucine-rich nuclear phosphoprotein 32 family member A OS=Homo sapiens OX=9606 GN=ANP32A PE=1 SV=1	5	12	12	10	10	12	9	9	12	11	8	11	11	10	12	10	10	12	9	9	12	11	8	11	11	10	12	10	8	10	7	7	10	9	6	9	9	9	10	8	55.8	55.8
Q08945	Q08945	33;10;7;1	33;10;7;1	33;10;7;1	FACT complex subunit SSRP1	SSRP1	sp|Q08945|SSRP1_HUMAN FACT complex subunit SSRP1 OS=Homo sapiens OX=9606 GN=SSRP1 PE=1 SV=1	4	33	33	33	28	32	31	27	32	32	26	30	32	30	32	30	28	32	31	27	32	32	26	30	32	30	32	30	28	32	31	27	32	32	26	30	32	30	32	30	45	45
O43707	O43707;O43707-2;F5GXS2;O43707-3	58;43;32;32;24;4	58;43;32;32;24;4	31;26;26;26;20;2	Alpha-actinin-4	ACTN4	sp|O43707|ACTN4_HUMAN Alpha-actinin-4 OS=Homo sapiens OX=9606 GN=ACTN4 PE=1 SV=2;sp|O43707-2|ACTN4_HUMAN Isoform ACTN4ISO of Alpha-actinin-4 OS=Homo sapiens OX=9606 GN=ACTN4;tr|F5GXS2|F5GXS2_HUMAN Alpha-actinin-4 OS=Homo sapiens OX=9606 GN=ACTN4 PE=1 SV=2;	6	58	58	31	48	48	49	48	49	50	47	47	48	42	51	49	48	48	49	48	49	50	47	47	48	42	51	49	26	26	26	25	26	26	25	25	25	21	26	26	67.5	67.5
P49327	P49327;A0A0U1RQF0	100;99;5;1;1	100;99;5;1;1	100;99;5;1;1	Fatty acid synthase	FASN	sp|P49327|FAS_HUMAN Fatty acid synthase OS=Homo sapiens OX=9606 GN=FASN PE=1 SV=3;tr|A0A0U1RQF0|A0A0U1RQF0_HUMAN 3-hydroxyacyl-[acyl-carrier-protein] dehydratase OS=Homo sapiens OX=9606 GN=FASN PE=1 SV=1	5	100	100	100	68	70	65	60	83	73	55	73	77	77	78	82	68	70	65	60	83	73	55	73	77	77	78	82	68	70	65	60	83	73	55	73	77	77	78	82	54.8	54.8
H3BNC9	H3BNC9;P08708;H0YN88;A0A075B716;H0YN73	12;12;11;11;6;2	12;12;11;11;6;2	12;12;11;11;6;2	40S ribosomal protein S17	RPS17	tr|H3BNC9|H3BNC9_HUMAN 40S ribosomal protein S17 OS=Homo sapiens OX=9606 PE=3 SV=2;sp|P08708|RS17_HUMAN 40S ribosomal protein S17 OS=Homo sapiens OX=9606 GN=RPS17 PE=1 SV=2;tr|H0YN88|H0YN88_HUMAN 40S ribosomal protein S17 OS=Homo sapiens OX=9606 GN=RPS17 P	6	12	12	12	10	11	10	12	12	11	12	12	11	11	12	11	10	11	10	12	12	11	12	12	11	11	12	11	10	11	10	12	12	11	12	12	11	11	12	11	14.6	14.6
Q02790	Q02790	42;9;5;2	42;9;5;2	42;9;5;2	Peptidyl-prolyl cis-trans isomerase FKBP4	FKBP4	sp|Q02790|FKBP4_HUMAN Peptidyl-prolyl cis-trans isomerase FKBP4 OS=Homo sapiens OX=9606 GN=FKBP4 PE=1 SV=3	4	42	42	42	34	33	36	32	37	36	31	36	35	31	35	35	34	33	36	32	37	36	31	36	35	31	35	35	34	33	36	32	37	36	31	36	35	31	35	35	79.5	79.5
D3YTB1	D3YTB1;F8W727;P62910	10;10;10;1	10;10;10;1	10;10;10;1	60S ribosomal protein L32 (Fragment)	RPL32	tr|D3YTB1|D3YTB1_HUMAN 60S ribosomal protein L32 (Fragment) OS=Homo sapiens OX=9606 GN=RPL32 PE=1 SV=1;tr|F8W727|F8W727_HUMAN 60S ribosomal protein L32 OS=Homo sapiens OX=9606 GN=RPL32 PE=1 SV=1;sp|P62910|RL32_HUMAN 60S ribosomal protein L32 OS=Homo sapien	4	10	10	10	9	9	10	10	10	10	10	9	10	9	9	9	9	9	10	10	10	10	10	9	10	9	9	9	9	9	10	10	10	10	10	9	10	9	9	9	60.2	60.2
A0A087WUK2	A0A087WUK2;O14979	20;20	18;18	6;6	Heterogeneous nuclear ribonucleoprotein D-like	HNRNPDL	tr|A0A087WUK2|A0A087WUK2_HUMAN Heterogeneous nuclear ribonucleoprotein D-like OS=Homo sapiens OX=9606 GN=HNRNPDL PE=1 SV=1;sp|O14979|HNRDL_HUMAN Heterogeneous nuclear ribonucleoprotein D-like OS=Homo sapiens OX=9606 GN=HNRNPDL PE=1 SV=3	2	20	18	6	20	19	19	18	19	16	19	20	18	20	20	20	18	17	17	16	17	14	17	18	16	18	18	18	6	6	5	5	6	3	5	6	4	6	6	6	58.1	55.4
P78347	P78347;P78347-3;P78347-4;P78347-2;A0A494C1K3	65;65;65;65;64;16;16;4;3;3;3;3;3;3;3;1;1;1;1	65;65;65;65;64;16;16;4;3;3;3;3;3;3;3;1;1;1;1	65;65;65;65;64;16;16;4;3;3;3;3;3;3;3;1;1;1;1	General transcription factor II-I	GTF2I	sp|P78347|GTF2I_HUMAN General transcription factor II-I OS=Homo sapiens OX=9606 GN=GTF2I PE=1 SV=2;sp|P78347-3|GTF2I_HUMAN Isoform 3 of General transcription factor II-I OS=Homo sapiens OX=9606 GN=GTF2I;sp|P78347-4|GTF2I_HUMAN Isoform 4 of General transcri	19	65	65	65	54	50	54	50	52	54	44	52	52	47	54	54	54	50	54	50	52	54	44	52	52	47	54	54	54	50	54	50	52	54	44	52	52	47	54	54	61	61
Q9Y490	Q9Y490	119	119	101	Talin-1	TLN1	sp|Q9Y490|TLN1_HUMAN Talin-1 OS=Homo sapiens OX=9606 GN=TLN1 PE=1 SV=3	1	119	119	101	94	89	93	84	93	91	91	98	100	72	92	90	94	89	93	84	93	91	91	98	100	72	92	90	82	80	82	74	78	81	79	86	86	61	82	79	63	63
Q01082	Q01082;A0A087WUZ3;Q01082-2;Q01082-3	127;124;121;119;40;7;7;7	127;124;121;119;40;7;7;7	114;111;108;108;29;2;2;2	Spectrin beta chain, non-erythrocytic 1	SPTBN1	sp|Q01082|SPTB2_HUMAN Spectrin beta chain, non-erythrocytic 1 OS=Homo sapiens OX=9606 GN=SPTBN1 PE=1 SV=2;tr|A0A087WUZ3|A0A087WUZ3_HUMAN Spectrin beta chain OS=Homo sapiens OX=9606 GN=SPTBN1 PE=1 SV=1;sp|Q01082-2|SPTB2_HUMAN Isoform Short of Spectrin beta	8	127	127	114	105	107	108	97	104	101	83	105	103	81	111	109	105	107	108	97	104	101	83	105	103	81	111	109	92	95	95	85	92	89	74	92	92	75	100	96	63	63
P11940	P11940;P11940-2;E7EQV3;E7ERJ7;A0A087WTT1;Q9H361;H0YAR2	36;34;34;33;33;20;19;11;9;8;8;7;7;7;6;5;5;4;3;3;2;2;2;1;1;1;1	36;34;34;33;33;20;19;11;9;8;8;7;7;7;6;5;5;4;3;3;2;2;2;1;1;1;1	24;22;22;23;21;17;14;5;9;2;3;3;6;6;4;4;3;2;3;3;2;2;1;1;1;1;1	Polyadenylate-binding protein 1	PABPC1	sp|P11940|PABP1_HUMAN Polyadenylate-binding protein 1 OS=Homo sapiens OX=9606 GN=PABPC1 PE=1 SV=2;sp|P11940-2|PABP1_HUMAN Isoform 2 of Polyadenylate-binding protein 1 OS=Homo sapiens OX=9606 GN=PABPC1;tr|E7EQV3|E7EQV3_HUMAN Polyadenylate-binding protein OS	27	36	36	24	29	34	28	30	32	34	30	30	31	29	31	29	29	34	28	30	32	34	30	30	31	29	31	29	19	22	18	20	20	23	19	20	20	19	19	20	66.2	66.2
P62263	P62263;A0A2R8Y811;E5RH77	9;9;5	9;9;5	9;9;5	40S ribosomal protein S14	RPS14	sp|P62263|RS14_HUMAN 40S ribosomal protein S14 OS=Homo sapiens OX=9606 GN=RPS14 PE=1 SV=3;tr|A0A2R8Y811|A0A2R8Y811_HUMAN 40S ribosomal protein S14 (Fragment) OS=Homo sapiens OX=9606 GN=RPS14 PE=1 SV=1;tr|E5RH77|E5RH77_HUMAN 40S ribosomal protein S14 OS=Hom	3	9	9	9	9	9	9	9	9	9	9	9	9	9	9	9	9	9	9	9	9	9	9	9	9	9	9	9	9	9	9	9	9	9	9	9	9	9	9	9	41.7	41.7
P39019	P39019;A0A075B6E2	14;8;5;5;5	14;8;5;5;5	14;8;5;5;5	40S ribosomal protein S19	RPS19	sp|P39019|RS19_HUMAN 40S ribosomal protein S19 OS=Homo sapiens OX=9606 GN=RPS19 PE=1 SV=2;tr|A0A075B6E2|A0A075B6E2_HUMAN 40S ribosomal protein S19 OS=Homo sapiens OX=9606 GN=RPS19 PE=1 SV=1	5	14	14	14	13	13	14	13	13	14	14	13	14	11	13	14	13	13	14	13	13	14	14	13	14	11	13	14	13	13	14	13	13	14	14	13	14	11	13	14	64.1	64.1
Q5SSJ5	Q5SSJ5;Q5SSJ5-2;Q5SSJ5-3;B0QZK4;Q5SWC8	37;33;30;28;19;4;4;4	37;33;30;28;19;4;4;4	37;33;30;28;19;4;4;4	Heterochromatin protein 1-binding protein 3	HP1BP3	sp|Q5SSJ5|HP1B3_HUMAN Heterochromatin protein 1-binding protein 3 OS=Homo sapiens OX=9606 GN=HP1BP3 PE=1 SV=1;sp|Q5SSJ5-2|HP1B3_HUMAN Isoform 2 of Heterochromatin protein 1-binding protein 3 OS=Homo sapiens OX=9606 GN=HP1BP3;sp|Q5SSJ5-3|HP1B3_HUMAN Isoform	8	37	37	37	33	32	33	33	33	34	29	34	30	29	30	31	33	32	33	33	33	34	29	34	30	29	30	31	33	32	33	33	33	34	29	34	30	29	30	31	49.7	49.7
Q02880-2	Q02880-2;Q02880;E9PCY5	77;77;62;3	77;77;62;3	61;61;46;3	Isoform Beta-1 of DNA topoisomerase 2-beta	TOP2B	sp|Q02880-2|TOP2B_HUMAN Isoform Beta-1 of DNA topoisomerase 2-beta OS=Homo sapiens OX=9606 GN=TOP2B;sp|Q02880|TOP2B_HUMAN DNA topoisomerase 2-beta OS=Homo sapiens OX=9606 GN=TOP2B PE=1 SV=3;tr|E9PCY5|E9PCY5_HUMAN DNA topoisomerase 2 (Fragment) OS=Homo sapi	4	77	77	61	61	65	62	58	65	68	62	61	63	55	69	64	61	65	62	58	65	68	62	61	63	55	69	64	46	49	46	44	49	52	47	46	47	43	53	49	50	50
P10599	P10599;P10599-2	10;8	10;8	10;8	Thioredoxin	TXN	sp|P10599|THIO_HUMAN Thioredoxin OS=Homo sapiens OX=9606 GN=TXN PE=1 SV=3;sp|P10599-2|THIO_HUMAN Isoform 2 of Thioredoxin OS=Homo sapiens OX=9606 GN=TXN	2	10	10	10	9	9	9	8	10	9	8	9	9	9	9	8	9	9	9	8	10	9	8	9	9	9	9	8	9	9	9	8	10	9	8	9	9	9	9	8	66.7	66.7
Q99729-3	Q99729-3;D6R9P3;D6RD18;D6RBZ0;Q99729-2;Q99729-4;Q99729	20;19;19;19;19;18;17	20;19;19;19;19;18;17	20;19;19;19;19;18;17	Isoform 3 of Heterogeneous nuclear ribonucleoprotein A/B	HNRNPAB	sp|Q99729-3|ROAA_HUMAN Isoform 3 of Heterogeneous nuclear ribonucleoprotein A/B OS=Homo sapiens OX=9606 GN=HNRNPAB;tr|D6R9P3|D6R9P3_HUMAN Heterogeneous nuclear ribonucleoprotein A/B OS=Homo sapiens OX=9606 GN=HNRNPAB PE=1 SV=1;tr|D6RD18|D6RD18_HUMAN Hetero	7	20	20	20	19	19	19	16	18	19	16	19	19	16	18	20	19	19	19	16	18	19	16	19	19	16	18	20	19	19	19	16	18	19	16	19	19	16	18	20	51.2	51.2
Q86V81	Q86V81	12	12	1	THO complex subunit 4	ALYREF	sp|Q86V81|THOC4_HUMAN THO complex subunit 4 OS=Homo sapiens OX=9606 GN=ALYREF PE=1 SV=3	1	12	12	1	8	9	9	10	9	11	9	11	12	10	10	10	8	9	9	10	9	11	9	11	12	10	10	10	1	1	1	1	1	1	1	1	1	1	1	1	53.7	53.7
Q00325-2	Q00325-2;Q00325;F8VVM2	18;17;16;6;5;5	18;17;16;6;5;5	18;17;16;6;5;5	Isoform B of Phosphate carrier protein, mitochondrial	SLC25A3	sp|Q00325-2|MPCP_HUMAN Isoform B of Phosphate carrier protein, mitochondrial OS=Homo sapiens OX=9606 GN=SLC25A3;sp|Q00325|MPCP_HUMAN Phosphate carrier protein, mitochondrial OS=Homo sapiens OX=9606 GN=SLC25A3 PE=1 SV=2;tr|F8VVM2|F8VVM2_HUMAN Phosphate carr	6	18	18	18	16	17	15	16	16	16	16	14	16	14	15	15	16	17	15	16	16	16	16	14	16	14	15	15	16	17	15	16	16	16	16	14	16	14	15	15	52.4	52.4
Q9Y277-2	Q9Y277-2;E5RFP6	13;7	13;7	1;1	Isoform 2 of Voltage-dependent anion-selective channel protein 3	VDAC3	sp|Q9Y277-2|VDAC3_HUMAN Isoform 2 of Voltage-dependent anion-selective channel protein 3 OS=Homo sapiens OX=9606 GN=VDAC3;tr|E5RFP6|E5RFP6_HUMAN Voltage-dependent anion-selective channel protein 3 OS=Homo sapiens OX=9606 GN=VDAC3 PE=1 SV=1	2	13	13	1	13	13	13	13	13	13	13	12	13	12	13	12	13	13	13	13	13	13	13	12	13	12	13	12	1	1	1	1	1	1	1	1	1	1	1	1	59.2	59.2
P50395	P50395;P50395-2;Q5SX87	40;35;21;14;13;13;11;10	31;28;16;10;9;9;7;5	31;28;16;10;9;9;7;5	Rab GDP dissociation inhibitor beta	GDI2	sp|P50395|GDIB_HUMAN Rab GDP dissociation inhibitor beta OS=Homo sapiens OX=9606 GN=GDI2 PE=1 SV=2;sp|P50395-2|GDIB_HUMAN Isoform 2 of Rab GDP dissociation inhibitor beta OS=Homo sapiens OX=9606 GN=GDI2;tr|Q5SX87|Q5SX87_HUMAN Rab GDP dissociation inhibitor	8	40	31	31	37	36	35	30	37	37	30	36	35	34	37	38	28	28	27	22	28	28	22	27	26	25	29	29	28	28	27	22	28	28	22	27	26	25	29	29	84.9	63.4
P38919	P38919;I3L3H2	32;28;3;3;1	26;22;0;0;0	26;22;0;0;0	Eukaryotic initiation factor 4A-III	EIF4A3	sp|P38919|IF4A3_HUMAN Eukaryotic initiation factor 4A-III OS=Homo sapiens OX=9606 GN=EIF4A3 PE=1 SV=4;tr|I3L3H2|I3L3H2_HUMAN RNA helicase OS=Homo sapiens OX=9606 GN=EIF4A3 PE=1 SV=2	5	32	26	26	25	26	28	27	27	26	22	28	26	20	28	27	19	22	23	22	22	22	18	22	22	18	24	22	19	22	23	22	22	22	18	22	22	18	24	22	67.2	61.1
A0A286YF22	A0A286YF22;O43175;A0A2C9F2M7;A0A286YFA2;A0A286YFL2;A0A286YFM8	26;26;24;21;20;15;10;10;10;8;5;5;4	26;26;24;21;20;15;10;10;10;8;5;5;4	18;18;16;13;12;10;10;10;10;8;5;5;0	D-3-phosphoglycerate dehydrogenase	PHGDH	tr|A0A286YF22|A0A286YF22_HUMAN D-3-phosphoglycerate dehydrogenase OS=Homo sapiens OX=9606 GN=PHGDH PE=1 SV=1;sp|O43175|SERA_HUMAN D-3-phosphoglycerate dehydrogenase OS=Homo sapiens OX=9606 GN=PHGDH PE=1 SV=4;tr|A0A2C9F2M7|A0A2C9F2M7_HUMAN D-3-phosphoglycer	13	26	26	18	24	25	22	24	25	25	21	24	24	18	25	23	24	25	22	24	25	25	21	24	24	18	25	23	17	18	15	17	18	18	16	17	16	14	18	16	55.1	55.1
Q15393	Q15393	50;20;12;5;2;2;2;2	50;20;12;5;2;2;2;2	50;20;12;5;2;2;2;2	Splicing factor 3B subunit 3	SF3B3	sp|Q15393|SF3B3_HUMAN Splicing factor 3B subunit 3 OS=Homo sapiens OX=9606 GN=SF3B3 PE=1 SV=4	8	50	50	50	37	38	37	36	41	38	31	41	37	34	39	42	37	38	37	36	41	38	31	41	37	34	39	42	37	38	37	36	41	38	31	41	37	34	39	42	52.4	52.4
Q15365	Q15365	19	13	13	Poly(rC)-binding protein 1	PCBP1	sp|Q15365|PCBP1_HUMAN Poly(rC)-binding protein 1 OS=Homo sapiens OX=9606 GN=PCBP1 PE=1 SV=2	1	19	13	13	19	18	18	14	19	18	14	18	18	18	18	18	13	12	12	8	13	12	8	12	12	13	12	13	13	12	12	8	13	12	8	12	12	13	12	13	88.2	73.9
P35637	P35637;P35637-2;H3BPE7	13;13;11	11;11;9	11;11;9	RNA-binding protein FUS	FUS	sp|P35637|FUS_HUMAN RNA-binding protein FUS OS=Homo sapiens OX=9606 GN=FUS PE=1 SV=1;sp|P35637-2|FUS_HUMAN Isoform Short of RNA-binding protein FUS OS=Homo sapiens OX=9606 GN=FUS;tr|H3BPE7|H3BPE7_HUMAN RNA-binding protein FUS OS=Homo sapiens OX=9606 GN=FUS	3	13	11	11	11	12	10	9	12	11	9	12	12	10	11	11	9	10	8	7	10	9	7	10	10	9	9	9	9	10	8	7	10	9	7	10	10	9	9	9	25.1	23.4
Q99873-3	Q99873-3;E9PKG1;Q99873-2;Q99873;Q99873-5;E9PIX6;E9PQ98;H0YDE4;E9PNR9	24;23;23;23;16;15;14;13;12;7;4;4;3	24;23;23;23;16;15;14;13;12;7;4;4;3	24;23;23;23;16;15;14;13;12;7;4;4;3	Isoform 3 of Protein arginine N-methyltransferase 1	PRMT1	sp|Q99873-3|ANM1_HUMAN Isoform 3 of Protein arginine N-methyltransferase 1 OS=Homo sapiens OX=9606 GN=PRMT1;tr|E9PKG1|E9PKG1_HUMAN Protein arginine N-methyltransferase 1 OS=Homo sapiens OX=9606 GN=PRMT1 PE=1 SV=1;sp|Q99873-2|ANM1_HUMAN Isoform 2 of Protein	13	24	24	24	19	20	18	16	24	21	14	21	21	23	22	24	19	20	18	16	24	21	14	21	21	23	22	24	19	20	18	16	24	21	14	21	21	23	22	24	75.1	75.1
P13591	P13591;A0A087WWD4;P13591-1;A0A087WX77;A0A087WTF6;A0A087WV75;P13591-4;A0A087WTE4;P13591-3;P13591-5	39;38;38;37;36;36;31;29;29;23;17;17;2	39;38;38;37;36;36;31;29;29;23;17;17;2	3;2;2;1;0;0;2;0;0;1;0;0;0	Neural cell adhesion molecule 1	NCAM1	sp|P13591|NCAM1_HUMAN Neural cell adhesion molecule 1 OS=Homo sapiens OX=9606 GN=NCAM1 PE=1 SV=3;tr|A0A087WWD4|A0A087WWD4_HUMAN Neural cell adhesion molecule 1 OS=Homo sapiens OX=9606 GN=NCAM1 PE=1 SV=1;sp|P13591-1|NCAM1_HUMAN Isoform 2 of Neural cell adhe	13	39	39	3	36	33	34	33	34	31	28	33	33	27	33	33	36	33	34	33	34	31	28	33	33	27	33	33	3	1	2	2	1	1	2	3	1	1	2	2	54.5	54.5
O43143	O43143	44	44	43	Pre-mRNA-splicing factor ATP-dependent RNA helicase DHX15	DHX15	sp|O43143|DHX15_HUMAN Pre-mRNA-splicing factor ATP-dependent RNA helicase DHX15 OS=Homo sapiens OX=9606 GN=DHX15 PE=1 SV=2	1	44	44	43	38	34	35	34	38	37	32	38	36	37	35	40	38	34	35	34	38	37	32	38	36	37	35	40	37	33	34	33	37	36	31	37	35	36	34	39	58.6	58.6
P07237	P07237;H7BZ94;I3L398;H0Y3Z3	37;34;20;19;15;10;9;8;7;3;2	37;34;20;19;15;10;9;8;7;3;2	32;32;20;19;11;10;7;6;5;1;0	Protein disulfide-isomerase	P4HB	sp|P07237|PDIA1_HUMAN Protein disulfide-isomerase OS=Homo sapiens OX=9606 GN=P4HB PE=1 SV=3;tr|H7BZ94|H7BZ94_HUMAN Protein disulfide-isomerase OS=Homo sapiens OX=9606 GN=P4HB PE=1 SV=2;tr|I3L398|I3L398_HUMAN Protein disulfide-isomerase (Fragment) OS=Homo s	11	37	37	32	31	32	31	31	31	32	32	31	32	28	34	32	31	32	31	31	31	32	32	31	32	28	34	32	27	28	28	27	28	28	27	28	28	25	30	28	65.9	65.9
P62244	P62244;I3L3P7;I3L246	12;10;8;5;5;5;1	12;10;8;5;5;5;1	5;3;1;1;1;1;1	40S ribosomal protein S15a	RPS15A	sp|P62244|RS15A_HUMAN 40S ribosomal protein S15a OS=Homo sapiens OX=9606 GN=RPS15A PE=1 SV=2;tr|I3L3P7|I3L3P7_HUMAN 40S ribosomal protein S15a OS=Homo sapiens OX=9606 GN=RPS15A PE=1 SV=1;tr|I3L246|I3L246_HUMAN 40S ribosomal protein S15a OS=Homo sapiens OX=	7	12	12	5	10	10	11	10	12	12	10	11	12	12	11	12	10	10	11	10	12	12	10	11	12	12	11	12	3	3	4	3	5	5	3	4	5	5	4	5	69.2	69.2
Q9P258	Q9P258	29	29	29	Protein RCC2	RCC2	sp|Q9P258|RCC2_HUMAN Protein RCC2 OS=Homo sapiens OX=9606 GN=RCC2 PE=1 SV=2	1	29	29	29	26	24	25	24	27	27	21	24	26	24	26	29	26	24	25	24	27	27	21	24	26	24	26	29	26	24	25	24	27	27	21	24	26	24	26	29	65.3	65.3
P62269	P62269	17;5;5;4	17;5;5;4	17;5;5;4	40S ribosomal protein S18	RPS18	sp|P62269|RS18_HUMAN 40S ribosomal protein S18 OS=Homo sapiens OX=9606 GN=RPS18 PE=1 SV=3	4	17	17	17	14	14	16	14	15	16	14	12	14	12	16	16	14	14	16	14	15	16	14	12	14	12	16	16	14	14	16	14	15	16	14	12	14	12	16	16	61.2	61.2
M0R0F0	M0R0F0;P46782;M0R0R2;M0QZN2	17;17;16;11	17;17;16;11	17;17;16;11	40S ribosomal protein S5 (Fragment)	RPS5	tr|M0R0F0|M0R0F0_HUMAN 40S ribosomal protein S5 (Fragment) OS=Homo sapiens OX=9606 GN=RPS5 PE=1 SV=1;sp|P46782|RS5_HUMAN 40S ribosomal protein S5 OS=Homo sapiens OX=9606 GN=RPS5 PE=1 SV=4;tr|M0R0R2|M0R0R2_HUMAN 40S ribosomal protein S5 OS=Homo sapiens OX=9	4	17	17	17	17	14	15	16	14	14	16	14	14	10	13	14	17	14	15	16	14	14	16	14	14	10	13	14	17	14	15	16	14	14	16	14	14	10	13	14	71	71
X1WI28	X1WI28;P27635	14;14;6;5;5	14;14;6;5;5	3;3;1;3;3	60S ribosomal protein L10 (Fragment)	RPL10	tr|X1WI28|X1WI28_HUMAN 60S ribosomal protein L10 (Fragment) OS=Homo sapiens OX=9606 GN=RPL10 PE=1 SV=7;sp|P27635|RL10_HUMAN 60S ribosomal protein L10 OS=Homo sapiens OX=9606 GN=RPL10 PE=1 SV=4	5	14	14	3	12	12	12	12	12	12	12	12	13	9	12	12	12	12	12	12	12	12	12	12	13	9	12	12	2	2	2	2	2	2	2	2	3	2	2	2	58	58
Q15084-3	Q15084-3;Q15084;Q15084-4;Q15084-5;Q15084-2	21;21;21;21;21	21;21;21;21;21	21;21;21;21;21	Isoform 3 of Protein disulfide-isomerase A6	PDIA6	sp|Q15084-3|PDIA6_HUMAN Isoform 3 of Protein disulfide-isomerase A6 OS=Homo sapiens OX=9606 GN=PDIA6;sp|Q15084|PDIA6_HUMAN Protein disulfide-isomerase A6 OS=Homo sapiens OX=9606 GN=PDIA6 PE=1 SV=1;sp|Q15084-4|PDIA6_HUMAN Isoform 4 of Protein disulfide-isom	5	21	21	21	18	15	16	16	15	16	17	18	14	17	15	16	18	15	16	16	15	16	17	18	14	17	15	16	18	15	16	16	15	16	17	18	14	17	15	16	49	49
P62750	P62750;H7BY10;K7EJV9;K7ERT8;A8MUS3	15;12;12;12;12;6;1	15;12;12;12;12;6;1	15;12;12;12;12;6;1	60S ribosomal protein L23a	RPL23A	sp|P62750|RL23A_HUMAN 60S ribosomal protein L23a OS=Homo sapiens OX=9606 GN=RPL23A PE=1 SV=1;tr|H7BY10|H7BY10_HUMAN 60S ribosomal protein L23a (Fragment) OS=Homo sapiens OX=9606 GN=RPL23A PE=1 SV=1;tr|K7EJV9|K7EJV9_HUMAN 60S ribosomal protein L23a (Fragmen	7	15	15	15	13	13	13	11	15	13	11	13	13	13	14	14	13	13	13	11	15	13	11	13	13	13	14	14	13	13	13	11	15	13	11	13	13	13	14	14	52.6	52.6
Q03252	Q03252	49	45	45	Lamin-B2	LMNB2	sp|Q03252|LMNB2_HUMAN Lamin-B2 OS=Homo sapiens OX=9606 GN=LMNB2 PE=1 SV=4	1	49	45	45	41	38	39	42	36	39	38	43	38	30	38	42	37	34	35	38	33	36	34	39	34	27	34	39	37	34	35	38	33	36	34	39	34	27	34	39	65.6	60.6
P55084	P55084;P55084-2;F5GZQ3;B5MD38	35;34;32;23;8;8;5	35;34;32;23;8;8;5	35;34;32;23;8;8;5	Trifunctional enzyme subunit beta, mitochondrial	HADHB	sp|P55084|ECHB_HUMAN Trifunctional enzyme subunit beta, mitochondrial OS=Homo sapiens OX=9606 GN=HADHB PE=1 SV=3;sp|P55084-2|ECHB_HUMAN Isoform 2 of Trifunctional enzyme subunit beta, mitochondrial OS=Homo sapiens OX=9606 GN=HADHB;tr|F5GZQ3|F5GZQ3_HUMAN Tr	7	35	35	35	30	29	26	24	31	31	23	27	31	26	32	31	30	29	26	24	31	31	23	27	31	26	32	31	30	29	26	24	31	31	23	27	31	26	32	31	73.2	73.2
Q14152	Q14152;Q14152-2	74;69	74;69	74;69	Eukaryotic translation initiation factor 3 subunit A	EIF3A	sp|Q14152|EIF3A_HUMAN Eukaryotic translation initiation factor 3 subunit A OS=Homo sapiens OX=9606 GN=EIF3A PE=1 SV=1;sp|Q14152-2|EIF3A_HUMAN Isoform 2 of Eukaryotic translation initiation factor 3 subunit A OS=Homo sapiens OX=9606 GN=EIF3A	2	74	74	74	62	65	61	59	67	64	60	60	59	47	62	66	62	65	61	59	67	64	60	60	59	47	62	66	62	65	61	59	67	64	60	60	59	47	62	66	53.5	53.5
P63241	P63241;I3L397;I3L504;P63241-2;Q6IS14	13;11;11;11;9;6;6;6;6	13;11;11;11;9;6;6;6;6	13;11;11;11;9;6;6;6;6	Eukaryotic translation initiation factor 5A-1	EIF5A	sp|P63241|IF5A1_HUMAN Eukaryotic translation initiation factor 5A-1 OS=Homo sapiens OX=9606 GN=EIF5A PE=1 SV=2;tr|I3L397|I3L397_HUMAN Eukaryotic translation initiation factor 5A (Fragment) OS=Homo sapiens OX=9606 GN=EIF5A PE=1 SV=8;tr|I3L504|I3L504_HUMAN E	9	13	13	13	12	11	12	9	12	12	8	10	13	11	13	12	12	11	12	9	12	12	8	10	13	11	13	12	12	11	12	9	12	12	8	10	13	11	13	12	88.3	88.3
Q16181	Q16181;E7EPK1;Q16181-2;E7ES33;G3V1Q4	32;31;31;31;28;9;9;8;8;7;4;1;1;1;1;1;1;1;1;1	32;31;31;31;28;9;9;8;8;7;4;1;1;1;1;1;1;1;1;1	31;30;30;30;28;9;9;8;7;7;3;1;1;1;1;1;1;1;1;1	Septin-7	SEPTIN7	sp|Q16181|SEPT7_HUMAN Septin-7 OS=Homo sapiens OX=9606 GN=SEPTIN7 PE=1 SV=2;tr|E7EPK1|E7EPK1_HUMAN Septin-7 OS=Homo sapiens OX=9606 GN=SEPTIN7 PE=1 SV=2;sp|Q16181-2|SEPT7_HUMAN Isoform 2 of Septin-7 OS=Homo sapiens OX=9606 GN=SEPTIN7;tr|E7ES33|E7ES33_HUMAN	20	32	32	31	29	29	27	24	28	28	21	29	29	23	30	30	29	29	27	24	28	28	21	29	29	23	30	30	29	29	27	24	28	28	21	29	29	23	29	30	67.3	67.3
P39748	P39748;P39748-2;I3L3E9	19;16;10;5	19;16;10;5	19;16;10;5	Flap endonuclease 1	FEN1	sp|P39748|FEN1_HUMAN Flap endonuclease 1 OS=Homo sapiens OX=9606 GN=FEN1 PE=1 SV=1;sp|P39748-2|FEN1_HUMAN Isoform FENMIT of Flap endonuclease 1 OS=Homo sapiens OX=9606 GN=FEN1;tr|I3L3E9|I3L3E9_HUMAN Flap endonuclease 1 (Fragment) OS=Homo sapiens OX=9606 GN	4	19	19	19	18	17	18	18	19	19	17	18	16	15	18	17	18	17	18	18	19	19	17	18	16	15	18	17	18	17	18	18	19	19	17	18	16	15	18	17	59.7	59.7
P63167	P63167;F8VXL2;F8VRV5	6;3;3;1	6;3;3;1	3;3;3;1	Dynein light chain 1, cytoplasmic	DYNLL1	sp|P63167|DYL1_HUMAN Dynein light chain 1, cytoplasmic OS=Homo sapiens OX=9606 GN=DYNLL1 PE=1 SV=1;tr|F8VXL2|F8VXL2_HUMAN Dynein light chain OS=Homo sapiens OX=9606 GN=DYNLL1 PE=1 SV=1;tr|F8VRV5|F8VRV5_HUMAN Dynein light chain OS=Homo sapiens OX=9606 GN=DY	4	6	6	3	6	6	6	6	6	6	6	6	6	5	6	6	6	6	6	6	6	6	6	6	6	5	6	6	3	3	3	3	3	3	3	3	3	2	3	3	59.6	59.6
P31947-2	P31947-2;P31947	4;4	1;1	1;1	Isoform 2 of 14-3-3 protein sigma	SFN	sp|P31947-2|1433S_HUMAN Isoform 2 of 14-3-3 protein sigma OS=Homo sapiens OX=9606 GN=SFN;sp|P31947|1433S_HUMAN 14-3-3 protein sigma OS=Homo sapiens OX=9606 GN=SFN PE=1 SV=1	2	4	1	1	4	4	4	4	4	4	4	4	4	4	4	4	1	1	1	1	1	1	1	1	1	1	1	1	1	1	1	1	1	1	1	1	1	1	1	1	15.3	3.7
P62829	P62829;J3KT29;C9JD32;B9ZVP7	14;11;10;8;6;2	14;11;10;8;6;2	14;11;10;8;6;2	60S ribosomal protein L23	RPL23	sp|P62829|RL23_HUMAN 60S ribosomal protein L23 OS=Homo sapiens OX=9606 GN=RPL23 PE=1 SV=1;tr|J3KT29|J3KT29_HUMAN 60S ribosomal protein L23 OS=Homo sapiens OX=9606 GN=RPL23 PE=1 SV=1;tr|C9JD32|C9JD32_HUMAN 60S ribosomal protein L23 (Fragment) OS=Homo sapien	6	14	14	14	14	14	14	12	14	14	13	14	13	11	14	14	14	14	14	12	14	14	13	14	13	11	14	14	14	14	14	12	14	14	13	14	13	11	14	14	77.9	77.9
P52209	P52209;P52209-2	31;30;13;13;11;9	31;30;13;13;11;9	31;30;13;13;11;9	6-phosphogluconate dehydrogenase, decarboxylating	PGD	sp|P52209|6PGD_HUMAN 6-phosphogluconate dehydrogenase, decarboxylating OS=Homo sapiens OX=9606 GN=PGD PE=1 SV=3;sp|P52209-2|6PGD_HUMAN Isoform 2 of 6-phosphogluconate dehydrogenase, decarboxylating OS=Homo sapiens OX=9606 GN=PGD	6	31	31	31	24	27	26	22	27	28	23	25	27	23	28	29	24	27	26	22	27	28	23	25	27	23	28	29	24	27	26	22	27	28	23	25	27	23	28	29	80.3	80.3
Q09028-3	Q09028-3;Q09028;Q09028-2;Q09028-4	19;19;17;16;9;8;8;6;4;3;3;2;1;1	19;19;17;16;9;8;8;6;4;3;3;2;1;1	12;12;10;10;4;4;4;3;3;2;2;2;0;1	Isoform 3 of Histone-binding protein RBBP4	RBBP4	sp|Q09028-3|RBBP4_HUMAN Isoform 3 of Histone-binding protein RBBP4 OS=Homo sapiens OX=9606 GN=RBBP4;sp|Q09028|RBBP4_HUMAN Histone-binding protein RBBP4 OS=Homo sapiens OX=9606 GN=RBBP4 PE=1 SV=3;sp|Q09028-2|RBBP4_HUMAN Isoform 2 of Histone-binding protein	14	19	19	12	14	15	14	12	18	16	12	15	16	18	18	18	14	15	14	12	18	16	12	15	16	18	18	18	7	8	8	6	11	10	6	8	10	12	12	12	74.4	74.4
O75533	O75533	78;7;7;7;7;2	78;7;7;7;7;2	78;7;7;7;7;2	Splicing factor 3B subunit 1	SF3B1	sp|O75533|SF3B1_HUMAN Splicing factor 3B subunit 1 OS=Homo sapiens OX=9606 GN=SF3B1 PE=1 SV=3	6	78	78	78	60	55	60	53	64	66	55	64	61	56	64	67	60	55	60	53	64	66	55	64	61	56	64	67	60	55	60	53	64	66	55	64	61	56	64	67	64.6	64.6
P13667	P13667	42	42	1	Protein disulfide-isomerase A4	PDIA4	sp|P13667|PDIA4_HUMAN Protein disulfide-isomerase A4 OS=Homo sapiens OX=9606 GN=PDIA4 PE=1 SV=2	1	42	42	1	37	34	35	32	37	36	29	36	35	33	38	37	37	34	35	32	37	36	29	36	35	33	38	37	1	1	1	1	1	1	1	1	1	1	1	1	58.1	58.1
P46779	P46779;H0YKD8;P46779-2;P46779-3;H0YMF4;P46779-4;P46779-5;H0YLP6	16;14;14;14;11;11;11;9	16;14;14;14;11;11;11;9	16;14;14;14;11;11;11;9	60S ribosomal protein L28	RPL28	sp|P46779|RL28_HUMAN 60S ribosomal protein L28 OS=Homo sapiens OX=9606 GN=RPL28 PE=1 SV=3;tr|H0YKD8|H0YKD8_HUMAN 60S ribosomal protein L28 OS=Homo sapiens OX=9606 GN=RPL28 PE=1 SV=1;sp|P46779-2|RL28_HUMAN Isoform 2 of 60S ribosomal protein L28 OS=Homo sapi	8	16	16	16	16	15	15	14	15	15	13	16	14	11	15	16	16	15	15	14	15	15	13	16	14	11	15	16	16	15	15	14	15	15	13	16	14	11	15	16	63.5	63.5
P67809	P67809;H0Y449;C9J5V9	22;16;11;8;8;8;3	22;16;11;8;8;8;3	16;14;9;2;2;2;1	Y-box-binding protein 1	YBX1	sp|P67809|YBOX1_HUMAN Y-box-binding protein 1 OS=Homo sapiens OX=9606 GN=YBX1 PE=1 SV=3;tr|H0Y449|H0Y449_HUMAN Y-box-binding protein 1 (Fragment) OS=Homo sapiens OX=9606 GN=YBX1 PE=1 SV=1;tr|C9J5V9|C9J5V9_HUMAN Y-box-binding protein 1 (Fragment) OS=Homo sa	7	22	22	16	20	19	19	20	21	21	21	19	21	19	20	21	20	19	19	20	21	21	21	19	21	19	20	21	16	15	15	15	16	16	16	14	16	15	15	15	71.9	71.9
P60866	P60866;P60866-2;E5RJX2;G3XAN0	8;7;4;4;3	8;7;4;4;3	8;7;4;4;3	40S ribosomal protein S20	RPS20	sp|P60866|RS20_HUMAN 40S ribosomal protein S20 OS=Homo sapiens OX=9606 GN=RPS20 PE=1 SV=1;sp|P60866-2|RS20_HUMAN Isoform 2 of 40S ribosomal protein S20 OS=Homo sapiens OX=9606 GN=RPS20;tr|E5RJX2|E5RJX2_HUMAN 40S ribosomal protein S20 OS=Homo sapiens OX=960	5	8	8	8	7	7	7	8	8	7	6	7	7	6	8	8	7	7	7	8	8	7	6	7	7	6	8	8	7	7	7	8	8	7	6	7	7	6	8	8	59.7	59.7
Q96AG4	Q96AG4	17;3	17;3	17;3	Leucine-rich repeat-containing protein 59	LRRC59	sp|Q96AG4|LRC59_HUMAN Leucine-rich repeat-containing protein 59 OS=Homo sapiens OX=9606 GN=LRRC59 PE=1 SV=1	2	17	17	17	17	14	16	17	15	16	13	16	15	15	16	15	17	14	16	17	15	16	13	16	15	15	16	15	17	14	16	17	15	16	13	16	15	15	16	15	58.6	58.6
P07954-2	P07954-2;P07954	30;28	30;28	30;28	Isoform Cytoplasmic of Fumarate hydratase, mitochondrial	FH	sp|P07954-2|FUMH_HUMAN Isoform Cytoplasmic of Fumarate hydratase, mitochondrial OS=Homo sapiens OX=9606 GN=FH;sp|P07954|FUMH_HUMAN Fumarate hydratase, mitochondrial OS=Homo sapiens OX=9606 GN=FH PE=1 SV=3	2	30	30	30	22	20	21	18	22	23	17	21	21	18	23	21	22	20	21	18	22	23	17	21	21	18	23	21	22	20	21	18	22	23	17	21	21	18	23	21	75.6	75.6
P16402	P16402	18;5	6;0	6;0	Histone H1.3	H1-3	sp|P16402|H13_HUMAN Histone H1.3 OS=Homo sapiens OX=9606 GN=H1-3 PE=1 SV=2	2	18	6	6	16	16	18	17	15	15	17	16	14	12	17	17	5	5	6	6	4	5	6	6	4	2	6	5	5	5	6	6	4	5	6	6	4	2	6	5	41.6	15.8
P37837	P37837;F2Z393	22;16;3;3	22;16;3;3	22;16;3;3	Transaldolase	TALDO1	sp|P37837|TALDO_HUMAN Transaldolase OS=Homo sapiens OX=9606 GN=TALDO1 PE=1 SV=2;tr|F2Z393|F2Z393_HUMAN Transaldolase OS=Homo sapiens OX=9606 GN=TALDO1 PE=1 SV=1	4	22	22	22	18	17	17	18	17	19	15	20	18	13	18	19	18	17	17	18	17	19	15	20	18	13	18	19	18	17	17	18	17	19	15	20	18	13	18	19	51	51
P62888	P62888;E5RI99	8;7;3;3;2	8;7;3;3;2	8;7;3;3;2	60S ribosomal protein L30	RPL30	sp|P62888|RL30_HUMAN 60S ribosomal protein L30 OS=Homo sapiens OX=9606 GN=RPL30 PE=1 SV=2;tr|E5RI99|E5RI99_HUMAN 60S ribosomal protein L30 (Fragment) OS=Homo sapiens OX=9606 GN=RPL30 PE=1 SV=1	5	8	8	8	8	8	8	8	8	8	8	8	8	8	8	8	8	8	8	8	8	8	8	8	8	8	8	8	8	8	8	8	8	8	8	8	8	8	8	8	66.1	66.1
P51858	P51858;P51858-2;P51858-3	24;20;20	23;20;20	23;20;20	Hepatoma-derived growth factor	HDGF	sp|P51858|HDGF_HUMAN Hepatoma-derived growth factor OS=Homo sapiens OX=9606 GN=HDGF PE=1 SV=1;sp|P51858-2|HDGF_HUMAN Isoform 2 of Hepatoma-derived growth factor OS=Homo sapiens OX=9606 GN=HDGF;sp|P51858-3|HDGF_HUMAN Isoform 3 of Hepatoma-derived growth fac	3	24	23	23	21	18	18	18	19	20	20	18	20	17	18	20	20	17	17	17	18	19	19	17	19	16	17	19	20	17	17	17	18	19	19	17	19	16	17	19	76.7	76.7
Q02543	Q02543;M0R117;M0R3D6;M0R1A7;M0R0P7	17;16;15;15;11	17;16;15;15;11	17;16;15;15;11	60S ribosomal protein L18a	RPL18A	sp|Q02543|RL18A_HUMAN 60S ribosomal protein L18a OS=Homo sapiens OX=9606 GN=RPL18A PE=1 SV=2;tr|M0R117|M0R117_HUMAN 60S ribosomal protein L18a OS=Homo sapiens OX=9606 GN=RPL18A PE=1 SV=1;tr|M0R3D6|M0R3D6_HUMAN 60S ribosomal protein L18a (Fragment) OS=Homo	5	17	17	17	16	15	16	14	16	16	12	16	17	16	16	17	16	15	16	14	16	16	12	16	17	16	16	17	16	15	16	14	16	16	12	16	17	16	16	17	61.9	61.9
P35579	P35579;P35579-2	119;79;12;7;2;1	101;63;10;5;1;1	96;59;10;5;0;0	Myosin-9	MYH9	sp|P35579|MYH9_HUMAN Myosin-9 OS=Homo sapiens OX=9606 GN=MYH9 PE=1 SV=4;sp|P35579-2|MYH9_HUMAN Isoform 2 of Myosin-9 OS=Homo sapiens OX=9606 GN=MYH9	6	119	101	96	95	85	86	79	96	90	71	93	88	71	92	92	79	70	74	67	80	74	60	81	71	59	76	76	75	66	70	63	76	70	56	77	67	55	72	71	61.2	53.1
O00567	O00567;A0A494C128	38;28;15;13;11	38;28;15;13;11	38;28;15;13;11	Nucleolar protein 56	NOP56	sp|O00567|NOP56_HUMAN Nucleolar protein 56 OS=Homo sapiens OX=9606 GN=NOP56 PE=1 SV=4;tr|A0A494C128|A0A494C128_HUMAN Nucleolar protein 56 OS=Homo sapiens OX=9606 GN=NOP56 PE=1 SV=1	5	38	38	38	34	35	35	33	35	34	33	35	33	32	36	32	34	35	35	33	35	34	33	35	33	32	36	32	34	35	35	33	35	34	33	35	33	32	36	32	73.6	73.6
P49458	P49458	9;4;4;4;4	9;4;4;4;4	9;4;4;4;4	Signal recognition particle 9 kDa protein	SRP9	sp|P49458|SRP09_HUMAN Signal recognition particle 9 kDa protein OS=Homo sapiens OX=9606 GN=SRP9 PE=1 SV=2	5	9	9	9	8	8	8	9	8	8	8	8	8	9	8	8	8	8	8	9	8	8	8	8	8	9	8	8	8	8	8	9	8	8	8	8	8	9	8	8	73.3	73.3
E9PLK3	E9PLK3;P55786;P55786-2	49;49;43;15;10;10;5;4;4;4;3;3;3;2;2	49;49;43;15;10;10;5;4;4;4;3;3;3;2;2	49;49;43;15;10;10;5;4;4;4;3;3;3;2;2	Aminopeptidase	NPEPPS	tr|E9PLK3|E9PLK3_HUMAN Aminopeptidase OS=Homo sapiens OX=9606 GN=NPEPPS PE=1 SV=1;sp|P55786|PSA_HUMAN Puromycin-sensitive aminopeptidase OS=Homo sapiens OX=9606 GN=NPEPPS PE=1 SV=2;sp|P55786-2|PSA_HUMAN Isoform 2 of Puromycin-sensitive aminopeptidase OS=Ho	15	49	49	49	39	38	34	32	44	39	31	39	41	36	39	44	39	38	34	32	44	39	31	39	41	36	39	44	39	38	34	32	44	39	31	39	41	36	39	44	63	63
C9JXB8	C9JXB8;C9JNW5;P83731	11;11;11	11;11;11	11;11;11	60S ribosomal protein L24	RPL24	tr|C9JXB8|C9JXB8_HUMAN 60S ribosomal protein L24 OS=Homo sapiens OX=9606 GN=RPL24 PE=1 SV=1;tr|C9JNW5|C9JNW5_HUMAN 60S ribosomal protein L24 OS=Homo sapiens OX=9606 GN=RPL24 PE=1 SV=1;sp|P83731|RL24_HUMAN 60S ribosomal protein L24 OS=Homo sapiens OX=9606 G	3	11	11	11	8	9	8	8	9	8	9	9	9	9	10	8	8	9	8	8	9	8	9	9	9	9	10	8	8	9	8	8	9	8	9	9	9	9	10	8	57	57
P61970	P61970;H3BRV9	6;4	6;4	6;4	Nuclear transport factor 2	NUTF2	sp|P61970|NTF2_HUMAN Nuclear transport factor 2 OS=Homo sapiens OX=9606 GN=NUTF2 PE=1 SV=1;tr|H3BRV9|H3BRV9_HUMAN Nuclear transport factor 2 (Fragment) OS=Homo sapiens OX=9606 GN=NUTF2 PE=1 SV=1	2	6	6	6	5	4	5	5	6	6	5	5	4	6	6	5	5	4	5	5	6	6	5	5	4	6	6	5	5	4	5	5	6	6	5	5	4	6	6	5	74.8	74.8
P30050	P30050;P30050-2	10;7	10;7	10;7	60S ribosomal protein L12	RPL12	sp|P30050|RL12_HUMAN 60S ribosomal protein L12 OS=Homo sapiens OX=9606 GN=RPL12 PE=1 SV=1;sp|P30050-2|RL12_HUMAN Isoform 2 of 60S ribosomal protein L12 OS=Homo sapiens OX=9606 GN=RPL12	2	10	10	10	9	8	9	9	9	9	9	10	9	10	9	9	9	8	9	9	9	9	9	10	9	10	9	9	9	8	9	9	9	9	9	10	9	10	9	9	69.1	69.1
Q9UQ80	Q9UQ80;Q9UQ80-2;F8VR77	32;28;18;9;8;4	32;28;18;9;8;4	32;28;18;9;8;4	Proliferation-associated protein 2G4	PA2G4	sp|Q9UQ80|PA2G4_HUMAN Proliferation-associated protein 2G4 OS=Homo sapiens OX=9606 GN=PA2G4 PE=1 SV=3;sp|Q9UQ80-2|PA2G4_HUMAN Isoform 2 of Proliferation-associated protein 2G4 OS=Homo sapiens OX=9606 GN=PA2G4;tr|F8VR77|F8VR77_HUMAN Proliferation-associated	6	32	32	32	29	29	28	26	31	28	25	28	29	29	28	30	29	29	28	26	31	28	25	28	29	29	28	30	29	29	28	26	31	28	25	28	29	29	28	30	76.6	76.6
Q8N163	Q8N163;Q8N163-2;H0YB24;G3V119	41;40;25;23;12;9;7;7;6;6;3	41;40;25;23;12;9;7;7;6;6;3	41;40;25;23;12;9;7;7;6;6;3	Cell cycle and apoptosis regulator protein 2	CCAR2	sp|Q8N163|CCAR2_HUMAN Cell cycle and apoptosis regulator protein 2 OS=Homo sapiens OX=9606 GN=CCAR2 PE=1 SV=2;sp|Q8N163-2|CCAR2_HUMAN Isoform 2 of Cell cycle and apoptosis regulator protein 2 OS=Homo sapiens OX=9606 GN=CCAR2;tr|H0YB24|H0YB24_HUMAN Cell cyc	11	41	41	41	35	37	34	36	40	38	37	33	36	29	37	36	35	37	34	36	40	38	37	33	36	29	37	36	35	37	34	36	40	38	37	33	36	29	37	36	53.8	53.8
Q16531	Q16531;F5GY55	53;49;18;11;9;8;6;5	53;49;18;11;9;8;6;5	53;49;18;11;9;8;6;5	DNA damage-binding protein 1	DDB1	sp|Q16531|DDB1_HUMAN DNA damage-binding protein 1 OS=Homo sapiens OX=9606 GN=DDB1 PE=1 SV=1;tr|F5GY55|F5GY55_HUMAN DNA damage-binding protein 1 OS=Homo sapiens OX=9606 GN=DDB1 PE=1 SV=1	8	53	53	53	47	44	49	40	47	46	36	42	50	42	45	48	47	44	49	40	47	46	36	42	50	42	45	48	47	44	49	40	47	46	36	42	50	42	45	48	54.1	54.1
A0A1W2PQS6	A0A1W2PQS6;F6U211;A0A2R8Y7H1;A0A2R8YFH6;A0A2R8Y6L3	17;11;11;11;10;8	15;9;9;9;8;8	0;0;0;0;0;0	RPS10-NUDT3 readthrough	RPS10-NUDT3	tr|A0A1W2PQS6|A0A1W2PQS6_HUMAN RPS10-NUDT3 readthrough OS=Homo sapiens OX=9606 GN=RPS10-NUDT3 PE=3 SV=1;tr|F6U211|F6U211_HUMAN 40S ribosomal protein S10 OS=Homo sapiens OX=9606 GN=RPS10 PE=3 SV=1;tr|A0A2R8Y7H1|A0A2R8Y7H1_HUMAN 40S ribosomal protein S10 OS=	6	17	15	0	15	13	14	13	16	14	12	12	12	11	15	15	14	11	12	11	14	12	10	11	11	11	13	13	0	0	0	0	0	0	0	0	0	0	0	0	51.2	48.5
P07814	P07814;V9GYZ6	82;47;3	82;47;3	81;46;3	Bifunctional glutamate/proline--tRNA ligase	EPRS1	sp|P07814|SYEP_HUMAN Bifunctional glutamate/proline--tRNA ligase OS=Homo sapiens OX=9606 GN=EPRS1 PE=1 SV=5;tr|V9GYZ6|V9GYZ6_HUMAN Glutamyl-tRNA synthetase (Fragment) OS=Homo sapiens OX=9606 GN=EPRS1 PE=1 SV=1	3	82	82	81	67	64	63	62	69	65	56	69	67	53	69	70	67	64	63	62	69	65	56	69	67	53	69	70	66	63	62	61	68	64	55	68	66	53	68	69	64.9	64.9
C9JRZ6	C9JRZ6;Q9NX63;F8WAR4	21;20;15;9	21;20;15;9	21;20;15;9	MICOS complex subunit	CHCHD3	tr|C9JRZ6|C9JRZ6_HUMAN MICOS complex subunit OS=Homo sapiens OX=9606 GN=CHCHD3 PE=1 SV=2;sp|Q9NX63|MIC19_HUMAN MICOS complex subunit MIC19 OS=Homo sapiens OX=9606 GN=CHCHD3 PE=1 SV=1;tr|F8WAR4|F8WAR4_HUMAN MICOS complex subunit OS=Homo sapiens OX=9606 GN=C	4	21	21	21	17	18	18	18	17	17	17	15	14	15	17	17	17	18	18	18	17	17	17	15	14	15	17	17	17	18	18	18	17	17	17	15	14	15	17	17	65.5	65.5
O15240	O15240	40;17	40;17	40;17	Neurosecretory protein VGF	VGF	sp|O15240|VGF_HUMAN Neurosecretory protein VGF OS=Homo sapiens OX=9606 GN=VGF PE=1 SV=2	2	40	40	40	34	33	33	31	29	33	31	31	33	28	34	35	34	33	33	31	29	33	31	31	33	28	34	35	34	33	33	31	29	33	31	31	33	28	34	35	58.2	58.2
Q15029-2	Q15029-2;Q15029;Q15029-3	53;53;51;17;6;3;2	52;52;50;16;5;3;2	52;52;50;16;5;3;2	Isoform 2 of 116 kDa U5 small nuclear ribonucleoprotein component	EFTUD2	sp|Q15029-2|U5S1_HUMAN Isoform 2 of 116 kDa U5 small nuclear ribonucleoprotein component OS=Homo sapiens OX=9606 GN=EFTUD2;sp|Q15029|U5S1_HUMAN 116 kDa U5 small nuclear ribonucleoprotein component OS=Homo sapiens OX=9606 GN=EFTUD2 PE=1 SV=1;sp|Q15029-3|U5S	7	53	52	52	43	44	46	33	48	44	35	43	44	44	46	46	42	43	45	32	47	43	34	42	43	44	45	45	42	43	45	32	47	43	34	42	43	44	45	45	72.1	71.1
P25786	P25786;P25786-2;F5GX11;B4DEV8	22;22;20;11;1	22;22;20;11;1	22;22;20;11;1	Proteasome subunit alpha type-1	PSMA1	sp|P25786|PSA1_HUMAN Proteasome subunit alpha type-1 OS=Homo sapiens OX=9606 GN=PSMA1 PE=1 SV=1;sp|P25786-2|PSA1_HUMAN Isoform Long of Proteasome subunit alpha type-1 OS=Homo sapiens OX=9606 GN=PSMA1;tr|F5GX11|F5GX11_HUMAN Proteasome endopeptidase complex	5	22	22	22	19	19	20	18	19	19	19	20	18	19	20	19	19	19	20	18	19	19	19	20	18	19	20	19	19	19	20	18	19	19	19	20	18	19	20	19	82.1	82.1
Q9UBT2	Q9UBT2;Q9UBT2-2	35;30;15;12;7;2;2	35;30;15;12;7;2;2	35;30;15;12;7;2;2	SUMO-activating enzyme subunit 2	UBA2	sp|Q9UBT2|SAE2_HUMAN SUMO-activating enzyme subunit 2 OS=Homo sapiens OX=9606 GN=UBA2 PE=1 SV=2;sp|Q9UBT2-2|SAE2_HUMAN Isoform 2 of SUMO-activating enzyme subunit 2 OS=Homo sapiens OX=9606 GN=UBA2	7	35	35	35	25	30	29	27	33	29	25	28	33	27	31	31	25	30	29	27	33	29	25	28	33	27	31	31	25	30	29	27	33	29	25	28	33	27	31	31	68.1	68.1
P21333-2	P21333-2;P21333;Q60FE5;A0A087WWY3	114;114;112;98;24;12;5;1	107;107;105;91;17;12;5;1	105;105;103;90;17;11;5;1	Isoform 2 of Filamin-A	FLNA	sp|P21333-2|FLNA_HUMAN Isoform 2 of Filamin-A OS=Homo sapiens OX=9606 GN=FLNA;sp|P21333|FLNA_HUMAN Filamin-A OS=Homo sapiens OX=9606 GN=FLNA PE=1 SV=4;tr|Q60FE5|Q60FE5_HUMAN Filamin-A OS=Homo sapiens OX=9606 GN=FLNA PE=1 SV=1;tr|A0A087WWY3|A0A087WWY3_HUMAN	8	114	107	105	91	88	90	85	90	90	78	90	93	68	97	93	85	84	85	80	86	85	74	84	88	62	91	88	84	82	83	78	84	83	72	82	86	60	89	86	61.3	59
O14980	O14980	51;14;11;8;8;8;7;5;5;4	51;14;11;8;8;8;7;5;5;4	51;14;11;8;8;8;7;5;5;4	Exportin-1	XPO1	sp|O14980|XPO1_HUMAN Exportin-1 OS=Homo sapiens OX=9606 GN=XPO1 PE=1 SV=1	10	51	51	51	42	38	39	34	39	42	28	42	40	38	42	47	42	38	39	34	39	42	28	42	40	38	42	47	42	38	39	34	39	42	28	42	40	38	42	47	51.3	51.3
P62266	P62266;D6RD47	9;8;3;3;3	9;8;3;3;3	9;8;3;3;3	40S ribosomal protein S23	RPS23	sp|P62266|RS23_HUMAN 40S ribosomal protein S23 OS=Homo sapiens OX=9606 GN=RPS23 PE=1 SV=3;tr|D6RD47|D6RD47_HUMAN 40S ribosomal protein S23 OS=Homo sapiens OX=9606 GN=RPS23 PE=1 SV=1	5	9	9	9	7	7	7	6	8	8	6	8	8	8	8	9	7	7	7	6	8	8	6	8	8	8	8	9	7	7	7	6	8	8	6	8	8	8	8	9	49.7	49.7
P46778	P46778;G3V1B3;M0R181	11;8;8;2	11;8;8;2	11;8;8;2	60S ribosomal protein L21	RPL21	sp|P46778|RL21_HUMAN 60S ribosomal protein L21 OS=Homo sapiens OX=9606 GN=RPL21 PE=1 SV=2;tr|G3V1B3|G3V1B3_HUMAN 60S ribosomal protein L21 OS=Homo sapiens OX=9606 GN=RPL21 PE=1 SV=1;tr|M0R181|M0R181_HUMAN 60S ribosomal protein L21 (Fragment) OS=Homo sapien	4	11	11	11	10	10	11	11	10	11	10	11	7	6	10	11	10	10	11	11	10	11	10	11	7	6	10	11	10	10	11	11	10	11	10	11	7	6	10	11	51.2	51.2
Q5VVC8	Q5VVC8;P62913-2;P62913	17;17;17	17;17;17	17;17;17	60S ribosomal protein L11	RPL11	tr|Q5VVC8|Q5VVC8_HUMAN 60S ribosomal protein L11 OS=Homo sapiens OX=9606 GN=RPL11 PE=1 SV=2;sp|P62913-2|RL11_HUMAN Isoform 2 of 60S ribosomal protein L11 OS=Homo sapiens OX=9606 GN=RPL11;sp|P62913|RL11_HUMAN 60S ribosomal protein L11 OS=Homo sapiens OX=960	3	17	17	17	12	13	11	13	15	12	12	11	13	7	15	14	12	13	11	13	15	12	12	11	13	7	15	14	12	13	11	13	15	12	12	11	13	7	15	14	71.9	71.9
P31939	P31939;P31939-2	42;40;15;11;6	42;40;15;11;6	42;40;15;11;6	Bifunctional purine biosynthesis protein ATIC	ATIC	sp|P31939|PUR9_HUMAN Bifunctional purine biosynthesis protein ATIC OS=Homo sapiens OX=9606 GN=ATIC PE=1 SV=3;sp|P31939-2|PUR9_HUMAN Isoform 2 of Bifunctional purine biosynthesis protein ATIC OS=Homo sapiens OX=9606 GN=ATIC	5	42	42	42	37	35	34	35	37	38	30	37	38	29	39	36	37	35	34	35	37	38	30	37	38	29	39	36	37	35	34	35	37	38	30	37	38	29	39	36	82.3	82.3
P26368-2	P26368-2;P26368;K7ENG2	19;19;14;3	19;19;14;3	19;19;14;3	Isoform 2 of Splicing factor U2AF 65 kDa subunit	U2AF2	sp|P26368-2|U2AF2_HUMAN Isoform 2 of Splicing factor U2AF 65 kDa subunit OS=Homo sapiens OX=9606 GN=U2AF2;sp|P26368|U2AF2_HUMAN Splicing factor U2AF 65 kDa subunit OS=Homo sapiens OX=9606 GN=U2AF2 PE=1 SV=4;tr|K7ENG2|K7ENG2_HUMAN U2 snRNP auxiliary factor	4	19	19	19	17	16	16	15	18	16	17	17	17	15	18	17	17	16	16	15	18	16	17	17	17	15	18	17	17	16	16	15	18	16	17	17	17	15	18	17	56.7	56.7
Q14839-2	Q14839-2;Q14839;A0A0C4DGG9;A0A2R8Y521;A0A2R8Y212;F5GWX5;A0A2U3TZM0;A0A2R8YFK9;A0A2R8Y5J0;A0A2R8Y425;A0A2R8YFD8;A0A2R8YDJ9;A0A2R8YD40;A0A2R8Y4X2;A0A2R8Y8C1;A0A2R8YDW2;A0A2R8YER1;A0A2R8Y445;A0A2R8Y5Z7;A0A2R8Y685	78;78;78;78;78;78;78;78;78;78;77;72;72;65;61;61;60;60;43;42;35;35;34;24;21;5;4;2;1;1	78;78;78;78;78;78;78;78;78;78;77;72;72;65;61;61;60;60;43;42;35;35;34;24;21;5;4;2;1;1	58;58;58;58;58;58;58;58;58;58;57;52;52;46;44;42;43;43;32;32;25;30;25;15;14;5;4;0;1;1	Isoform 2 of Chromodomain-helicase-DNA-binding protein 4	CHD4	sp|Q14839-2|CHD4_HUMAN Isoform 2 of Chromodomain-helicase-DNA-binding protein 4 OS=Homo sapiens OX=9606 GN=CHD4;sp|Q14839|CHD4_HUMAN Chromodomain-helicase-DNA-binding protein 4 OS=Homo sapiens OX=9606 GN=CHD4 PE=1 SV=2;tr|A0A0C4DGG9|A0A0C4DGG9_HUMAN DNA he	30	78	78	58	61	60	60	60	65	58	55	62	64	55	63	68	61	60	60	60	65	58	55	62	64	55	63	68	43	43	44	43	48	40	40	44	46	39	46	48	50.7	50.7
A0A0B4J1Z1	A0A0B4J1Z1;C9JAB2;Q16629-3;Q16629-2;Q16629-4;Q16629	14;14;14;14;14;14;4	14;14;14;14;14;14;4	13;13;13;13;13;13;4	Serine/arginine-rich-splicing factor 7	SRSF7	tr|A0A0B4J1Z1|A0A0B4J1Z1_HUMAN Serine/arginine-rich-splicing factor 7 OS=Homo sapiens OX=9606 GN=SRSF7 PE=1 SV=1;tr|C9JAB2|C9JAB2_HUMAN Serine/arginine-rich-splicing factor 7 OS=Homo sapiens OX=9606 GN=SRSF7 PE=1 SV=1;sp|Q16629-3|SRSF7_HUMAN Isoform 3 of S	7	14	14	13	13	13	14	11	12	12	13	13	11	10	13	12	13	13	14	11	12	12	13	13	11	10	13	12	12	12	13	11	11	11	12	12	10	9	12	11	70.8	70.8
Q15102	Q15102;M0R389;M0R1K3	17;12;12;8;5;5	17;12;12;8;5;5	17;12;12;8;5;5	Platelet-activating factor acetylhydrolase IB subunit gamma	PAFAH1B3	sp|Q15102|PA1B3_HUMAN Platelet-activating factor acetylhydrolase IB subunit gamma OS=Homo sapiens OX=9606 GN=PAFAH1B3 PE=1 SV=1;tr|M0R389|M0R389_HUMAN Platelet-activating factor acetylhydrolase IB subunit gamma (Fragment) OS=Homo sapiens OX=9606 GN=PAFAH1B	6	17	17	17	14	15	15	12	17	17	13	13	16	12	16	15	14	15	15	12	17	17	13	13	16	12	16	15	14	15	15	12	17	17	13	13	16	12	16	15	86.6	86.6
Q9NYF8-2	Q9NYF8-2;Q9NYF8;E9PK91;Q9NYF8-3;E9PK09;E9PQN2;E9PKI6;A0A1W2PQ43;Q9NYF8-4	35;35;31;31;28;28;28;27;24;13;7;6;3	35;35;31;31;28;28;28;27;24;13;7;6;3	34;34;31;31;28;28;28;27;23;13;6;6;3	Isoform 2 of Bcl-2-associated transcription factor 1	BCLAF1	sp|Q9NYF8-2|BCLF1_HUMAN Isoform 2 of Bcl-2-associated transcription factor 1 OS=Homo sapiens OX=9606 GN=BCLAF1;sp|Q9NYF8|BCLF1_HUMAN Bcl-2-associated transcription factor 1 OS=Homo sapiens OX=9606 GN=BCLAF1 PE=1 SV=2;tr|E9PK91|E9PK91_HUMAN Bcl-2-associated	13	35	35	34	33	33	32	29	32	34	29	30	30	25	31	32	33	33	32	29	32	34	29	30	30	25	31	32	32	32	31	28	31	33	28	29	29	25	30	31	32.5	32.5
P19367	P19367;P19367-4;P19367-2;P19367-3	52;50;50;50;5;4;2;1;1	52;50;50;50;5;4;2;1;1	48;46;46;46;4;3;2;0;0	Hexokinase-1	HK1	sp|P19367|HXK1_HUMAN Hexokinase-1 OS=Homo sapiens OX=9606 GN=HK1 PE=1 SV=3;sp|P19367-4|HXK1_HUMAN Isoform 4 of Hexokinase-1 OS=Homo sapiens OX=9606 GN=HK1;sp|P19367-2|HXK1_HUMAN Isoform 2 of Hexokinase-1 OS=Homo sapiens OX=9606 GN=HK1;sp|P19367-3|HXK1_HUMA	9	52	52	48	39	44	40	40	44	42	40	40	43	33	41	43	39	44	40	40	44	42	40	40	43	33	41	43	35	40	36	36	41	38	36	36	39	29	37	39	55.1	55.1
O14531	O14531;Q5T0Q6	39;22	39;22	39;22	Dihydropyrimidinase-related protein 4	DPYSL4	sp|O14531|DPYL4_HUMAN Dihydropyrimidinase-related protein 4 OS=Homo sapiens OX=9606 GN=DPYSL4 PE=1 SV=2;tr|Q5T0Q6|Q5T0Q6_HUMAN Dihydropyrimidinase-related protein 4 OS=Homo sapiens OX=9606 GN=DPYSL4 PE=1 SV=1	2	39	39	39	33	35	34	28	33	34	29	34	31	28	36	35	33	35	34	28	33	34	29	34	31	28	36	35	33	35	34	28	33	34	29	34	31	28	36	35	79.7	79.7
P27824	P27824;P27824-2;P27824-3	28;28;21;13;11;11;11;10;9;9;6;2;2	28;28;21;13;11;11;11;10;9;9;6;2;2	28;28;21;13;11;11;11;10;9;9;6;2;2	Calnexin	CANX	sp|P27824|CALX_HUMAN Calnexin OS=Homo sapiens OX=9606 GN=CANX PE=1 SV=2;sp|P27824-2|CALX_HUMAN Isoform 2 of Calnexin OS=Homo sapiens OX=9606 GN=CANX;sp|P27824-3|CALX_HUMAN Isoform 3 of Calnexin OS=Homo sapiens OX=9606 GN=CANX	13	28	28	28	23	23	22	23	24	23	20	24	22	20	24	25	23	23	22	23	24	23	20	24	22	20	24	25	23	23	22	23	24	23	20	24	22	20	24	25	50.2	50.2
P62316	P62316;P62316-2	14;11;6;6	14;11;6;6	14;11;6;6	Small nuclear ribonucleoprotein Sm D2	SNRPD2	sp|P62316|SMD2_HUMAN Small nuclear ribonucleoprotein Sm D2 OS=Homo sapiens OX=9606 GN=SNRPD2 PE=1 SV=1;sp|P62316-2|SMD2_HUMAN Isoform 2 of Small nuclear ribonucleoprotein Sm D2 OS=Homo sapiens OX=9606 GN=SNRPD2	4	14	14	14	13	13	12	11	14	13	11	13	14	13	13	13	13	13	12	11	14	13	11	13	14	13	13	13	13	13	12	11	14	13	11	13	14	13	13	13	74.6	74.6
Q7KZF4	Q7KZF4	54;10	54;10	54;10	Staphylococcal nuclease domain-containing protein 1	SND1	sp|Q7KZF4|SND1_HUMAN Staphylococcal nuclease domain-containing protein 1 OS=Homo sapiens OX=9606 GN=SND1 PE=1 SV=1	2	54	54	54	44	41	42	38	42	44	35	44	45	38	43	48	44	41	42	38	42	44	35	44	45	38	43	48	44	41	42	38	42	44	35	44	45	38	43	48	65.9	65.9
M0QXL5	M0QXL5;P22087;M0R299;M0R2Q4;M0R0P1	19;19;18;17;15;9;9;9	19;19;18;17;15;9;9;9	17;17;16;15;13;8;8;8	rRNA 2-O-methyltransferase fibrillarin (Fragment)	FBL	tr|M0QXL5|M0QXL5_HUMAN rRNA 2-O-methyltransferase fibrillarin (Fragment) OS=Homo sapiens OX=9606 GN=FBL PE=1 SV=1;sp|P22087|FBRL_HUMAN rRNA 2-O-methyltransferase fibrillarin OS=Homo sapiens OX=9606 GN=FBL PE=1 SV=2;tr|M0R299|M0R299_HUMAN rRNA 2-O-methyl	8	19	19	17	16	15	17	15	14	16	12	14	15	14	15	14	16	15	17	15	14	16	12	14	15	14	15	14	14	13	15	13	13	14	11	12	13	12	13	12	77	77
A0A1X7SBZ2	A0A1X7SBZ2;A0A5H1ZRQ2;Q92841;Q92841-1;Q92841-3;Q92841-2	44;44;44;42;42;41;3	34;34;34;32;32;32;2	34;34;34;32;32;32;2	RNA helicase	DDX17	tr|A0A1X7SBZ2|A0A1X7SBZ2_HUMAN RNA helicase OS=Homo sapiens OX=9606 GN=DDX17 PE=1 SV=1;tr|A0A5H1ZRQ2|A0A5H1ZRQ2_HUMAN RNA helicase OS=Homo sapiens OX=9606 GN=DDX17 PE=1 SV=1;sp|Q92841|DDX17_HUMAN Probable ATP-dependent RNA helicase DDX17 OS=Homo sapiens OX	7	44	34	34	36	39	36	37	40	38	36	35	41	38	38	39	26	29	26	27	30	29	26	26	31	28	28	29	26	29	26	27	30	29	26	26	31	28	28	29	54.2	46.1
CON__ENSEMBL:ENSBTAP00000024146	CON__ENSEMBL:ENSBTAP00000024146	56;5;2;1;1;1	56;5;2;1;1;1	56;5;2;1;1;1				6	56	56	56	43	41	40	36	43	43	40	41	45	41	45	45	43	41	40	36	43	43	40	41	45	41	45	45	43	41	40	36	43	43	40	41	45	41	45	45	46.9	46.9
P22234	P22234;P22234-2;E9PBS1;D6RF62	30;29;28;21	30;29;28;21	30;29;28;21	Multifunctional protein ADE2	PAICS	sp|P22234|PUR6_HUMAN Multifunctional protein ADE2 OS=Homo sapiens OX=9606 GN=PAICS PE=1 SV=3;sp|P22234-2|PUR6_HUMAN Isoform 2 of Multifunctional protein ADE2 OS=Homo sapiens OX=9606 GN=PAICS;tr|E9PBS1|E9PBS1_HUMAN AIR carboxylase (Fragment) OS=Homo sapiens	4	30	30	30	27	25	27	22	25	24	20	24	28	24	26	23	27	25	27	22	25	24	20	24	28	24	26	23	27	25	27	22	25	24	20	24	28	24	26	23	64.9	64.9
Q8NC51	Q8NC51	23	23	0	Plasminogen activator inhibitor 1 RNA-binding protein	SERBP1	sp|Q8NC51|PAIRB_HUMAN Plasminogen activator inhibitor 1 RNA-binding protein OS=Homo sapiens OX=9606 GN=SERBP1 PE=1 SV=2	1	23	23	0	22	20	18	20	21	21	20	20	21	19	20	20	22	20	18	20	21	21	20	20	21	19	20	20	0	0	0	0	0	0	0	0	0	0	0	0	54.9	54.9
P33992	P33992;B1AHB1	43;39;10;9;3	43;39;10;9;3	43;39;10;9;3	DNA replication licensing factor MCM5	MCM5	sp|P33992|MCM5_HUMAN DNA replication licensing factor MCM5 OS=Homo sapiens OX=9606 GN=MCM5 PE=1 SV=5;tr|B1AHB1|B1AHB1_HUMAN DNA helicase OS=Homo sapiens OX=9606 GN=MCM5 PE=1 SV=1	5	43	43	43	37	35	37	37	32	31	33	37	34	27	33	37	37	35	37	37	32	31	33	37	34	27	33	37	37	35	37	37	32	31	33	37	34	27	33	37	62.4	62.4
P0DN76	P0DN76;Q01081;Q01081-4	12;12;8;4;4;3;3;3;3;1;1	12;12;8;4;4;3;3;3;3;1;1	1;1;0;0;0;0;0;0;0;0;0	Splicing factor U2AF 35 kDa subunit-like protein	U2AF1L5	sp|P0DN76|U2AF5_HUMAN Splicing factor U2AF 35 kDa subunit-like protein OS=Homo sapiens OX=9606 GN=U2AF1L5 PE=1 SV=1;sp|Q01081|U2AF1_HUMAN Splicing factor U2AF 35 kDa subunit OS=Homo sapiens OX=9606 GN=U2AF1 PE=1 SV=3;sp|Q01081-4|U2AF1_HUMAN Isoform 4 of Sp	11	12	12	1	11	10	10	10	11	11	10	10	11	10	10	11	11	10	10	10	11	11	10	10	11	10	10	11	1	1	1	1	1	1	1	1	1	0	1	1	50.8	50.8
Q9Y3I0	Q9Y3I0	28	28	28	RNA-splicing ligase RtcB homolog	RTCB	sp|Q9Y3I0|RTCB_HUMAN RNA-splicing ligase RtcB homolog OS=Homo sapiens OX=9606 GN=RTCB PE=1 SV=1	1	28	28	28	20	21	22	19	24	23	20	18	21	21	22	23	20	21	22	19	24	23	20	18	21	21	22	23	20	21	22	19	24	23	20	18	21	21	22	23	57.8	57.8
P42765	P42765;A0A0B4J2A4;K7EME0	27;26;21;4;3;2	27;26;21;4;3;2	27;26;21;4;3;2	3-ketoacyl-CoA thiolase, mitochondrial	ACAA2	sp|P42765|THIM_HUMAN 3-ketoacyl-CoA thiolase, mitochondrial OS=Homo sapiens OX=9606 GN=ACAA2 PE=1 SV=2;tr|A0A0B4J2A4|A0A0B4J2A4_HUMAN 3-ketoacyl-CoA thiolase, mitochondrial OS=Homo sapiens OX=9606 GN=ACAA2 PE=1 SV=1;tr|K7EME0|K7EME0_HUMAN 3-ketoacyl-CoA th	6	27	27	27	23	23	22	24	25	23	24	23	22	20	23	24	23	23	22	24	25	23	24	23	22	20	23	24	23	23	22	24	25	23	24	23	22	20	23	24	88.4	88.4
A0A0D9SFB3	A0A0D9SFB3;A0A0D9SF53;A0A2R8YFS5;A0A2R8Y4A4;A0A0D9SG12;O00571;A0A2R8YF78;A0A2R8YCW1;A0A2R8Y645;A0A2R8YFR4;A0A2U3TZJ9;A0A2R8Y5G6;O00571-2;F6S8Q4;A0A2R8YDT5;A0A2R8Y7T2;A0A2R8YDH3;O15523-2;O15523	44;44;44;44;44;44;44;43;42;42;42;42;42;41;37;37;35;32;32;16;11;10;7;7;7;6;5;4;2;2;2;2;2;2;2;1	43;43;43;43;43;43;43;42;41;41;41;41;41;40;36;36;34;31;31;16;11;10;7;7;7;6;5;4;2;2;2;2;2;2;2;1	43;43;43;43;43;43;43;42;41;41;41;41;41;40;36;36;34;31;31;16;11;10;7;7;7;6;5;4;2;2;2;2;2;2;2;1	RNA helicase	DDX3X	tr|A0A0D9SFB3|A0A0D9SFB3_HUMAN RNA helicase OS=Homo sapiens OX=9606 GN=DDX3X PE=1 SV=1;tr|A0A0D9SF53|A0A0D9SF53_HUMAN RNA helicase OS=Homo sapiens OX=9606 GN=DDX3X PE=1 SV=1;tr|A0A2R8YFS5|A0A2R8YFS5_HUMAN RNA helicase OS=Homo sapiens OX=9606 GN=DDX3X PE=1	36	44	43	43	35	38	36	33	38	38	31	38	39	38	39	39	34	37	35	32	37	37	30	37	38	37	38	38	34	37	35	32	37	37	30	37	38	37	38	38	68.1	68.1
P54136	P54136;P54136-2	46;41;7;6;1	46;41;7;6;1	46;41;7;6;1	Arginine--tRNA ligase, cytoplasmic	RARS1	sp|P54136|SYRC_HUMAN Arginine--tRNA ligase, cytoplasmic OS=Homo sapiens OX=9606 GN=RARS1 PE=1 SV=2;sp|P54136-2|SYRC_HUMAN Isoform Monomeric of Arginine--tRNA ligase, cytoplasmic OS=Homo sapiens OX=9606 GN=RARS1	5	46	46	46	40	38	38	36	38	38	36	37	37	34	38	38	40	38	38	36	38	38	36	37	37	34	38	38	40	38	38	36	38	38	36	37	37	34	38	38	68.2	68.2
P61586	P61586;C9JNR4;C9JX21;Q5JR07;Q5JR05	14;9;9;7;7;5;5;4;4;3;3	14;9;9;7;7;5;5;4;4;3;3	6;2;2;0;0;0;0;0;0;0;0	Transforming protein RhoA	RHOA	sp|P61586|RHOA_HUMAN Transforming protein RhoA OS=Homo sapiens OX=9606 GN=RHOA PE=1 SV=1;tr|C9JNR4|C9JNR4_HUMAN Transforming protein RhoA (Fragment) OS=Homo sapiens OX=9606 GN=RHOA PE=1 SV=2;tr|C9JX21|C9JX21_HUMAN Transforming protein RhoA OS=Homo sapiens	11	14	14	6	10	12	11	12	12	11	11	11	12	10	11	11	10	12	11	12	12	11	11	11	12	10	11	11	5	5	5	6	5	5	6	5	5	5	5	5	69.4	69.4
P62314	P62314;J3QLI9	4;2;1	4;2;1	4;2;1	Small nuclear ribonucleoprotein Sm D1	SNRPD1	sp|P62314|SMD1_HUMAN Small nuclear ribonucleoprotein Sm D1 OS=Homo sapiens OX=9606 GN=SNRPD1 PE=1 SV=1;tr|J3QLI9|J3QLI9_HUMAN Small nuclear ribonucleoprotein Sm D1 OS=Homo sapiens OX=9606 GN=SNRPD1 PE=1 SV=1	3	4	4	4	4	4	4	4	4	4	4	4	4	4	4	4	4	4	4	4	4	4	4	4	4	4	4	4	4	4	4	4	4	4	4	4	4	4	4	4	54.6	54.6
Q13200	Q13200;Q13200-3;Q13200-2	47;37;34;11;10;8;2	47;37;34;11;10;8;2	47;37;34;11;10;8;2	26S proteasome non-ATPase regulatory subunit 2	PSMD2	sp|Q13200|PSMD2_HUMAN 26S proteasome non-ATPase regulatory subunit 2 OS=Homo sapiens OX=9606 GN=PSMD2 PE=1 SV=3;sp|Q13200-3|PSMD2_HUMAN Isoform 3 of 26S proteasome non-ATPase regulatory subunit 2 OS=Homo sapiens OX=9606 GN=PSMD2;sp|Q13200-2|PSMD2_HUMAN Iso	7	47	47	47	38	39	34	33	42	37	29	40	44	33	40	40	38	39	34	33	42	37	29	40	44	33	40	40	38	39	34	33	42	37	29	40	44	33	40	40	61.7	61.7
O00154-4	O00154-4;O00154-6;O00154-7;O00154;O00154-5;K7EKP8;O00154-2;O00154-3	21;20;20;20;19;15;12;12;1	21;20;20;20;19;15;12;12;1	21;20;20;20;19;15;12;12;1	Isoform 4 of Cytosolic acyl coenzyme A thioester hydrolase	ACOT7	sp|O00154-4|BACH_HUMAN Isoform 4 of Cytosolic acyl coenzyme A thioester hydrolase OS=Homo sapiens OX=9606 GN=ACOT7;sp|O00154-6|BACH_HUMAN Isoform 6 of Cytosolic acyl coenzyme A thioester hydrolase OS=Homo sapiens OX=9606 GN=ACOT7;sp|O00154-7|BACH_HUMAN Iso	9	21	21	21	18	19	17	17	21	17	15	18	20	17	19	16	18	19	17	17	21	17	15	18	20	17	19	16	18	19	17	17	21	17	15	18	20	17	19	16	70.7	70.7
J3KP15	J3KP15;Q01130;J3QL05;Q01130-2	14;14;10;10;2;2	14;14;10;10;2;2	14;14;10;10;2;2	Serine/arginine-rich splicing factor 2 (Fragment)	SRSF2	tr|J3KP15|J3KP15_HUMAN Serine/arginine-rich splicing factor 2 (Fragment) OS=Homo sapiens OX=9606 GN=SRSF2 PE=1 SV=8;sp|Q01130|SRSF2_HUMAN Serine/arginine-rich splicing factor 2 OS=Homo sapiens OX=9606 GN=SRSF2 PE=1 SV=4;tr|J3QL05|J3QL05_HUMAN Serine/argini	6	14	14	14	12	11	10	12	11	14	11	12	11	8	10	11	12	11	10	12	11	14	11	12	11	8	10	11	12	11	10	12	11	14	11	12	11	8	10	11	61.7	61.7
A0A1B0GW44	A0A1B0GW44;A0A1B0GVD5;A0A1B0GWE8;P07339;A0A1B0GV23;A0A1B0GVP3;A0A1B0GU92;A0A1B0GU03;C9JH19;H7C469;F8WD96	18;18;18;18;17;16;15;15;12;12;9;8;6;1;1	18;18;18;18;17;16;15;15;12;12;9;8;6;1;1	18;18;18;18;17;16;15;15;12;12;9;8;6;1;1	Cathepsin D	CTSD	tr|A0A1B0GW44|A0A1B0GW44_HUMAN Cathepsin D OS=Homo sapiens OX=9606 GN=CTSD PE=1 SV=1;tr|A0A1B0GVD5|A0A1B0GVD5_HUMAN Cathepsin D OS=Homo sapiens OX=9606 GN=CTSD PE=1 SV=1;tr|A0A1B0GWE8|A0A1B0GWE8_HUMAN Cathepsin D OS=Homo sapiens OX=9606 GN=CTSD PE=1 SV=1;s	15	18	18	18	17	17	17	15	18	17	13	18	17	17	18	18	17	17	17	15	18	17	13	18	17	17	18	18	17	17	17	15	18	17	13	18	17	17	18	18	46.9	46.9
P05455	P05455;E7ERC4	28;16;11;10	28;16;11;10	28;16;11;10	Lupus La protein	SSB	sp|P05455|LA_HUMAN Lupus La protein OS=Homo sapiens OX=9606 GN=SSB PE=1 SV=2;tr|E7ERC4|E7ERC4_HUMAN Lupus La protein (Fragment) OS=Homo sapiens OX=9606 GN=SSB PE=1 SV=1	4	28	28	28	24	24	24	16	27	25	18	24	23	23	27	24	24	24	24	16	27	25	18	24	23	23	27	24	24	24	24	16	27	25	18	24	23	23	27	24	62	62
P53396	P53396;P53396-2;P53396-3	53;52;39;5;4	53;52;39;5;4	53;52;39;5;4	ATP-citrate synthase	ACLY	sp|P53396|ACLY_HUMAN ATP-citrate synthase OS=Homo sapiens OX=9606 GN=ACLY PE=1 SV=3;sp|P53396-2|ACLY_HUMAN Isoform 2 of ATP-citrate synthase OS=Homo sapiens OX=9606 GN=ACLY;sp|P53396-3|ACLY_HUMAN Isoform 3 of ATP-citrate synthase OS=Homo sapiens OX=9606 GN	5	53	53	53	47	43	45	38	48	42	35	45	41	39	43	47	47	43	45	38	48	42	35	45	41	39	43	47	47	43	45	38	48	42	35	45	41	39	43	47	56	56
P62140	P62140;E7ETD8;C9JP48	20;12;10;9	20;12;10;9	8;2;4;4	Serine/threonine-protein phosphatase PP1-beta catalytic subunit	PPP1CB	sp|P62140|PP1B_HUMAN Serine/threonine-protein phosphatase PP1-beta catalytic subunit OS=Homo sapiens OX=9606 GN=PPP1CB PE=1 SV=3;tr|E7ETD8|E7ETD8_HUMAN Serine/threonine-protein phosphatase (Fragment) OS=Homo sapiens OX=9606 GN=PPP1CB PE=1 SV=1;tr|C9JP48|C9	4	20	20	8	17	17	18	17	18	18	14	17	18	19	18	17	17	17	18	17	18	18	14	17	18	19	18	17	5	5	6	6	6	6	7	5	6	7	6	7	76.5	76.5
P08758	P08758;D6RBL5;E9PHT9	23;15;14;11;2	23;15;14;11;2	23;15;14;11;2	Annexin A5	ANXA5	sp|P08758|ANXA5_HUMAN Annexin A5 OS=Homo sapiens OX=9606 GN=ANXA5 PE=1 SV=2;tr|D6RBL5|D6RBL5_HUMAN Annexin OS=Homo sapiens OX=9606 GN=ANXA5 PE=1 SV=1;tr|E9PHT9|E9PHT9_HUMAN Annexin OS=Homo sapiens OX=9606 GN=ANXA5 PE=1 SV=1	5	23	23	23	20	19	19	19	23	20	17	20	20	17	20	20	20	19	19	19	23	20	17	20	20	17	20	20	20	19	19	19	23	20	17	20	20	17	20	20	63.4	63.4
P11766	P11766	19;8;4;3;2	19;8;4;3;2	19;8;4;3;2	Alcohol dehydrogenase class-3	ADH5	sp|P11766|ADHX_HUMAN Alcohol dehydrogenase class-3 OS=Homo sapiens OX=9606 GN=ADH5 PE=1 SV=4	5	19	19	19	19	17	18	18	17	19	17	19	19	16	19	18	19	17	18	18	17	19	17	19	19	16	19	18	19	17	18	18	17	19	17	19	19	16	19	18	54.8	54.8
P14868	P14868;P14868-2	39;30;14;14;13;12;8	39;30;14;14;13;12;8	39;30;14;14;13;12;8	Aspartate--tRNA ligase, cytoplasmic	DARS1	sp|P14868|SYDC_HUMAN Aspartate--tRNA ligase, cytoplasmic OS=Homo sapiens OX=9606 GN=DARS1 PE=1 SV=2;sp|P14868-2|SYDC_HUMAN Isoform 2 of Aspartate--tRNA ligase, cytoplasmic OS=Homo sapiens OX=9606 GN=DARS1	7	39	39	39	32	31	33	30	33	33	29	35	32	25	32	34	32	31	33	30	33	33	29	35	32	25	32	34	32	31	33	30	33	33	29	35	32	25	32	34	73.3	73.3
P18077	P18077;C9K025;F8WBS5;F8WB72	15;11;9;9	15;11;9;9	15;11;9;9	60S ribosomal protein L35a	RPL35A	sp|P18077|RL35A_HUMAN 60S ribosomal protein L35a OS=Homo sapiens OX=9606 GN=RPL35A PE=1 SV=2;tr|C9K025|C9K025_HUMAN 60S ribosomal protein L35a (Fragment) OS=Homo sapiens OX=9606 GN=RPL35A PE=1 SV=1;tr|F8WBS5|F8WBS5_HUMAN 60S ribosomal protein L35a OS=Homo	4	15	15	15	14	13	11	12	12	12	10	14	11	6	11	12	14	13	11	12	12	12	10	14	11	6	11	12	14	13	11	12	12	12	10	14	11	6	11	12	72.7	72.7
O00231	O00231;O00231-2	29;27;11;4;1	29;27;11;4;1	29;27;11;4;1	26S proteasome non-ATPase regulatory subunit 11	PSMD11	sp|O00231|PSD11_HUMAN 26S proteasome non-ATPase regulatory subunit 11 OS=Homo sapiens OX=9606 GN=PSMD11 PE=1 SV=3;sp|O00231-2|PSD11_HUMAN Isoform 2 of 26S proteasome non-ATPase regulatory subunit 11 OS=Homo sapiens OX=9606 GN=PSMD11	5	29	29	29	24	26	25	20	25	25	20	25	26	25	27	27	24	26	25	20	25	25	20	25	26	25	27	27	24	26	25	20	25	25	20	25	26	25	27	27	68.5	68.5
Q86UP2-4	Q86UP2-4;Q86UP2;Q86UP2-2;Q86UP2-3	78;78;76;74;30;15;8;8;8;4;3;1;1;1;1;1	78;78;76;74;30;15;8;8;8;4;3;1;1;1;1;1	78;78;76;74;30;15;8;8;8;4;3;1;1;1;1;1	Isoform 4 of Kinectin	KTN1	sp|Q86UP2-4|KTN1_HUMAN Isoform 4 of Kinectin OS=Homo sapiens OX=9606 GN=KTN1;sp|Q86UP2|KTN1_HUMAN Kinectin OS=Homo sapiens OX=9606 GN=KTN1 PE=1 SV=1;sp|Q86UP2-2|KTN1_HUMAN Isoform 2 of Kinectin OS=Homo sapiens OX=9606 GN=KTN1;sp|Q86UP2-3|KTN1_HUMAN Isoform	16	78	78	78	66	57	59	54	61	61	55	63	60	44	63	64	66	57	59	54	61	61	55	63	60	44	63	64	66	57	59	54	61	61	55	63	60	44	63	64	63.8	63.8
Q16643	Q16643;Q16643-2;Q16643-3;D6R9W4	34;33;33;27;8;6;5	34;33;33;27;8;6;5	34;33;33;27;8;6;5	Drebrin	DBN1	sp|Q16643|DREB_HUMAN Drebrin OS=Homo sapiens OX=9606 GN=DBN1 PE=1 SV=4;sp|Q16643-2|DREB_HUMAN Isoform 2 of Drebrin OS=Homo sapiens OX=9606 GN=DBN1;sp|Q16643-3|DREB_HUMAN Isoform 3 of Drebrin OS=Homo sapiens OX=9606 GN=DBN1;tr|D6R9W4|D6R9W4_HUMAN Drebrin (F	7	34	34	34	30	30	31	29	30	30	28	30	31	28	31	29	30	30	31	29	30	30	28	30	31	28	31	29	30	30	31	29	30	30	28	30	31	28	31	29	52.1	52.1
Q15019-2	Q15019-2;Q15019;Q15019-3;B5MCX3;C9J2Q4;C9JB25	27;27;25;24;16;15;12;12;11;10;10;9;6;5;4;4;4;3;3;1	26;26;24;24;16;14;12;11;10;10;10;8;5;5;3;3;3;2;2;1	26;26;24;24;16;14;12;11;10;10;10;8;5;5;3;3;3;2;2;1	Isoform 2 of Septin-2	SEPTIN2	sp|Q15019-2|SEPT2_HUMAN Isoform 2 of Septin-2 OS=Homo sapiens OX=9606 GN=SEPTIN2;sp|Q15019|SEPT2_HUMAN Septin-2 OS=Homo sapiens OX=9606 GN=SEPTIN2 PE=1 SV=1;sp|Q15019-3|SEPT2_HUMAN Isoform 3 of Septin-2 OS=Homo sapiens OX=9606 GN=SEPTIN2;tr|B5MCX3|B5MCX3_H	20	27	26	26	22	22	23	22	25	23	19	21	22	22	24	23	22	22	23	22	25	23	19	21	22	22	23	23	22	22	23	22	25	23	19	21	22	22	23	23	69.2	65.2
P52597	P52597	16;7	14;7	14;7	Heterogeneous nuclear ribonucleoprotein F	HNRNPF	sp|P52597|HNRPF_HUMAN Heterogeneous nuclear ribonucleoprotein F OS=Homo sapiens OX=9606 GN=HNRNPF PE=1 SV=3	2	16	14	14	13	14	13	13	16	13	14	13	13	16	14	13	11	12	11	11	14	11	12	11	11	14	12	11	11	12	11	11	14	11	12	11	11	14	12	11	57.3	50.8
P04843	P04843;B7Z4L4	36;28;5	36;28;5	36;28;5	Dolichyl-diphosphooligosaccharide--protein glycosyltransferase subunit 1	RPN1	sp|P04843|RPN1_HUMAN Dolichyl-diphosphooligosaccharide--protein glycosyltransferase subunit 1 OS=Homo sapiens OX=9606 GN=RPN1 PE=1 SV=1;tr|B7Z4L4|B7Z4L4_HUMAN Dolichyl-diphosphooligosaccharide--protein glycosyltransferase subunit 1 OS=Homo sapiens OX=9606	3	36	36	36	31	30	30	25	30	30	21	28	29	28	30	31	31	30	30	25	30	30	21	28	29	28	30	31	31	30	30	25	30	30	21	28	29	28	30	31	65.9	65.9
Q9UHD8	Q9UHD8;Q9UHD8-5;Q9UHD8-2;Q9UHD8-7;Q9UHD8-3;Q9UHD8-9;Q9UHD8-4;Q9UHD8-8	40;40;40;40;29;24;24;24;15;14;12;12;12;10;10;9;9;8;8;8;8;8;8;7;4;3;2;2	40;40;40;40;29;24;24;24;15;14;12;12;12;10;10;9;9;8;8;8;8;8;8;7;4;3;2;2	40;40;40;40;29;24;24;24;15;14;12;12;12;10;10;9;9;8;8;8;8;8;8;7;4;3;2;2	Septin-9	SEPTIN9	sp|Q9UHD8|SEPT9_HUMAN Septin-9 OS=Homo sapiens OX=9606 GN=SEPTIN9 PE=1 SV=2;sp|Q9UHD8-5|SEPT9_HUMAN Isoform 5 of Septin-9 OS=Homo sapiens OX=9606 GN=SEPTIN9;sp|Q9UHD8-2|SEPT9_HUMAN Isoform 2 of Septin-9 OS=Homo sapiens OX=9606 GN=SEPTIN9;sp|Q9UHD8-7|SEPT9_	28	40	40	40	33	32	31	30	35	33	27	32	34	32	35	36	33	32	31	30	35	33	27	32	34	32	35	36	33	32	31	30	35	33	27	32	34	32	35	36	77.6	77.6
P61254	P61254;J3QRI7;J3QQQ9;J3QQV1;J3QRC4	15;13;13;13;13;6;4	15;13;13;13;13;6;4	5;3;3;3;3;3;0	60S ribosomal protein L26	RPL26	sp|P61254|RL26_HUMAN 60S ribosomal protein L26 OS=Homo sapiens OX=9606 GN=RPL26 PE=1 SV=1;tr|J3QRI7|J3QRI7_HUMAN 60S ribosomal protein L26 (Fragment) OS=Homo sapiens OX=9606 GN=RPL26 PE=3 SV=1;tr|J3QQQ9|J3QQQ9_HUMAN KOW domain-containing protein OS=Homo sa	7	15	15	5	13	13	11	14	12	10	12	13	12	7	13	14	13	13	11	14	12	10	12	13	12	7	13	14	4	5	3	5	4	4	5	3	4	3	5	5	56.6	56.6
P40429	P40429;M0QYS1;Q8J015	17;16;12;5;1;1	17;16;12;5;1;1	17;16;12;5;1;1	60S ribosomal protein L13a	RPL13A	sp|P40429|RL13A_HUMAN 60S ribosomal protein L13a OS=Homo sapiens OX=9606 GN=RPL13A PE=1 SV=2;tr|M0QYS1|M0QYS1_HUMAN 60S ribosomal protein L13a (Fragment) OS=Homo sapiens OX=9606 GN=RPL13A PE=1 SV=2;tr|Q8J015|Q8J015_HUMAN 60S ribosomal protein L13a OS=Homo	6	17	17	17	15	16	17	17	16	17	14	17	16	13	16	17	15	16	17	17	16	17	14	17	16	13	16	17	15	16	17	17	16	17	14	17	16	13	16	17	54.7	54.7
A0A2U3TZH3	A0A2U3TZH3;Q05639	26;26;10;8;6	14;14;3;2;2	14;14;3;2;2	Elongation factor 1-alpha	EEF1A2	tr|A0A2U3TZH3|A0A2U3TZH3_HUMAN Elongation factor 1-alpha OS=Homo sapiens OX=9606 GN=EEF1A2 PE=1 SV=1;sp|Q05639|EF1A2_HUMAN Elongation factor 1-alpha 2 OS=Homo sapiens OX=9606 GN=EEF1A2 PE=1 SV=1	5	26	14	14	24	22	22	20	23	23	20	23	24	24	24	24	12	11	10	9	12	13	9	11	13	13	13	12	12	11	10	9	12	13	9	11	13	13	13	12	66.1	38.1
P51149	P51149;C9J592;C9J8S3;C9J4V0;C9IZZ0	19;14;14;11;10;8;5	19;14;14;11;10;8;5	19;14;14;11;10;8;5	Ras-related protein Rab-7a	RAB7A	sp|P51149|RAB7A_HUMAN Ras-related protein Rab-7a OS=Homo sapiens OX=9606 GN=RAB7A PE=1 SV=1;tr|C9J592|C9J592_HUMAN Ras-related protein Rab-7a (Fragment) OS=Homo sapiens OX=9606 GN=RAB7A PE=1 SV=1;tr|C9J8S3|C9J8S3_HUMAN Ras-related protein Rab-7a OS=Homo sa	7	19	19	19	18	17	17	12	17	17	14	18	18	14	19	17	18	17	17	12	17	17	14	18	18	14	19	17	18	17	17	12	17	17	14	18	18	14	19	17	83.6	83.6
P36542	P36542;P36542-2	14;13	14;13	14;13	ATP synthase subunit gamma, mitochondrial	ATP5F1C	sp|P36542|ATPG_HUMAN ATP synthase subunit gamma, mitochondrial OS=Homo sapiens OX=9606 GN=ATP5F1C PE=1 SV=1;sp|P36542-2|ATPG_HUMAN Isoform Heart of ATP synthase subunit gamma, mitochondrial OS=Homo sapiens OX=9606 GN=ATP5F1C	2	14	14	14	14	13	14	13	13	13	12	14	14	10	14	14	14	13	14	13	13	13	12	14	14	10	14	14	14	13	14	13	13	13	12	14	14	10	14	14	44	44
O94826	O94826	34	34	34	Mitochondrial import receptor subunit TOM70	TOMM70	sp|O94826|TOM70_HUMAN Mitochondrial import receptor subunit TOM70 OS=Homo sapiens OX=9606 GN=TOMM70 PE=1 SV=1	1	34	34	34	26	29	28	25	31	30	23	29	28	23	27	28	26	29	28	25	31	30	23	29	28	23	27	28	26	29	28	25	31	30	23	29	28	23	27	28	74.2	74.2
Q9Y2X3	Q9Y2X3	30;10;1	30;10;1	30;10;1	Nucleolar protein 58	NOP58	sp|Q9Y2X3|NOP58_HUMAN Nucleolar protein 58 OS=Homo sapiens OX=9606 GN=NOP58 PE=1 SV=1	3	30	30	30	26	26	25	24	26	26	22	29	27	26	27	27	26	26	25	24	26	26	22	29	27	26	27	27	26	26	25	24	26	26	22	29	27	26	27	27	58.4	58.4
Q9NR30	Q9NR30;Q9NR30-2	42;38	42;38	40;36	Nucleolar RNA helicase 2	DDX21	sp|Q9NR30|DDX21_HUMAN Nucleolar RNA helicase 2 OS=Homo sapiens OX=9606 GN=DDX21 PE=1 SV=5;sp|Q9NR30-2|DDX21_HUMAN Isoform 2 of Nucleolar RNA helicase 2 OS=Homo sapiens OX=9606 GN=DDX21	2	42	42	40	37	38	38	35	40	40	34	36	40	32	39	37	37	38	38	35	40	40	34	36	40	32	39	37	35	36	36	33	38	38	32	34	38	30	37	35	54.9	54.9
P08133	P08133;P08133-2;E7EMC6;E5RK69	47;45;26;26;12;12;12;11;9;8;3	47;45;26;26;12;12;12;11;9;8;3	47;45;26;26;12;12;12;11;9;8;3	Annexin A6	ANXA6	sp|P08133|ANXA6_HUMAN Annexin A6 OS=Homo sapiens OX=9606 GN=ANXA6 PE=1 SV=3;sp|P08133-2|ANXA6_HUMAN Isoform 2 of Annexin A6 OS=Homo sapiens OX=9606 GN=ANXA6;tr|E7EMC6|E7EMC6_HUMAN Annexin OS=Homo sapiens OX=9606 GN=ANXA6 PE=1 SV=1;tr|E5RK69|E5RK69_HUMAN An	11	47	47	47	39	38	39	34	40	37	30	42	35	31	40	40	39	38	39	34	40	37	30	42	35	31	40	40	39	38	39	34	40	37	30	42	35	31	40	40	64.9	64.9
Q92616	Q92616	114	114	114	eIF-2-alpha kinase activator GCN1	GCN1	sp|Q92616|GCN1_HUMAN eIF-2-alpha kinase activator GCN1 OS=Homo sapiens OX=9606 GN=GCN1 PE=1 SV=6	1	114	114	114	83	87	82	73	86	84	72	86	86	75	91	81	83	87	82	73	86	84	72	86	86	75	91	81	83	87	82	73	86	84	72	86	86	75	91	81	53.1	53.1
P67936	P67936;A0A2R8Y5V9;A0A2R8YGX3;A0A2R8YH90;P67936-2;K7ENT6;A0A2R8YE05;A0A2R8YHD2;A0A2R8YEU4;A0A5F9UN72	32;29;26;24;22;22;22;19;16;16;9;7;7;5;2;2;1	19;16;15;11;9;9;9;6;5;9;6;7;7;2;0;2;0	17;14;13;9;7;7;7;4;3;7;5;7;7;0;0;2;0	Tropomyosin alpha-4 chain	TPM4	sp|P67936|TPM4_HUMAN Tropomyosin alpha-4 chain OS=Homo sapiens OX=9606 GN=TPM4 PE=1 SV=3;tr|A0A2R8Y5V9|A0A2R8Y5V9_HUMAN Tropomyosin alpha-4 chain OS=Homo sapiens OX=9606 GN=TPM4 PE=1 SV=1;tr|A0A2R8YGX3|A0A2R8YGX3_HUMAN Tropomyosin alpha-4 chain OS=Homo sap	17	32	19	17	28	29	28	27	28	29	24	29	30	28	30	30	16	18	17	15	16	18	13	17	18	16	19	18	15	17	16	14	15	17	12	16	17	14	17	16	79.8	55.6
J3QR09	J3QR09;J3KTE4;P84098	14;14;14	14;14;14	14;14;14	Ribosomal protein L19	RPL19	tr|J3QR09|J3QR09_HUMAN Ribosomal protein L19 OS=Homo sapiens OX=9606 GN=RPL19 PE=1 SV=1;tr|J3KTE4|J3KTE4_HUMAN Ribosomal protein L19 OS=Homo sapiens OX=9606 GN=RPL19 PE=1 SV=1;sp|P84098|RL19_HUMAN 60S ribosomal protein L19 OS=Homo sapiens OX=9606 GN=RPL19	3	14	14	14	13	12	14	13	13	13	11	13	12	9	13	13	13	12	14	13	13	13	11	13	12	9	13	13	13	12	14	13	13	13	11	13	12	9	13	13	46.6	46.6
P62851	P62851	7	7	7	40S ribosomal protein S25	RPS25	sp|P62851|RS25_HUMAN 40S ribosomal protein S25 OS=Homo sapiens OX=9606 GN=RPS25 PE=1 SV=1	1	7	7	7	7	7	7	7	7	7	7	7	4	7	7	7	7	7	7	7	7	7	7	7	4	7	7	7	7	7	7	7	7	7	7	7	4	7	7	7	40	40
G3XAG1	G3XAG1;Q96ME7;Q96ME7-3;Q96ME7-2	28;28;27;26	28;28;27;26	28;28;27;26	Zinc finger protein 512	ZNF512	tr|G3XAG1|G3XAG1_HUMAN Zinc finger protein 512 OS=Homo sapiens OX=9606 GN=ZNF512 PE=1 SV=1;sp|Q96ME7|ZN512_HUMAN Zinc finger protein 512 OS=Homo sapiens OX=9606 GN=ZNF512 PE=1 SV=2;sp|Q96ME7-3|ZN512_HUMAN Isoform 3 of Zinc finger protein 512 OS=Homo sapien	4	28	28	28	25	25	26	23	26	27	24	26	27	22	26	25	25	25	26	23	26	27	24	26	27	22	26	25	25	25	26	23	26	27	24	26	27	22	26	25	63.8	63.8
Q9H267	Q9H267;A0A2R8YDQ0;F5H008;Q9H267-2	14;13;12;11;3	14;13;12;11;3	14;13;12;11;3	Vacuolar protein sorting-associated protein 33B	VPS33B	sp|Q9H267|VP33B_HUMAN Vacuolar protein sorting-associated protein 33B OS=Homo sapiens OX=9606 GN=VPS33B PE=1 SV=2;tr|A0A2R8YDQ0|A0A2R8YDQ0_HUMAN Uncharacterized protein OS=Homo sapiens OX=9606 PE=3 SV=1;tr|F5H008|F5H008_HUMAN Vacuolar protein sorting-assoc	5	14	14	14	7	9	9	6	9	7	6	8	9	7	10	5	7	9	9	6	9	7	6	8	9	7	10	5	7	9	9	6	9	7	6	8	9	7	10	5	29.7	29.7
P24534	P24534	12;2;2;1	9;2;2;1	9;2;2;1	Elongation factor 1-beta	EEF1B2	sp|P24534|EF1B_HUMAN Elongation factor 1-beta OS=Homo sapiens OX=9606 GN=EEF1B2 PE=1 SV=3	4	12	9	9	11	11	11	12	11	12	12	11	11	9	11	12	8	9	9	9	9	9	9	9	9	8	9	9	8	9	9	9	9	9	9	9	9	8	9	9	54.2	45.3
P46776	P46776;E9PLL6;E9PJD9;E9PLX7	9;8;6;5;2;1	9;8;6;5;2;1	9;8;6;5;2;1	60S ribosomal protein L27a	RPL27A	sp|P46776|RL27A_HUMAN 60S ribosomal protein L27a OS=Homo sapiens OX=9606 GN=RPL27A PE=1 SV=2;tr|E9PLL6|E9PLL6_HUMAN 60S ribosomal protein L27a OS=Homo sapiens OX=9606 GN=RPL27A PE=1 SV=1;tr|E9PJD9|E9PJD9_HUMAN 60S ribosomal protein L27a OS=Homo sapiens OX=	6	9	9	9	7	8	8	8	8	8	6	8	7	8	8	8	7	8	8	8	8	8	6	8	7	8	8	8	7	8	8	8	8	8	6	8	7	8	8	8	49.3	49.3
F8VXC8	F8VXC8;Q8TAQ2-2;Q8TAQ2-3	47;47;47;6	47;47;47;6	2;2;2;0	SWI/SNF complex subunit SMARCC2	SMARCC2	tr|F8VXC8|F8VXC8_HUMAN SWI/SNF complex subunit SMARCC2 OS=Homo sapiens OX=9606 GN=SMARCC2 PE=1 SV=1;sp|Q8TAQ2-2|SMRC2_HUMAN Isoform 2 of SWI/SNF complex subunit SMARCC2 OS=Homo sapiens OX=9606 GN=SMARCC2;sp|Q8TAQ2-3|SMRC2_HUMAN Isoform 3 of SWI/SNF complex	4	47	47	2	37	37	37	37	38	39	35	36	36	36	37	38	37	37	37	37	38	39	35	36	36	36	37	38	1	1	1	1	1	1	1	1	1	1	1	2	42.3	42.3
P25205	P25205;P25205-2;J3KQ69;A0A499FHX9	50;49;44;44;11	50;49;44;44;11	50;49;44;44;11	DNA replication licensing factor MCM3	MCM3	sp|P25205|MCM3_HUMAN DNA replication licensing factor MCM3 OS=Homo sapiens OX=9606 GN=MCM3 PE=1 SV=3;sp|P25205-2|MCM3_HUMAN Isoform 2 of DNA replication licensing factor MCM3 OS=Homo sapiens OX=9606 GN=MCM3;tr|J3KQ69|J3KQ69_HUMAN DNA helicase OS=Homo sapie	5	50	50	50	41	42	42	36	43	40	37	43	37	38	43	44	41	42	42	36	43	40	37	43	37	38	43	44	41	42	42	36	43	40	37	43	37	38	43	44	65.1	65.1
P05141	P05141	23	9	9	ADP/ATP translocase 2	SLC25A5	sp|P05141|ADT2_HUMAN ADP/ATP translocase 2 OS=Homo sapiens OX=9606 GN=SLC25A5 PE=1 SV=7	1	23	9	9	21	23	22	22	23	21	23	23	22	16	21	21	9	9	9	9	9	9	9	9	9	8	9	9	9	9	9	9	9	9	9	9	9	8	9	9	51.7	22.5
P48047	P48047;A0A494C0K9;H7C0C1	15;9;9;5;3	15;9;9;5;3	15;9;9;5;3	ATP synthase subunit O, mitochondrial	ATP5PO	sp|P48047|ATPO_HUMAN ATP synthase subunit O, mitochondrial OS=Homo sapiens OX=9606 GN=ATP5PO PE=1 SV=1;tr|A0A494C0K9|A0A494C0K9_HUMAN ATP synthase subunit O, mitochondrial OS=Homo sapiens OX=9606 GN=ATP5PO PE=3 SV=1;tr|H7C0C1|H7C0C1_HUMAN ATP synthase subu	5	15	15	15	14	13	13	13	14	14	12	13	14	12	15	14	14	13	13	13	14	14	12	13	14	12	15	14	14	13	13	13	14	14	12	13	14	12	15	14	72.8	72.8
Q7Z4S6-6	Q7Z4S6-6;Q7Z4S6-5;Q7Z4S6-2;Q7Z4S6;Q7Z4S6-4;A0A1B0GV47;Q7Z4S6-3;H0YHT2	60;60;60;60;60;59;58;31;18;13;12;3;1;1;1;1	60;60;60;60;60;59;58;31;18;13;12;3;1;1;1;1	56;56;56;56;56;55;54;31;18;9;12;3;0;0;0;0	Isoform 6 of Kinesin-like protein KIF21A	KIF21A	sp|Q7Z4S6-6|KI21A_HUMAN Isoform 6 of Kinesin-like protein KIF21A OS=Homo sapiens OX=9606 GN=KIF21A;sp|Q7Z4S6-5|KI21A_HUMAN Isoform 5 of Kinesin-like protein KIF21A OS=Homo sapiens OX=9606 GN=KIF21A;sp|Q7Z4S6-2|KI21A_HUMAN Isoform 2 of Kinesin-like protein	16	60	60	56	47	47	49	43	50	45	38	48	49	45	50	51	47	47	49	43	50	45	38	48	49	45	50	51	44	43	46	40	46	42	35	45	46	42	47	47	52.6	52.6
P36957	P36957;P36957-2;Q86SW4	18;15;9;3;3;2	18;15;9;3;3;2	18;15;9;3;3;2	Dihydrolipoyllysine-residue succinyltransferase component of 2-oxoglutarate dehydrogenase complex, mitochondrial	DLST	sp|P36957|ODO2_HUMAN Dihydrolipoyllysine-residue succinyltransferase component of 2-oxoglutarate dehydrogenase complex, mitochondrial OS=Homo sapiens OX=9606 GN=DLST PE=1 SV=4;sp|P36957-2|ODO2_HUMAN Isoform 2 of Dihydrolipoyllysine-residue succinyltransfer	6	18	18	18	16	16	15	16	16	16	14	15	16	13	16	15	16	16	15	16	16	16	14	15	16	13	16	15	16	16	15	16	16	16	14	15	16	13	16	15	47	47
E7EVA0	E7EVA0;P27816;P27816-6;P27816-2	52;51;50;42;21;15;15;13;9;2;2;2	52;51;50;42;21;15;15;13;9;2;2;2	25;24;23;18;6;4;4;1;0;0;0;0	Microtubule-associated protein	MAP4	tr|E7EVA0|E7EVA0_HUMAN Microtubule-associated protein OS=Homo sapiens OX=9606 GN=MAP4 PE=1 SV=1;sp|P27816|MAP4_HUMAN Microtubule-associated protein 4 OS=Homo sapiens OX=9606 GN=MAP4 PE=1 SV=3;sp|P27816-6|MAP4_HUMAN Isoform 6 of Microtubule-associated prote	12	52	52	25	44	44	43	38	42	39	43	40	41	36	42	40	44	44	43	38	42	39	43	40	41	36	42	40	20	22	22	18	19	18	22	19	20	17	21	19	28.8	28.8
Q99460	Q99460;A0A087WW66;Q99460-2	46;45;44;13;12;10;1	46;45;44;13;12;10;1	46;45;44;13;12;10;1	26S proteasome non-ATPase regulatory subunit 1	PSMD1	sp|Q99460|PSMD1_HUMAN 26S proteasome non-ATPase regulatory subunit 1 OS=Homo sapiens OX=9606 GN=PSMD1 PE=1 SV=2;tr|A0A087WW66|A0A087WW66_HUMAN 26S proteasome non-ATPase regulatory subunit 1 OS=Homo sapiens OX=9606 GN=PSMD1 PE=1 SV=1;sp|Q99460-2|PSMD1_HUMAN	7	46	46	46	34	39	37	34	42	39	32	33	37	34	41	36	34	39	37	34	42	39	32	33	37	34	41	36	34	39	37	34	42	39	32	33	37	34	41	36	55.8	55.8
Q07021	Q07021;I3L3Q7;I3L3B0	10;7;7	10;7;7	10;7;7	Complement component 1 Q subcomponent-binding protein, mitochondrial	C1QBP	sp|Q07021|C1QBP_HUMAN Complement component 1 Q subcomponent-binding protein, mitochondrial OS=Homo sapiens OX=9606 GN=C1QBP PE=1 SV=1;tr|I3L3Q7|I3L3Q7_HUMAN Complement component 1 Q subcomponent-binding protein, mitochondrial (Fragment) OS=Homo sapiens OX=	3	10	10	10	8	8	8	8	9	9	7	9	9	8	9	9	8	8	8	8	9	9	7	9	9	8	9	9	8	8	8	8	9	9	7	9	9	8	9	9	43.3	43.3
O94979-8	O94979-8;D6REX3;O94979;O94979-2;O94979-9;O94979-3;O94979-4;O94979-10;O94979-6;D6RHZ5;H7BXG7;O94979-7;O94979-5;H0YAB3	37;37;37;37;37;37;36;36;36;30;29;29;20;19;13;11;7;6;3;3;3;2;2;1	37;37;37;37;37;37;36;36;36;30;29;29;20;19;13;11;7;6;3;3;3;2;2;1	37;37;37;37;37;37;36;36;36;30;29;29;20;19;13;11;7;6;3;3;3;2;2;1	Isoform 8 of Protein transport protein Sec31A	SEC31A	sp|O94979-8|SC31A_HUMAN Isoform 8 of Protein transport protein Sec31A OS=Homo sapiens OX=9606 GN=SEC31A;tr|D6REX3|D6REX3_HUMAN Protein transport protein Sec31A OS=Homo sapiens OX=9606 GN=SEC31A PE=1 SV=1;sp|O94979|SC31A_HUMAN Protein transport protein Sec3	24	37	37	37	26	27	25	25	26	26	28	25	27	27	28	26	26	27	25	25	26	26	28	25	27	27	28	26	26	27	25	25	26	26	28	25	27	27	28	26	34.1	34.1
P55060-3	P55060-3;P55060;P55060-4	46;46;42;17	46;46;42;17	46;46;42;17	Isoform 3 of Exportin-2	CSE1L	sp|P55060-3|XPO2_HUMAN Isoform 3 of Exportin-2 OS=Homo sapiens OX=9606 GN=CSE1L;sp|P55060|XPO2_HUMAN Exportin-2 OS=Homo sapiens OX=9606 GN=CSE1L PE=1 SV=3;sp|P55060-4|XPO2_HUMAN Isoform 4 of Exportin-2 OS=Homo sapiens OX=9606 GN=CSE1L	4	46	46	46	34	34	39	31	38	37	33	32	33	35	38	36	34	34	39	31	38	37	33	32	33	35	38	36	34	34	39	31	38	37	33	32	33	35	38	36	52.8	52.8
P04264	P04264;CON__P04264	43;42;1;1	43;42;1;1	30;29;0;0	Keratin, type II cytoskeletal 1	KRT1	sp|P04264|K2C1_HUMAN Keratin, type II cytoskeletal 1 OS=Homo sapiens OX=9606 GN=KRT1 PE=1 SV=6;	4	43	43	30	25	36	23	19	33	35	20	35	23	25	38	35	25	36	23	19	33	35	20	35	23	25	38	35	14	24	14	12	22	23	11	22	14	17	27	24	64	64
P00367	P00367;P00367-3;P00367-2;P49448	31;23;21;20	31;23;21;20	31;23;21;20	Glutamate dehydrogenase 1, mitochondrial	GLUD1	sp|P00367|DHE3_HUMAN Glutamate dehydrogenase 1, mitochondrial OS=Homo sapiens OX=9606 GN=GLUD1 PE=1 SV=2;sp|P00367-3|DHE3_HUMAN Isoform 3 of Glutamate dehydrogenase 1, mitochondrial OS=Homo sapiens OX=9606 GN=GLUD1;sp|P00367-2|DHE3_HUMAN Isoform 2 of Gluta	4	31	31	31	26	25	26	24	29	28	20	25	24	22	27	26	26	25	26	24	29	28	20	25	24	22	27	26	26	25	26	24	29	28	20	25	24	22	27	26	53.8	53.8
P63000	P63000;P63000-2	9;9;4;3;3;3	8;8;3;3;2;3	4;4;1;1;1;1	Ras-related C3 botulinum toxin substrate 1	RAC1	sp|P63000|RAC1_HUMAN Ras-related C3 botulinum toxin substrate 1 OS=Homo sapiens OX=9606 GN=RAC1 PE=1 SV=1;sp|P63000-2|RAC1_HUMAN Isoform B of Ras-related C3 botulinum toxin substrate 1 OS=Homo sapiens OX=9606 GN=RAC1	6	9	8	4	9	9	9	9	9	9	9	8	9	7	9	9	8	8	8	8	8	8	8	8	8	7	8	8	4	4	4	4	4	4	4	4	4	4	4	4	41.7	35.9
P55265-5	P55265-5;P55265;P55265-4;A0A3B3ISX1	53;53;53;28;20;5	53;53;53;28;20;5	4;4;4;0;0;0	Isoform 5 of Double-stranded RNA-specific adenosine deaminase	ADAR	sp|P55265-5|DSRAD_HUMAN Isoform 5 of Double-stranded RNA-specific adenosine deaminase OS=Homo sapiens OX=9606 GN=ADAR;sp|P55265|DSRAD_HUMAN Double-stranded RNA-specific adenosine deaminase OS=Homo sapiens OX=9606 GN=ADAR PE=1 SV=4;sp|P55265-4|DSRAD_HUMAN I	6	53	53	4	42	43	44	39	44	43	41	43	45	37	41	41	42	43	44	39	44	43	41	43	45	37	41	41	3	3	3	3	4	3	3	3	4	3	3	3	63.2	63.2
P51532	P51532;P51532-5;A0A2R8Y7S2;A0A2R8Y4P4;Q9HBD4;P51532-4;P51532-2;P51532-3;A0A0A0MT49;A0A2R8YGG3;A0A2R8Y440;A0A2R8YG32;A0A2R8Y4C5;A0A2R8Y7F3;A0A2R8Y6N0;A0A2R8Y6V2;A0A2R8Y7Y7;A0A2R8YF58;A0A2R8Y526;A0A2R8YF80;A0A2R8YGP5;A0A2R8YDA1	53;53;53;53;53;53;53;53;51;49;44;43;42;42;40;38;38;38;38;38;37;37;25;16;15;13;13;13;10;10;4;3;3;2;1;1	53;53;53;53;53;53;53;53;51;49;44;43;42;42;40;38;38;38;38;38;37;37;25;16;15;13;13;13;10;10;4;3;3;2;1;1	33;33;33;33;33;33;33;33;33;29;24;23;25;23;21;21;21;21;21;21;26;21;11;7;8;5;7;7;6;5;4;0;0;2;1;1	Transcription activator BRG1	SMARCA4	sp|P51532|SMCA4_HUMAN Transcription activator BRG1 OS=Homo sapiens OX=9606 GN=SMARCA4 PE=1 SV=2;sp|P51532-5|SMCA4_HUMAN Isoform 5 of Transcription activator BRG1 OS=Homo sapiens OX=9606 GN=SMARCA4;tr|A0A2R8Y7S2|A0A2R8Y7S2_HUMAN Transcription activator BRG1	36	53	53	33	43	42	43	40	46	43	42	43	43	38	45	43	43	42	43	40	46	43	42	43	43	38	45	43	28	27	27	26	29	27	29	28	28	23	29	27	30.2	30.2
P62899	P62899	10	10	1	60S ribosomal protein L31	RPL31	sp|P62899|RL31_HUMAN 60S ribosomal protein L31 OS=Homo sapiens OX=9606 GN=RPL31 PE=1 SV=1	1	10	10	1	9	9	10	7	9	9	8	9	10	2	10	9	9	9	10	7	9	9	8	9	10	2	10	9	1	1	1	1	1	1	1	1	1	0	1	1	48	48
A0A087X054	A0A087X054;A0A494C039;Q9Y4L1;E9PJ21;A0A087WWI4;K7EQK2;Q9Y4L1-2	43;43;43;31;31;31;25;15;14;9;9;9;6;5	43;43;43;31;31;31;25;15;14;9;9;9;6;5	42;42;42;31;31;31;25;15;14;9;9;9;6;5	Hypoxia up-regulated protein 1	HYOU1	tr|A0A087X054|A0A087X054_HUMAN Hypoxia up-regulated protein 1 OS=Homo sapiens OX=9606 GN=HYOU1 PE=1 SV=1;tr|A0A494C039|A0A494C039_HUMAN Hypoxia up-regulated protein 1 OS=Homo sapiens OX=9606 GN=HYOU1 PE=1 SV=1;sp|Q9Y4L1|HYOU1_HUMAN Hypoxia up-regulated pro	14	43	43	42	39	35	34	32	32	31	25	38	37	32	35	37	39	35	34	32	32	31	25	38	37	32	35	37	38	34	33	31	31	30	24	37	36	31	34	36	49.6	49.6
P34897	P34897;P34897-3;P34897-2;H0YIZ0	33;33;32;19;16;14;14;12;9;8;8;8;8;8;2;1;1	33;33;32;19;16;14;14;12;9;8;8;8;8;8;2;1;1	32;32;31;19;15;13;13;11;9;8;8;8;8;8;1;1;1	Serine hydroxymethyltransferase, mitochondrial	SHMT2	sp|P34897|GLYM_HUMAN Serine hydroxymethyltransferase, mitochondrial OS=Homo sapiens OX=9606 GN=SHMT2 PE=1 SV=3;sp|P34897-3|GLYM_HUMAN Isoform 3 of Serine hydroxymethyltransferase, mitochondrial OS=Homo sapiens OX=9606 GN=SHMT2;sp|P34897-2|GLYM_HUMAN Isofor	17	33	33	32	24	27	24	22	25	26	23	27	22	23	27	28	24	27	24	22	25	26	23	27	22	23	27	28	24	26	23	21	24	25	22	26	21	22	26	27	66.3	66.3
Q9BUJ2-2	Q9BUJ2-2;Q9BUJ2;A0A0A0MRA5;B7Z4B8;Q9BUJ2-4;M0R3F1;Q9BUJ2-3;M0QYZ0	35;35;34;34;34;30;28;22;8;7;6;5;3;2;1;1	35;35;34;34;34;30;28;22;8;7;6;5;3;2;1;1	35;35;34;34;34;30;28;22;8;7;6;5;3;2;1;1	Isoform 2 of Heterogeneous nuclear ribonucleoprotein U-like protein 1	HNRNPUL1	sp|Q9BUJ2-2|HNRL1_HUMAN Isoform 2 of Heterogeneous nuclear ribonucleoprotein U-like protein 1 OS=Homo sapiens OX=9606 GN=HNRNPUL1;sp|Q9BUJ2|HNRL1_HUMAN Heterogeneous nuclear ribonucleoprotein U-like protein 1 OS=Homo sapiens OX=9606 GN=HNRNPUL1 PE=1 SV=2;t	16	35	35	35	27	24	26	25	28	28	24	25	28	24	26	27	27	24	26	25	28	28	24	25	28	24	26	27	27	24	26	25	28	28	24	25	28	24	26	27	46.5	46.5
Q9BPW8	Q9BPW8;H7C2U6	22;16;9;6	22;16;9;6	20;14;7;6	Protein NipSnap homolog 1	NIPSNAP1	sp|Q9BPW8|NIPS1_HUMAN Protein NipSnap homolog 1 OS=Homo sapiens OX=9606 GN=NIPSNAP1 PE=1 SV=1;tr|H7C2U6|H7C2U6_HUMAN Protein NipSnap homolog 1 (Fragment) OS=Homo sapiens OX=9606 GN=NIPSNAP1 PE=1 SV=1	4	22	22	20	18	16	17	18	19	17	16	17	19	17	19	19	18	16	17	18	19	17	16	17	19	17	19	19	16	14	15	16	17	15	14	15	17	15	17	17	75	75
P32969	P32969;A0A2R8Y5Y7;D6RAN4;E7ESE0;H0Y9V9	12;11;10;9;6;3	12;11;10;9;6;3	12;11;10;9;6;3	60S ribosomal protein L9	RPL9	sp|P32969|RL9_HUMAN 60S ribosomal protein L9 OS=Homo sapiens OX=9606 GN=RPL9 PE=1 SV=1;tr|A0A2R8Y5Y7|A0A2R8Y5Y7_HUMAN 60S ribosomal protein L9 OS=Homo sapiens OX=9606 GN=RPL9 PE=1 SV=1;tr|D6RAN4|D6RAN4_HUMAN 60S ribosomal protein L9 (Fragment) OS=Homo sapi	6	12	12	12	10	10	9	9	11	10	7	9	11	8	10	10	10	10	9	9	11	10	7	9	11	8	10	10	10	10	9	9	11	10	7	9	11	8	10	10	66.1	66.1
J3QLE5	J3QLE5;P14678-2;P63162;P14678;P63162-2;P14678-3;J3KRY3;S4R3P3	9;9;9;9;9;9;5;5	9;9;9;9;9;9;5;5	9;9;9;9;9;9;5;5	Small nuclear ribonucleoprotein-associated protein N (Fragment)	SNRPN	tr|J3QLE5|J3QLE5_HUMAN Small nuclear ribonucleoprotein-associated protein N (Fragment) OS=Homo sapiens OX=9606 GN=SNRPN PE=1 SV=1;sp|P14678-2|RSMB_HUMAN Isoform SM-B of Small nuclear ribonucleoprotein-associated proteins B and B OS=Homo sapiens OX=9606 GN	8	9	9	9	7	7	8	8	7	7	7	7	7	9	8	7	7	7	8	8	7	7	7	7	7	9	8	7	7	7	8	8	7	7	7	7	7	9	8	7	35.5	35.5
Q06323	Q06323;Q06323-3;Q06323-2	21;20;20;8;7	21;20;20;8;7	21;20;20;8;7	Proteasome activator complex subunit 1	PSME1	sp|Q06323|PSME1_HUMAN Proteasome activator complex subunit 1 OS=Homo sapiens OX=9606 GN=PSME1 PE=1 SV=1;sp|Q06323-3|PSME1_HUMAN Isoform 3 of Proteasome activator complex subunit 1 OS=Homo sapiens OX=9606 GN=PSME1;sp|Q06323-2|PSME1_HUMAN Isoform 2 of Protea	5	21	21	21	20	19	18	19	18	20	18	19	19	21	19	19	20	19	18	19	18	20	18	19	19	21	19	19	20	19	18	19	18	20	18	19	19	21	19	19	79.5	79.5
P35237	P35237;A0A024QZX5;A0A087X1N8;A0A2R8YD12	25;24;24;23;12;2;2;1;1;1;1	25;24;24;23;12;2;2;1;1;1;1	24;23;23;22;11;2;2;1;1;0;0	Serpin B6	SERPINB6	sp|P35237|SPB6_HUMAN Serpin B6 OS=Homo sapiens OX=9606 GN=SERPINB6 PE=1 SV=3;tr|A0A024QZX5|A0A024QZX5_HUMAN Serpin B6 OS=Homo sapiens OX=9606 GN=SERPINB6 PE=1 SV=1;tr|A0A087X1N8|A0A087X1N8_HUMAN Serpin B6 OS=Homo sapiens OX=9606 GN=SERPINB6 PE=1 SV=1;tr|A0	11	25	25	24	19	20	19	17	23	22	15	20	21	16	24	21	19	20	19	17	23	22	15	20	21	16	24	21	18	20	18	16	22	21	15	19	20	16	23	20	78.7	78.7
K7ELL7	K7ELL7;P14314-2;P14314;K7EPW7	23;22;22;12;7;7;6;2	23;22;22;12;7;7;6;2	23;22;22;12;7;7;6;2	Glucosidase 2 subunit beta	PRKCSH	tr|K7ELL7|K7ELL7_HUMAN Glucosidase 2 subunit beta OS=Homo sapiens OX=9606 GN=PRKCSH PE=1 SV=1;sp|P14314-2|GLU2B_HUMAN Isoform 2 of Glucosidase 2 subunit beta OS=Homo sapiens OX=9606 GN=PRKCSH;sp|P14314|GLU2B_HUMAN Glucosidase 2 subunit beta OS=Homo sapiens	8	23	23	23	20	19	20	20	19	19	19	20	20	18	21	21	20	19	20	20	19	19	19	20	20	18	21	21	20	19	20	20	19	19	19	20	20	18	21	21	51.6	51.6
Q8IUE6	Q8IUE6	11	3	3	Histone H2A type 2-B	H2AC21	sp|Q8IUE6|H2A2B_HUMAN Histone H2A type 2-B OS=Homo sapiens OX=9606 GN=H2AC21 PE=1 SV=3	1	11	3	3	6	7	6	7	8	6	9	9	7	9	8	7	2	2	2	2	2	2	2	2	2	3	2	2	2	2	2	2	2	2	2	2	2	3	2	2	77.7	17.7
A0A1W2PS43	A0A1W2PS43;Q14108;A0A1W2PRS1;A0A1W2PPX5;A0A1W2PQR6;A0A1W2PQB7;A0A1W2PPU6;Q14108-2;A0A1W2PRF6	19;19;18;17;17;17;16;13;11;8;6;6;4;4	19;19;18;17;17;17;16;13;11;8;6;6;4;4	19;19;18;17;17;17;16;13;11;8;6;6;4;4	Lysosome membrane protein 2	SCARB2	tr|A0A1W2PS43|A0A1W2PS43_HUMAN Lysosome membrane protein 2 OS=Homo sapiens OX=9606 GN=SCARB2 PE=1 SV=1;sp|Q14108|SCRB2_HUMAN Lysosome membrane protein 2 OS=Homo sapiens OX=9606 GN=SCARB2 PE=1 SV=2;tr|A0A1W2PRS1|A0A1W2PRS1_HUMAN Lysosome membrane protein 2	14	19	19	19	15	17	16	15	18	18	16	16	17	16	17	18	15	17	16	15	18	18	16	16	17	16	17	18	15	17	16	15	18	18	16	16	17	16	17	18	43.6	43.6
P84090	P84090;G3V279	7;5	7;5	7;5	Enhancer of rudimentary homolog	ERH	sp|P84090|ERH_HUMAN Enhancer of rudimentary homolog OS=Homo sapiens OX=9606 GN=ERH PE=1 SV=1;tr|G3V279|G3V279_HUMAN Enhancer of rudimentary homolog OS=Homo sapiens OX=9606 GN=ERH PE=1 SV=1	2	7	7	7	7	7	7	7	7	7	7	7	6	5	7	7	7	7	7	7	7	7	7	7	6	5	7	7	7	7	7	7	7	7	7	7	6	5	7	7	56.7	56.7
O00429	O00429;O00429-6;O00429-3;O00429-5;O00429-7	42;41;40;39;28;15;9;8;8;6;5;5;4;2	42;41;40;39;28;15;9;8;8;6;5;5;4;2	1;1;1;0;1;0;0;0;0;0;0;0;0;0	Dynamin-1-like protein	DNM1L	sp|O00429|DNM1L_HUMAN Dynamin-1-like protein OS=Homo sapiens OX=9606 GN=DNM1L PE=1 SV=2;sp|O00429-6|DNM1L_HUMAN Isoform 6 of Dynamin-1-like protein OS=Homo sapiens OX=9606 GN=DNM1L;sp|O00429-3|DNM1L_HUMAN Isoform 2 of Dynamin-1-like protein OS=Homo sapiens	14	42	42	1	35	34	35	31	36	38	27	36	38	32	37	34	35	34	35	31	36	38	27	36	38	32	37	34	1	1	1	1	1	1	1	1	1	1	1	1	67.7	67.7
P24539	P24539;Q5QNZ2	18;16	18;16	18;16	ATP synthase F(0) complex subunit B1, mitochondrial	ATP5PB	sp|P24539|AT5F1_HUMAN ATP synthase F(0) complex subunit B1, mitochondrial OS=Homo sapiens OX=9606 GN=ATP5PB PE=1 SV=2;tr|Q5QNZ2|Q5QNZ2_HUMAN ATP synthase F(0) complex subunit B1, mitochondrial OS=Homo sapiens OX=9606 GN=ATP5PB PE=1 SV=1	2	18	18	18	15	17	17	14	16	16	15	15	16	16	16	14	15	17	17	14	16	16	15	15	16	16	16	14	15	17	17	14	16	16	15	15	16	16	16	14	59.8	59.8
Q9UBE0	Q9UBE0;B3KNJ4;Q9UBE0-2;Q9UBE0-3;M0QZS6;A0A590UK93;A0A590UKC5;M0QX65	30;22;22;22;21;20;20;18;13;9;7;6;4;3	30;22;22;22;21;20;20;18;13;9;7;6;4;3	30;22;22;22;21;20;20;18;13;9;7;6;4;3	SUMO-activating enzyme subunit 1	SAE1	sp|Q9UBE0|SAE1_HUMAN SUMO-activating enzyme subunit 1 OS=Homo sapiens OX=9606 GN=SAE1 PE=1 SV=1;tr|B3KNJ4|B3KNJ4_HUMAN SUMO-1 activating enzyme subunit 1, isoform CRA_a OS=Homo sapiens OX=9606 GN=SAE1 PE=1 SV=1;sp|Q9UBE0-2|SAE1_HUMAN Isoform 2 of SUMO-acti	14	30	30	30	25	26	26	25	28	24	22	27	25	22	27	28	25	26	26	25	28	24	22	27	25	22	27	28	25	26	26	25	28	24	22	27	25	22	27	28	89.6	89.6
H0Y993	H0Y993;A0A494C028;P35659;B4DFG0;P35659-2;H0Y8X0;A0A494C198	23;23;23;20;19;15;13;11;5	23;23;23;20;19;15;13;11;5	23;23;23;20;19;15;13;11;5	DEK oncogene (DNA binding), isoform CRA_b	DEK	tr|H0Y993|H0Y993_HUMAN DEK oncogene (DNA binding), isoform CRA_b OS=Homo sapiens OX=9606 GN=DEK PE=1 SV=2;tr|A0A494C028|A0A494C028_HUMAN Protein DEK OS=Homo sapiens OX=9606 GN=DEK PE=1 SV=1;sp|P35659|DEK_HUMAN Protein DEK OS=Homo sapiens OX=9606 GN=DEK PE=	9	23	23	23	22	23	22	21	22	23	20	22	21	17	22	22	22	23	22	21	22	23	20	22	21	17	22	22	22	23	22	21	22	23	20	22	21	17	22	22	35.8	35.8
P63092-4	P63092-4;P63092;Q5JWF2;P63092-3;P63092-2;Q5JWF2-2;A0A590UJ58;B0AZR9;A0A590UJF0;A0A590UJY2;A0A590UJB0;A0A0A0MR13	23;23;22;22;22;21;21;21;20;16;14;12;10;10;10;10;9;9;9;8;7;7;7;7;5;5;5;4;4;4;3;3;2;2;2;2;2;1;1;1;1;1	23;23;22;22;22;21;21;21;20;16;14;12;10;10;10;10;9;9;9;8;7;7;7;7;5;5;5;4;4;4;3;3;2;2;2;2;2;1;1;1;1;1	18;18;17;17;17;16;17;17;16;12;14;8;10;10;10;10;9;9;9;8;7;2;7;2;5;5;5;4;3;3;3;2;2;1;2;2;2;1;0;1;0;1	Isoform 4 of Guanine nucleotide-binding protein G(s) subunit alpha isoforms short	GNAS	sp|P63092-4|GNAS2_HUMAN Isoform 4 of Guanine nucleotide-binding protein G(s) subunit alpha isoforms short OS=Homo sapiens OX=9606 GN=GNAS;sp|P63092|GNAS2_HUMAN Guanine nucleotide-binding protein G(s) subunit alpha isoforms short OS=Homo sapiens OX=9606 GN=	42	23	23	18	20	21	18	18	18	18	15	19	19	17	19	19	20	21	18	18	18	18	15	19	19	17	19	19	16	17	14	14	14	14	11	15	15	13	15	15	62.3	62.3
P27694	P27694;I3L4R8	34;18;4;4	34;18;4;4	34;18;4;4	Replication protein A 70 kDa DNA-binding subunit	RPA1	sp|P27694|RFA1_HUMAN Replication protein A 70 kDa DNA-binding subunit OS=Homo sapiens OX=9606 GN=RPA1 PE=1 SV=2;tr|I3L4R8|I3L4R8_HUMAN Replication protein A 70 kDa DNA-binding subunit (Fragment) OS=Homo sapiens OX=9606 GN=RPA1 PE=1 SV=1	4	34	34	34	28	28	28	30	29	24	26	28	29	23	28	30	28	28	28	30	29	24	26	28	29	23	28	30	28	28	28	30	29	24	26	28	29	23	28	30	63.6	63.6
P58546	P58546	9;4	9;4	9;4	Myotrophin	MTPN	sp|P58546|MTPN_HUMAN Myotrophin OS=Homo sapiens OX=9606 GN=MTPN PE=1 SV=2	2	9	9	9	9	8	8	7	9	8	7	8	8	8	8	9	9	8	8	7	9	8	7	8	8	8	8	9	9	8	8	7	9	8	7	8	8	8	8	9	85.6	85.6
P35998	P35998;P35998-2	34;23;10	34;23;10	34;23;10	26S proteasome regulatory subunit 7	PSMC2	sp|P35998|PRS7_HUMAN 26S proteasome regulatory subunit 7 OS=Homo sapiens OX=9606 GN=PSMC2 PE=1 SV=3;sp|P35998-2|PRS7_HUMAN Isoform 2 of 26S proteasome regulatory subunit 7 OS=Homo sapiens OX=9606 GN=PSMC2	3	34	34	34	28	30	28	27	31	29	25	29	33	28	31	31	28	30	28	27	31	29	25	29	33	28	31	31	28	30	28	27	31	29	25	29	33	28	31	31	77.1	77.1
Q99536	Q99536;Q99536-3;Q99536-2	20;14;12;8;8;5;5;1	20;14;12;8;8;5;5;1	20;14;12;8;8;5;5;1	Synaptic vesicle membrane protein VAT-1 homolog	VAT1	sp|Q99536|VAT1_HUMAN Synaptic vesicle membrane protein VAT-1 homolog OS=Homo sapiens OX=9606 GN=VAT1 PE=1 SV=2;sp|Q99536-3|VAT1_HUMAN Isoform 3 of Synaptic vesicle membrane protein VAT-1 homolog OS=Homo sapiens OX=9606 GN=VAT1;sp|Q99536-2|VAT1_HUMAN Isofor	8	20	20	20	18	19	17	14	20	18	14	17	19	18	17	19	18	19	17	14	20	18	14	17	19	18	17	19	18	19	17	14	20	18	14	17	19	18	17	19	60.8	60.8
P38606	P38606;P38606-2	40;38;10;7	40;38;10;7	40;38;10;7	V-type proton ATPase catalytic subunit A	ATP6V1A	sp|P38606|VATA_HUMAN V-type proton ATPase catalytic subunit A OS=Homo sapiens OX=9606 GN=ATP6V1A PE=1 SV=2;sp|P38606-2|VATA_HUMAN Isoform 2 of V-type proton ATPase catalytic subunit A OS=Homo sapiens OX=9606 GN=ATP6V1A	4	40	40	40	29	30	30	27	33	32	24	31	35	34	33	35	29	30	30	27	33	32	24	31	35	34	33	35	29	30	30	27	33	32	24	31	35	34	33	35	78.3	78.3
O60264	O60264	62	62	46	SWI/SNF-related matrix-associated actin-dependent regulator of chromatin subfamily A member 5	SMARCA5	sp|O60264|SMCA5_HUMAN SWI/SNF-related matrix-associated actin-dependent regulator of chromatin subfamily A member 5 OS=Homo sapiens OX=9606 GN=SMARCA5 PE=1 SV=1	1	62	62	46	48	51	49	40	46	44	41	53	50	43	53	52	48	51	49	40	46	44	41	53	50	43	53	52	35	37	35	28	33	31	29	38	37	30	38	36	61.5	61.5
P63279	P63279;H3BQQ9;B0QYN7;H3BPC4	13;12;12;8;1	13;12;12;8;1	13;12;12;8;1	SUMO-conjugating enzyme UBC9	UBE2I	sp|P63279|UBC9_HUMAN SUMO-conjugating enzyme UBC9 OS=Homo sapiens OX=9606 GN=UBE2I PE=1 SV=1;tr|H3BQQ9|H3BQQ9_HUMAN SUMO-conjugating enzyme UBC9 (Fragment) OS=Homo sapiens OX=9606 GN=UBE2I PE=1 SV=1;tr|B0QYN7|B0QYN7_HUMAN SUMO-conjugating enzyme UBC9 OS=Ho	5	13	13	13	10	12	11	9	12	12	9	11	11	12	12	12	10	12	11	9	12	12	9	11	11	12	12	12	10	12	11	9	12	12	9	11	11	12	12	12	84.8	84.8
P62995	P62995;P62995-3;H7BXF3	19;18;12;7;1	19;18;12;7;1	17;16;10;7;1	Transformer-2 protein homolog beta	TRA2B	sp|P62995|TRA2B_HUMAN Transformer-2 protein homolog beta OS=Homo sapiens OX=9606 GN=TRA2B PE=1 SV=1;sp|P62995-3|TRA2B_HUMAN Isoform 3 of Transformer-2 protein homolog beta OS=Homo sapiens OX=9606 GN=TRA2B;tr|H7BXF3|H7BXF3_HUMAN Transformer-2 protein homolo	5	19	19	17	15	16	17	15	16	15	14	14	18	13	16	16	15	16	17	15	16	15	14	14	18	13	16	16	13	14	15	13	14	13	12	12	16	12	14	14	49.7	49.7
P45974-2	P45974-2;P45974	40;40;6;2;2;2	40;40;6;2;2;2	40;40;6;2;2;2	Isoform Short of Ubiquitin carboxyl-terminal hydrolase 5	USP5	sp|P45974-2|UBP5_HUMAN Isoform Short of Ubiquitin carboxyl-terminal hydrolase 5 OS=Homo sapiens OX=9606 GN=USP5;sp|P45974|UBP5_HUMAN Ubiquitin carboxyl-terminal hydrolase 5 OS=Homo sapiens OX=9606 GN=USP5 PE=1 SV=2	6	40	40	40	33	33	30	25	32	32	23	30	32	29	33	30	33	33	30	25	32	32	23	30	32	29	33	30	33	33	30	25	32	32	23	30	32	29	33	30	57	57
P49773	P49773	10;3;3;3;1	10;3;3;3;1	10;3;3;3;1	Histidine triad nucleotide-binding protein 1	HINT1	sp|P49773|HINT1_HUMAN Histidine triad nucleotide-binding protein 1 OS=Homo sapiens OX=9606 GN=HINT1 PE=1 SV=2	5	10	10	10	9	7	7	5	10	10	4	8	9	9	9	8	9	7	7	5	10	10	4	8	9	9	9	8	9	7	7	5	10	10	4	8	9	9	9	8	79.4	79.4
O75874	O75874	28;13;8;6	27;12;8;6	27;12;8;6	Isocitrate dehydrogenase [NADP] cytoplasmic	IDH1	sp|O75874|IDHC_HUMAN Isocitrate dehydrogenase [NADP] cytoplasmic OS=Homo sapiens OX=9606 GN=IDH1 PE=1 SV=2	4	28	27	27	24	23	23	23	24	25	22	24	23	25	27	25	23	22	22	22	23	24	21	23	23	24	26	24	23	22	22	22	23	24	21	23	23	24	26	24	69.8	68.1
A0A6I8PIV1	A0A6I8PIV1;Q9P2J5;A0A6I8PL42;B4DER1;A0A6I8PIT3;A0A6I8PRS0;Q9P2J5-2;A0A6I8PS05;A0A6I8PLB8;A0A6I8PLB3;A0A6I8PIP7;A0A6I8PTV8	58;58;57;57;56;55;55;53;53;48;36;31;26;24;5	58;58;57;57;56;55;55;53;53;48;36;31;26;24;5	58;58;57;57;56;55;55;53;53;48;36;31;26;24;5	Leucine--tRNA ligase, cytoplasmic	LARS1	tr|A0A6I8PIV1|A0A6I8PIV1_HUMAN Leucine--tRNA ligase, cytoplasmic OS=Homo sapiens OX=9606 GN=LARS1 PE=4 SV=1;sp|Q9P2J5|SYLC_HUMAN Leucine--tRNA ligase, cytoplasmic OS=Homo sapiens OX=9606 GN=LARS1 PE=1 SV=2;tr|A0A6I8PL42|A0A6I8PL42_HUMAN Leucine--tRNA ligas	15	58	58	58	46	46	46	45	49	48	39	45	48	40	48	53	46	46	46	45	49	48	39	45	48	40	48	53	46	46	46	45	49	48	39	45	48	40	48	53	58.3	58.3
P61088	P61088;F8VSD4;F8VV71;Q5JXB2;F8VZ29;F8VQQ8	10;8;7;6;5;5	10;8;7;6;5;5	10;8;7;6;5;5	Ubiquitin-conjugating enzyme E2 N	UBE2N	sp|P61088|UBE2N_HUMAN Ubiquitin-conjugating enzyme E2 N OS=Homo sapiens OX=9606 GN=UBE2N PE=1 SV=1;tr|F8VSD4|F8VSD4_HUMAN Ubiquitin-conjugating enzyme E2 N OS=Homo sapiens OX=9606 GN=UBE2N PE=1 SV=1;tr|F8VV71|F8VV71_HUMAN Ubiquitin-conjugating enzyme E2 N	6	10	10	10	8	8	9	9	9	8	9	8	8	8	8	8	8	8	9	9	9	8	9	8	8	8	8	8	8	8	9	9	9	8	9	8	8	8	8	8	63.8	63.8
Q09666	Q09666	140;1;1;1;1;1;1	140;1;1;1;1;1;1	140;1;1;1;1;1;1	Neuroblast differentiation-associated protein AHNAK	AHNAK	sp|Q09666|AHNK_HUMAN Neuroblast differentiation-associated protein AHNAK OS=Homo sapiens OX=9606 GN=AHNAK PE=1 SV=2	7	140	140	140	93	97	94	77	93	89	61	99	97	56	88	84	93	97	94	77	93	89	61	99	97	56	88	84	93	97	94	77	93	89	61	99	97	56	88	84	49.8	49.8
P43487-2	P43487-2;P43487;F6WQW2;C9JJ34;C9JXG8;C9JGV6	10;10;8;7;6;6;3;2	10;10;8;7;6;6;3;2	10;10;8;7;6;6;3;2	Isoform 2 of Ran-specific GTPase-activating protein	RANBP1	sp|P43487-2|RANG_HUMAN Isoform 2 of Ran-specific GTPase-activating protein OS=Homo sapiens OX=9606 GN=RANBP1;sp|P43487|RANG_HUMAN Ran-specific GTPase-activating protein OS=Homo sapiens OX=9606 GN=RANBP1 PE=1 SV=1;tr|F6WQW2|F6WQW2_HUMAN Ran-specific GTPase-	8	10	10	10	8	9	9	9	9	9	9	8	7	7	9	9	8	9	9	9	9	9	9	8	7	7	9	9	8	9	9	9	9	9	9	8	7	7	9	9	70	70
Q13435	Q13435;E9PPJ0	50;44;19;19;16;12;2	50;44;19;19;16;12;2	50;44;19;19;16;12;2	Splicing factor 3B subunit 2	SF3B2	sp|Q13435|SF3B2_HUMAN Splicing factor 3B subunit 2 OS=Homo sapiens OX=9606 GN=SF3B2 PE=1 SV=2;tr|E9PPJ0|E9PPJ0_HUMAN Splicing factor 3B subunit 2 OS=Homo sapiens OX=9606 GN=SF3B2 PE=1 SV=1	7	50	50	50	43	40	36	38	38	40	31	43	35	35	38	39	43	40	36	38	38	40	31	43	35	35	38	39	43	40	36	38	38	40	31	43	35	35	38	39	60	60
P13073	P13073;H3BN72;H3BNV9;Q86WV2;H3BPG0	11;8;8;6;6;3	11;8;8;6;6;3	11;8;8;6;6;3	Cytochrome c oxidase subunit 4 isoform 1, mitochondrial	COX4I1	sp|P13073|COX41_HUMAN Cytochrome c oxidase subunit 4 isoform 1, mitochondrial OS=Homo sapiens OX=9606 GN=COX4I1 PE=1 SV=1;tr|H3BN72|H3BN72_HUMAN Cytochrome c oxidase subunit 4 isoform 1, mitochondrial OS=Homo sapiens OX=9606 GN=COX4I1 PE=1 SV=1;tr|H3BNV9|H	6	11	11	11	10	10	10	10	10	11	8	9	9	10	10	10	10	10	10	10	10	11	8	9	9	10	10	10	10	10	10	10	10	11	8	9	9	10	10	10	49.1	49.1
A0A0A0MR39	A0A0A0MR39;Q9P2K5;A0A087WUT0	33;30;29	33;30;29	2;2;2	Myelin expression factor 2	MYEF2	tr|A0A0A0MR39|A0A0A0MR39_HUMAN Myelin expression factor 2 OS=Homo sapiens OX=9606 GN=MYEF2 PE=1 SV=1;sp|Q9P2K5|MYEF2_HUMAN Myelin expression factor 2 OS=Homo sapiens OX=9606 GN=MYEF2 PE=1 SV=3;tr|A0A087WUT0|A0A087WUT0_HUMAN Myelin expression factor 2 OS=Ho	3	33	33	2	29	27	27	28	27	28	26	28	28	28	27	28	29	27	27	28	27	28	26	28	28	28	27	28	2	2	2	2	2	2	2	2	2	2	2	2	61.5	61.5
K7EJE8	K7EJE8;K7EKE6;P36776-2;P36776;P36776-3	45;45;44;44;39;13;8;5;4	45;45;44;44;39;13;8;5;4	45;45;44;44;39;13;8;5;4	Lon protease homolog, mitochondrial	LONP1	tr|K7EJE8|K7EJE8_HUMAN Lon protease homolog, mitochondrial OS=Homo sapiens OX=9606 GN=LONP1 PE=1 SV=1;tr|K7EKE6|K7EKE6_HUMAN Lon protease homolog, mitochondrial OS=Homo sapiens OX=9606 GN=LONP1 PE=1 SV=1;sp|P36776-2|LONM_HUMAN Isoform 2 of Lon protease hom	9	45	45	45	35	36	34	33	39	40	34	33	42	33	36	36	35	36	34	33	39	40	34	33	42	33	36	36	35	36	34	33	39	40	34	33	42	33	36	36	64.3	64.3
P43686	P43686;P43686-2	30;26	30;26	30;26	26S proteasome regulatory subunit 6B	PSMC4	sp|P43686|PRS6B_HUMAN 26S proteasome regulatory subunit 6B OS=Homo sapiens OX=9606 GN=PSMC4 PE=1 SV=2;sp|P43686-2|PRS6B_HUMAN Isoform 2 of 26S proteasome regulatory subunit 6B OS=Homo sapiens OX=9606 GN=PSMC4	2	30	30	30	25	26	24	22	28	24	22	26	23	23	24	27	25	26	24	22	28	24	22	26	23	23	24	27	25	26	24	22	28	24	22	26	23	23	24	27	88	88
A0A669KB77	A0A669KB77;P11137-3;P11137	62;62;62;21;20;19;5;3	62;62;62;21;20;19;5;3	62;62;62;21;20;19;5;3	Microtubule-associated protein	MAP2	tr|A0A669KB77|A0A669KB77_HUMAN Microtubule-associated protein OS=Homo sapiens OX=9606 GN=MAP2 PE=1 SV=1;sp|P11137-3|MTAP2_HUMAN Isoform 3 of Microtubule-associated protein 2 OS=Homo sapiens OX=9606 GN=MAP2;sp|P11137|MTAP2_HUMAN Microtubule-associated prote	8	62	62	62	51	50	50	46	49	48	43	47	52	39	53	47	51	50	50	46	49	48	43	47	52	39	53	47	51	50	50	46	49	48	43	47	52	39	53	47	44.3	44.3
Q15717	Q15717;Q15717-2	19;18;8;3	17;16;7;3	17;16;7;3	ELAV-like protein 1	ELAVL1	sp|Q15717|ELAV1_HUMAN ELAV-like protein 1 OS=Homo sapiens OX=9606 GN=ELAVL1 PE=1 SV=2;sp|Q15717-2|ELAV1_HUMAN Isoform 2 of ELAV-like protein 1 OS=Homo sapiens OX=9606 GN=ELAVL1	4	19	17	17	18	16	17	17	17	16	17	18	17	15	18	18	16	14	15	15	15	14	15	16	15	13	16	16	16	14	15	15	15	14	15	16	15	13	16	16	62.3	56.7
A0A2R8Y891	A0A2R8Y891;P08237;P08237-3;P08237-2;F8VZI0	35;35;35;32;31;6;6;5;3;3;3;3;3;2	35;35;35;32;31;6;6;5;3;3;3;3;3;2	32;32;32;31;30;6;6;5;3;3;3;3;3;2	ATP-dependent 6-phosphofructokinase	PFKM	tr|A0A2R8Y891|A0A2R8Y891_HUMAN ATP-dependent 6-phosphofructokinase OS=Homo sapiens OX=9606 GN=PFKM PE=1 SV=1;sp|P08237|PFKAM_HUMAN ATP-dependent 6-phosphofructokinase, muscle type OS=Homo sapiens OX=9606 GN=PFKM PE=1 SV=2;sp|P08237-3|PFKAM_HUMAN Isoform 3	14	35	35	32	25	27	30	28	28	28	24	24	29	17	29	25	25	27	30	28	28	28	24	24	29	17	29	25	22	24	27	26	25	25	21	22	26	16	26	22	47.2	47.2
Q14566	Q14566	44	44	44	DNA replication licensing factor MCM6	MCM6	sp|Q14566|MCM6_HUMAN DNA replication licensing factor MCM6 OS=Homo sapiens OX=9606 GN=MCM6 PE=1 SV=1	1	44	44	44	37	38	38	36	35	35	33	35	38	32	37	40	37	38	38	36	35	35	33	35	38	32	37	40	37	38	38	36	35	35	33	35	38	32	37	40	57.4	57.4
E7EQR4	E7EQR4;P15311	43;43;3;3;3;2;1	43;43;3;3;3;2;1	32;32;0;0;0;0;0	Ezrin	EZR	tr|E7EQR4|E7EQR4_HUMAN Ezrin OS=Homo sapiens OX=9606 GN=EZR PE=1 SV=3;sp|P15311|EZRI_HUMAN Ezrin OS=Homo sapiens OX=9606 GN=EZR PE=1 SV=4	7	43	43	32	36	31	33	28	32	29	29	31	34	32	33	32	36	31	33	28	32	29	29	31	34	32	33	32	28	23	24	20	24	21	21	24	26	22	24	24	64.5	64.5
O43242	O43242;O43242-2	33;22;3	33;22;3	33;22;3	26S proteasome non-ATPase regulatory subunit 3	PSMD3	sp|O43242|PSMD3_HUMAN 26S proteasome non-ATPase regulatory subunit 3 OS=Homo sapiens OX=9606 GN=PSMD3 PE=1 SV=2;sp|O43242-2|PSMD3_HUMAN Isoform 2 of 26S proteasome non-ATPase regulatory subunit 3 OS=Homo sapiens OX=9606 GN=PSMD3	3	33	33	33	29	29	28	26	29	31	28	27	28	27	30	27	29	29	28	26	29	31	28	27	28	27	30	27	29	29	28	26	29	31	28	27	28	27	30	27	65.2	65.2
P49207	P49207	6	6	6	60S ribosomal protein L34	RPL34	sp|P49207|RL34_HUMAN 60S ribosomal protein L34 OS=Homo sapiens OX=9606 GN=RPL34 PE=1 SV=3	1	6	6	6	6	6	6	6	6	6	6	5	6	4	6	6	6	6	6	6	6	6	6	5	6	4	6	6	6	6	6	6	6	6	6	5	6	4	6	6	36.8	36.8
P42766	P42766	6;2	6;2	6;2	60S ribosomal protein L35	RPL35	sp|P42766|RL35_HUMAN 60S ribosomal protein L35 OS=Homo sapiens OX=9606 GN=RPL35 PE=1 SV=2	2	6	6	6	6	5	6	5	6	6	6	5	6	5	6	6	6	5	6	5	6	6	6	5	6	5	6	6	6	5	6	5	6	6	6	5	6	5	6	6	40.7	40.7
P84077	P84077;P61204;F5H423;P61204-2	12;12;8;7;5;3	12;12;8;7;5;3	8;8;4;7;1;3	ADP-ribosylation factor 1	ARF1	sp|P84077|ARF1_HUMAN ADP-ribosylation factor 1 OS=Homo sapiens OX=9606 GN=ARF1 PE=1 SV=2;sp|P61204|ARF3_HUMAN ADP-ribosylation factor 3 OS=Homo sapiens OX=9606 GN=ARF3 PE=1 SV=2;tr|F5H423|F5H423_HUMAN Uncharacterized protein OS=Homo sapiens OX=9606 PE=3 SV	6	12	12	8	9	8	9	6	10	10	5	9	9	7	10	12	9	8	9	6	10	10	5	9	9	7	10	12	7	6	7	4	7	7	4	7	6	5	7	8	59.1	59.1
P42166	P42166	27	27	15	Lamina-associated polypeptide 2, isoform alpha	TMPO	sp|P42166|LAP2A_HUMAN Lamina-associated polypeptide 2, isoform alpha OS=Homo sapiens OX=9606 GN=TMPO PE=1 SV=2	1	27	27	15	22	20	20	18	20	20	18	20	22	16	21	20	22	20	20	18	20	20	18	20	22	16	21	20	10	9	10	7	8	8	8	9	10	5	9	8	53.9	53.9
P61956-2	P61956-2;P61956	5;5;1	5;5;1	3;3;0	Isoform 2 of Small ubiquitin-related modifier 2	SUMO2	sp|P61956-2|SUMO2_HUMAN Isoform 2 of Small ubiquitin-related modifier 2 OS=Homo sapiens OX=9606 GN=SUMO2;sp|P61956|SUMO2_HUMAN Small ubiquitin-related modifier 2 OS=Homo sapiens OX=9606 GN=SUMO2 PE=1 SV=3	3	5	5	3	5	5	5	5	5	5	5	5	5	4	5	5	5	5	5	5	5	5	5	5	5	4	5	5	3	3	3	3	3	3	3	3	3	2	3	3	54.9	54.9
Q96QK1	Q96QK1	37;3;3;3	37;3;3;3	37;3;3;3	Vacuolar protein sorting-associated protein 35	VPS35	sp|Q96QK1|VPS35_HUMAN Vacuolar protein sorting-associated protein 35 OS=Homo sapiens OX=9606 GN=VPS35 PE=1 SV=2	4	37	37	37	28	29	30	25	31	34	26	27	29	26	32	32	28	29	30	25	31	34	26	27	29	26	32	32	28	29	30	25	31	34	26	27	29	26	32	32	52	52
Q14195-2	Q14195-2	34	27	4	Isoform LCRMP-4 of Dihydropyrimidinase-related protein 3	DPYSL3	sp|Q14195-2|DPYL3_HUMAN Isoform LCRMP-4 of Dihydropyrimidinase-related protein 3 OS=Homo sapiens OX=9606 GN=DPYSL3	1	34	27	4	32	30	32	29	32	31	27	32	32	31	33	32	25	23	25	22	25	24	20	25	25	24	26	25	3	2	3	3	2	3	2	3	3	3	3	3	71.2	62.9
Q13011	Q13011;M0R248	21;16;8;2;1;1	21;16;8;2;1;1	14;9;1;0;0;0	Delta(3,5)-Delta(2,4)-dienoyl-CoA isomerase, mitochondrial	ECH1	sp|Q13011|ECH1_HUMAN Delta(3,5)-Delta(2,4)-dienoyl-CoA isomerase, mitochondrial OS=Homo sapiens OX=9606 GN=ECH1 PE=1 SV=2;tr|M0R248|M0R248_HUMAN Delta(3,5)-Delta(2,4)-dienoyl-CoA isomerase, mitochondrial (Fragment) OS=Homo sapiens OX=9606 GN=ECH1 PE=1 SV=1	6	21	21	14	17	19	16	14	19	18	17	17	16	19	16	17	17	19	16	14	19	18	17	17	16	19	16	17	12	13	11	10	12	12	12	12	12	13	11	11	77.4	77.4
Q92804-2	Q92804-2;Q92804;A0A075B7D9	16;16;10;6;3;2;1	16;16;10;6;3;2;1	14;14;8;6;3;2;1	Isoform Short of TATA-binding protein-associated factor 2N	TAF15	sp|Q92804-2|RBP56_HUMAN Isoform Short of TATA-binding protein-associated factor 2N OS=Homo sapiens OX=9606 GN=TAF15;sp|Q92804|RBP56_HUMAN TATA-binding protein-associated factor 2N OS=Homo sapiens OX=9606 GN=TAF15 PE=1 SV=1;tr|A0A075B7D9|A0A075B7D9_HUMAN TA	7	16	16	14	14	15	14	14	13	14	15	12	13	11	14	12	14	15	14	14	13	14	15	12	13	11	14	12	12	13	12	12	11	12	13	10	11	10	12	10	38.9	38.9
O00410	O00410;O00410-3;H0Y8C6;O00410-2	45;43;41;40;11;9;9;8;6;6;5;5;5;5;5;4;2;2;2	45;43;41;40;11;9;9;8;6;6;5;5;5;5;5;4;2;2;2	43;41;39;38;11;9;9;8;6;6;5;5;5;5;5;4;2;2;2	Importin-5	IPO5	sp|O00410|IPO5_HUMAN Importin-5 OS=Homo sapiens OX=9606 GN=IPO5 PE=1 SV=4;sp|O00410-3|IPO5_HUMAN Isoform 3 of Importin-5 OS=Homo sapiens OX=9606 GN=IPO5;tr|H0Y8C6|H0Y8C6_HUMAN Importin-5 (Fragment) OS=Homo sapiens OX=9606 GN=IPO5 PE=1 SV=1;sp|O00410-2|IPO5	19	45	45	43	34	34	32	27	35	37	28	35	38	35	40	37	34	34	32	27	35	37	28	35	38	35	40	37	32	32	30	25	33	35	26	33	36	33	38	35	61.2	61.2
A0A087X2I1	A0A087X2I1;P62333;H0YJC0	25;25;13;11;6;2;2;1;1	25;25;13;11;6;2;2;1;1	25;25;13;11;6;2;2;1;1	26S proteasome regulatory subunit 10B	PSMC6	tr|A0A087X2I1|A0A087X2I1_HUMAN 26S proteasome regulatory subunit 10B OS=Homo sapiens OX=9606 GN=PSMC6 PE=1 SV=1;sp|P62333|PRS10_HUMAN 26S proteasome regulatory subunit 10B OS=Homo sapiens OX=9606 GN=PSMC6 PE=1 SV=1;tr|H0YJC0|H0YJC0_HUMAN 26S proteasome reg	9	25	25	25	24	23	23	20	25	24	20	24	23	23	23	25	24	23	23	20	25	24	20	24	23	23	23	25	24	23	23	20	25	24	20	24	23	23	23	25	67.2	67.2
P53621	P53621;P53621-2;A0A3B3IT15;A0A3B3IS84;A0A3B3ISC6;A0A3B3IU89	61;60;59;59;54;36;27;21;21;6;2;1	61;60;59;59;54;36;27;21;21;6;2;1	61;60;59;59;54;36;27;21;21;6;2;1	Coatomer subunit alpha	COPA	sp|P53621|COPA_HUMAN Coatomer subunit alpha OS=Homo sapiens OX=9606 GN=COPA PE=1 SV=2;sp|P53621-2|COPA_HUMAN Isoform 2 of Coatomer subunit alpha OS=Homo sapiens OX=9606 GN=COPA;tr|A0A3B3IT15|A0A3B3IT15_HUMAN Coatomer subunit alpha OS=Homo sapiens OX=9606 G	12	61	61	61	45	45	42	42	49	45	32	47	44	45	50	44	45	45	42	42	49	45	32	47	44	45	50	44	45	45	42	42	49	45	32	47	44	45	50	44	59.6	59.6
O75531	O75531	10	10	10	Barrier-to-autointegration factor	BANF1	sp|O75531|BAF_HUMAN Barrier-to-autointegration factor OS=Homo sapiens OX=9606 GN=BANF1 PE=1 SV=1	1	10	10	10	10	10	10	8	10	10	8	10	10	8	10	10	10	10	10	8	10	10	8	10	10	8	10	10	10	10	10	8	10	10	8	10	10	8	10	10	70.8	70.8
Q13423	Q13423;A0A590UK15;A0A590UJM2;A0A590UK29;E9PCX7;A0A590UJI3	39;35;31;31;30;22;13;11;11;11;2	39;35;31;31;30;22;13;11;11;11;2	39;35;31;31;30;22;13;11;11;11;2	NAD(P) transhydrogenase, mitochondrial	NNT	sp|Q13423|NNTM_HUMAN NAD(P) transhydrogenase, mitochondrial OS=Homo sapiens OX=9606 GN=NNT PE=1 SV=3;tr|A0A590UK15|A0A590UK15_HUMAN Proton-translocating NAD(P)(+) transhydrogenase OS=Homo sapiens OX=9606 GN=NNT PE=1 SV=1;tr|A0A590UJM2|A0A590UJM2_HUMAN NAD(	11	39	39	39	29	32	31	31	35	34	31	31	32	29	33	30	29	32	31	31	35	34	31	31	32	29	33	30	29	32	31	31	35	34	31	31	32	29	33	30	38.9	38.9
P62195	P62195;P62195-2;J3QSA9;J3QQM1;J3KRP2;J3QLH6	30;29;18;18;17;16;13;11;6;1	30;29;18;18;17;16;13;11;6;1	29;28;17;17;16;15;12;11;5;1	26S proteasome regulatory subunit 8	PSMC5	sp|P62195|PRS8_HUMAN 26S proteasome regulatory subunit 8 OS=Homo sapiens OX=9606 GN=PSMC5 PE=1 SV=1;sp|P62195-2|PRS8_HUMAN Isoform 2 of 26S proteasome regulatory subunit 8 OS=Homo sapiens OX=9606 GN=PSMC5;tr|J3QSA9|J3QSA9_HUMAN 26S proteasome regulatory su	10	30	30	29	28	26	26	19	26	26	18	29	28	21	26	27	28	26	26	19	26	26	18	29	28	21	26	27	27	25	25	18	25	25	17	28	27	20	25	26	72.7	72.7
P60900	P60900;G3V295;G3V5Z7;P60900-2;G3V3I1;P60900-3	15;14;13;13;10;8;6;1;1;1	15;14;13;13;10;8;6;1;1;1	15;14;13;13;10;8;6;1;1;1	Proteasome subunit alpha type-6	PSMA6	sp|P60900|PSA6_HUMAN Proteasome subunit alpha type-6 OS=Homo sapiens OX=9606 GN=PSMA6 PE=1 SV=1;tr|G3V295|G3V295_HUMAN Proteasome subunit alpha type OS=Homo sapiens OX=9606 GN=PSMA6 PE=1 SV=1;tr|G3V5Z7|G3V5Z7_HUMAN Proteasome subunit alpha type OS=Homo sap	10	15	15	15	13	12	12	13	13	12	12	12	12	13	14	15	13	12	12	13	13	12	12	12	12	13	14	15	13	12	12	13	13	12	12	12	12	13	14	15	68.7	68.7
P61158	P61158;B4DXW1	27;24;5;2;2	27;24;5;2;2	22;19;5;2;2	Actin-related protein 3	ACTR3	sp|P61158|ARP3_HUMAN Actin-related protein 3 OS=Homo sapiens OX=9606 GN=ACTR3 PE=1 SV=3;tr|B4DXW1|B4DXW1_HUMAN Actin-related protein 3 OS=Homo sapiens OX=9606 GN=ACTR3 PE=1 SV=1	5	27	27	22	23	22	24	22	25	21	20	23	23	21	22	24	23	22	24	22	25	21	20	23	23	21	22	24	20	20	21	18	22	19	17	20	21	17	20	21	71.1	71.1
P11586	P11586;V9GYY3;A0A384N5Y3;F5H2F4;V9GZ78;A0A494C1T2	41;40;40;40;36;25	41;40;40;40;36;25	41;40;40;40;36;25	C-1-tetrahydrofolate synthase, cytoplasmic	MTHFD1	sp|P11586|C1TC_HUMAN C-1-tetrahydrofolate synthase, cytoplasmic OS=Homo sapiens OX=9606 GN=MTHFD1 PE=1 SV=3;tr|V9GYY3|V9GYY3_HUMAN C-1-tetrahydrofolate synthase, cytoplasmic OS=Homo sapiens OX=9606 GN=MTHFD1 PE=1 SV=2;tr|A0A384N5Y3|A0A384N5Y3_HUMAN C-1-tet	6	41	41	41	38	37	39	33	37	40	29	36	38	33	39	39	38	37	39	33	37	40	29	36	38	33	39	39	38	37	39	33	37	40	29	36	38	33	39	39	52.7	52.7
Q96PK6	Q96PK6	25;8;6;6;6;6;6;6	25;8;6;6;6;6;6;6	19;2;0;0;0;0;0;0	RNA-binding protein 14	RBM14	sp|Q96PK6|RBM14_HUMAN RNA-binding protein 14 OS=Homo sapiens OX=9606 GN=RBM14 PE=1 SV=2	8	25	25	19	21	22	21	23	21	22	21	21	20	20	21	21	21	22	21	23	21	22	21	21	20	20	21	21	16	17	16	18	16	16	16	16	15	15	16	16	48.6	48.6
P30084	P30084	16	16	16	Enoyl-CoA hydratase, mitochondrial	ECHS1	sp|P30084|ECHM_HUMAN Enoyl-CoA hydratase, mitochondrial OS=Homo sapiens OX=9606 GN=ECHS1 PE=1 SV=4	1	16	16	16	15	14	15	14	14	15	14	15	15	11	15	15	15	14	15	14	14	15	14	15	15	11	15	15	15	14	15	14	14	15	14	15	15	11	15	15	68.3	68.3
P22102	P22102;P22102-2	43;25;16;12;12;8;8;4;4	43;25;16;12;12;8;8;4;4	43;25;16;12;12;8;8;4;4	Trifunctional purine biosynthetic protein adenosine-3	GART	sp|P22102|PUR2_HUMAN Trifunctional purine biosynthetic protein adenosine-3 OS=Homo sapiens OX=9606 GN=GART PE=1 SV=1;sp|P22102-2|PUR2_HUMAN Isoform Short of Trifunctional purine biosynthetic protein adenosine-3 OS=Homo sapiens OX=9606 GN=GART	9	43	43	43	28	29	28	29	33	32	29	32	34	29	34	29	28	29	28	29	33	32	29	32	34	29	34	29	28	29	28	29	33	32	29	32	34	29	34	29	55.5	55.5
P05204	P05204	10	10	8	Non-histone chromosomal protein HMG-17	HMGN2	sp|P05204|HMGN2_HUMAN Non-histone chromosomal protein HMG-17 OS=Homo sapiens OX=9606 GN=HMGN2 PE=1 SV=3	1	10	10	8	8	8	9	8	10	9	9	9	10	10	8	8	8	8	9	8	10	9	9	9	10	10	8	8	7	7	8	7	8	7	8	8	8	8	7	7	53.3	53.3
P31930	P31930	26	26	25	Cytochrome b-c1 complex subunit 1, mitochondrial	UQCRC1	sp|P31930|QCR1_HUMAN Cytochrome b-c1 complex subunit 1, mitochondrial OS=Homo sapiens OX=9606 GN=UQCRC1 PE=1 SV=3	1	26	26	25	16	16	17	17	19	18	14	18	19	18	19	22	16	16	17	17	19	18	14	18	19	18	19	22	15	15	16	16	19	17	13	17	18	18	18	21	67.7	67.7
Q9Y383	Q9Y383	21;2;2	21;2;2	1;1;1	Putative RNA-binding protein Luc7-like 2	LUC7L2	sp|Q9Y383|LC7L2_HUMAN Putative RNA-binding protein Luc7-like 2 OS=Homo sapiens OX=9606 GN=LUC7L2 PE=1 SV=2	3	21	21	1	20	20	21	21	19	20	18	20	20	13	20	20	20	20	21	21	19	20	18	20	20	13	20	20	1	1	1	1	1	1	1	1	1	1	1	1	48	48
Q14247	Q14247;Q14247-3;Q14247-2	32;30;28;6;5	32;30;28;6;5	32;30;28;6;5	Src substrate cortactin	CTTN	sp|Q14247|SRC8_HUMAN Src substrate cortactin OS=Homo sapiens OX=9606 GN=CTTN PE=1 SV=2;sp|Q14247-3|SRC8_HUMAN Isoform 3 of Src substrate cortactin OS=Homo sapiens OX=9606 GN=CTTN;sp|Q14247-2|SRC8_HUMAN Isoform 2 of Src substrate cortactin OS=Homo sapiens O	5	32	32	32	31	31	31	28	30	30	29	29	30	23	30	31	31	31	31	28	30	30	29	29	30	23	30	31	31	31	31	28	30	30	29	29	30	23	30	31	58	58
P33991	P33991;A0A3B3IT92;A0A3B3IU45;A0A3B3IS57;E5RG31;A0A3B3ITP6	42;41;40;38;33;32;10;3;2;1;1;1;1;1;1	42;41;40;38;33;32;10;3;2;1;1;1;1;1;1	42;41;40;38;33;32;10;3;2;1;1;1;1;1;1	DNA replication licensing factor MCM4	MCM4	sp|P33991|MCM4_HUMAN DNA replication licensing factor MCM4 OS=Homo sapiens OX=9606 GN=MCM4 PE=1 SV=5;tr|A0A3B3IT92|A0A3B3IT92_HUMAN DNA helicase OS=Homo sapiens OX=9606 GN=MCM4 PE=1 SV=1;tr|A0A3B3IU45|A0A3B3IU45_HUMAN DNA helicase OS=Homo sapiens OX=9606 G	15	42	42	42	33	34	34	33	34	31	29	34	33	31	34	37	33	34	34	33	34	31	29	34	33	31	34	37	33	34	34	33	34	31	29	34	33	31	34	37	61.2	61.2
Q92688-2	Q92688-2;Q92688	11;11	9;9	9;9	Isoform 2 of Acidic leucine-rich nuclear phosphoprotein 32 family member B	ANP32B	sp|Q92688-2|AN32B_HUMAN Isoform 2 of Acidic leucine-rich nuclear phosphoprotein 32 family member B OS=Homo sapiens OX=9606 GN=ANP32B;sp|Q92688|AN32B_HUMAN Acidic leucine-rich nuclear phosphoprotein 32 family member B OS=Homo sapiens OX=9606 GN=ANP32B PE=1	2	11	9	9	9	10	10	9	10	10	8	10	9	7	10	11	7	8	8	7	8	8	6	8	7	6	8	9	7	8	8	7	8	8	6	8	7	6	8	9	62.1	58.5
Q12888	Q12888;Q12888-2;Q12888-3;A6NNK5	66;66;64;63;28;11;9;2;2	66;66;64;63;28;11;9;2;2	66;66;64;63;28;11;9;2;2	TP53-binding protein 1	TP53BP1	sp|Q12888|TP53B_HUMAN TP53-binding protein 1 OS=Homo sapiens OX=9606 GN=TP53BP1 PE=1 SV=2;sp|Q12888-2|TP53B_HUMAN Isoform 2 of TP53-binding protein 1 OS=Homo sapiens OX=9606 GN=TP53BP1;sp|Q12888-3|TP53B_HUMAN Isoform 3 of TP53-binding protein 1 OS=Homo sap	9	66	66	66	56	56	53	52	53	50	45	51	55	42	53	47	56	56	53	52	53	50	45	51	55	42	53	47	56	56	53	52	53	50	45	51	55	42	53	47	47.3	47.3
O76021	O76021;J3QSV6	31;28;15;13;13;6;2;1;1;1;1	31;28;15;13;13;6;2;1;1;1;1	31;28;15;13;13;6;2;1;1;1;1	Ribosomal L1 domain-containing protein 1	RSL1D1	sp|O76021|RL1D1_HUMAN Ribosomal L1 domain-containing protein 1 OS=Homo sapiens OX=9606 GN=RSL1D1 PE=1 SV=3;tr|J3QSV6|J3QSV6_HUMAN Ribosomal L1 domain-containing protein 1 (Fragment) OS=Homo sapiens OX=9606 GN=RSL1D1 PE=1 SV=1	11	31	31	31	28	26	29	28	27	27	27	26	24	23	27	29	28	26	29	28	27	27	27	26	24	23	27	29	28	26	29	28	27	27	27	26	24	23	27	29	57.1	57.1
O43776	O43776	33;12;12;10;9;8;8;1	33;12;12;10;9;8;8;1	33;12;12;10;9;8;8;1	Asparagine--tRNA ligase, cytoplasmic	NARS1	sp|O43776|SYNC_HUMAN Asparagine--tRNA ligase, cytoplasmic OS=Homo sapiens OX=9606 GN=NARS1 PE=1 SV=1	8	33	33	33	27	27	30	26	26	27	24	25	31	22	29	29	27	27	30	26	26	27	24	25	31	22	29	29	27	27	30	26	26	27	24	25	31	22	29	29	52.2	52.2
P22695	P22695;H3BRG4;H3BSJ9;H3BP04	22;20;18;11;6;6;3	22;20;18;11;6;6;3	22;20;18;11;6;6;3	Cytochrome b-c1 complex subunit 2, mitochondrial	UQCRC2	sp|P22695|QCR2_HUMAN Cytochrome b-c1 complex subunit 2, mitochondrial OS=Homo sapiens OX=9606 GN=UQCRC2 PE=1 SV=3;tr|H3BRG4|H3BRG4_HUMAN Cytochrome b-c1 complex subunit 2, mitochondrial OS=Homo sapiens OX=9606 GN=UQCRC2 PE=1 SV=1;tr|H3BSJ9|H3BSJ9_HUMAN Cyt	7	22	22	22	19	20	19	20	20	20	17	21	19	18	19	19	19	20	19	20	20	20	17	21	19	18	19	19	19	20	19	20	20	20	17	21	19	18	19	19	55.4	55.4
P62318	P62318;P62318-2;H3BT13	8;8;5	8;8;5	8;8;5	Small nuclear ribonucleoprotein Sm D3	SNRPD3	sp|P62318|SMD3_HUMAN Small nuclear ribonucleoprotein Sm D3 OS=Homo sapiens OX=9606 GN=SNRPD3 PE=1 SV=1;sp|P62318-2|SMD3_HUMAN Isoform 2 of Small nuclear ribonucleoprotein Sm D3 OS=Homo sapiens OX=9606 GN=SNRPD3;tr|H3BT13|H3BT13_HUMAN Small nuclear ribonucl	3	8	8	8	8	8	8	7	8	8	7	8	8	8	8	8	8	8	8	7	8	8	7	8	8	8	8	8	8	8	8	7	8	8	7	8	8	8	8	8	58.7	58.7
Q9UIG0-2	Q9UIG0-2;Q9UIG0	60;60	60;60	60;60	Isoform 2 of Tyrosine-protein kinase BAZ1B	BAZ1B	sp|Q9UIG0-2|BAZ1B_HUMAN Isoform 2 of Tyrosine-protein kinase BAZ1B OS=Homo sapiens OX=9606 GN=BAZ1B;sp|Q9UIG0|BAZ1B_HUMAN Tyrosine-protein kinase BAZ1B OS=Homo sapiens OX=9606 GN=BAZ1B PE=1 SV=2	2	60	60	60	43	45	46	46	47	46	46	46	45	43	45	49	43	45	46	46	47	46	46	46	45	43	45	49	43	45	46	46	47	46	46	46	45	43	45	49	44.5	44.5
Q9Y224	Q9Y224;G3V4C6	18;13;6;6	18;13;6;6	18;13;6;6	RNA transcription, translation and transport factor protein	RTRAF	sp|Q9Y224|RTRAF_HUMAN RNA transcription, translation and transport factor protein OS=Homo sapiens OX=9606 GN=RTRAF PE=1 SV=1;tr|G3V4C6|G3V4C6_HUMAN RNA transcription, translation and transport factor protein OS=Homo sapiens OX=9606 GN=RTRAF PE=1 SV=1	4	18	18	18	15	16	16	14	17	16	13	15	16	13	14	18	15	16	16	14	17	16	13	15	16	13	14	18	15	16	16	14	17	16	13	15	16	13	14	18	76.2	76.2
E9PDF6	E9PDF6;O43795	46;46;14;10;6;5;5;2	46;46;14;10;6;5;5;2	1;1;0;0;0;0;0;0	Unconventional myosin-Ib	MYO1B	tr|E9PDF6|E9PDF6_HUMAN Unconventional myosin-Ib OS=Homo sapiens OX=9606 GN=MYO1B PE=1 SV=1;sp|O43795|MYO1B_HUMAN Unconventional myosin-Ib OS=Homo sapiens OX=9606 GN=MYO1B PE=1 SV=3	8	46	46	1	39	38	39	39	34	39	34	38	37	32	40	40	39	38	39	39	34	39	34	38	37	32	40	40	0	1	1	1	1	1	1	0	1	1	1	1	43.3	43.3
P41250	P41250	43;1	43;1	43;1	Glycine--tRNA ligase	GARS1	sp|P41250|GARS_HUMAN Glycine--tRNA ligase OS=Homo sapiens OX=9606 GN=GARS1 PE=1 SV=3	2	43	43	43	37	36	36	28	34	33	25	36	35	30	36	37	37	36	36	28	34	33	25	36	35	30	36	37	37	36	36	28	34	33	25	36	35	30	36	37	56	56
Q13185	Q13185	11;5;4;4	10;5;4;4	9;5;4;4	Chromobox protein homolog 3	CBX3	sp|Q13185|CBX3_HUMAN Chromobox protein homolog 3 OS=Homo sapiens OX=9606 GN=CBX3 PE=1 SV=4	4	11	10	9	8	10	8	7	10	9	8	8	10	9	9	10	8	9	8	6	9	8	7	8	9	8	8	9	7	8	7	5	8	7	6	7	8	7	7	8	53	46.4
Q16836	Q16836;A0A0D9SFP2;E9PF18;Q16836-3;Q16836-2;A0A0A0MSE2;A0A1W2PNM1;A0A1W2PQV5;A0A1W2PQC2;A0A1W2PQ78;A0A1W2PRT2	17;16;16;16;16;15;14;13;9;9;9;4;3	17;16;16;16;16;15;14;13;9;9;9;4;3	17;16;16;16;16;15;14;13;9;9;9;4;3	Hydroxyacyl-coenzyme A dehydrogenase, mitochondrial	HADH	sp|Q16836|HCDH_HUMAN Hydroxyacyl-coenzyme A dehydrogenase, mitochondrial OS=Homo sapiens OX=9606 GN=HADH PE=1 SV=3;tr|A0A0D9SFP2|A0A0D9SFP2_HUMAN Hydroxyacyl-coenzyme A dehydrogenase, mitochondrial OS=Homo sapiens OX=9606 GN=HADH PE=1 SV=1;tr|E9PF18|E9PF18	13	17	17	17	15	16	14	13	15	16	14	13	13	15	15	15	15	16	14	13	15	16	14	13	13	15	15	15	15	16	14	13	15	16	14	13	13	15	15	15	73.9	73.9
P12814	P12814;P12814-3;P12814-2;P12814-4;H9KV75	52;51;50;49;45;16;14;14;12;11;11;11;11;8;7;6;6;5;5;5;3;3;3;2;1	33;32;31;30;28;10;8;11;9;1;1;7;1;0;4;0;0;1;1;3;0;1;1;2;1	33;32;31;30;28;10;8;11;9;1;1;7;1;0;4;0;0;1;1;3;0;1;1;2;1	Alpha-actinin-1	ACTN1	sp|P12814|ACTN1_HUMAN Alpha-actinin-1 OS=Homo sapiens OX=9606 GN=ACTN1 PE=1 SV=2;sp|P12814-3|ACTN1_HUMAN Isoform 3 of Alpha-actinin-1 OS=Homo sapiens OX=9606 GN=ACTN1;sp|P12814-2|ACTN1_HUMAN Isoform 2 of Alpha-actinin-1 OS=Homo sapiens OX=9606 GN=ACTN1;sp|	25	52	33	33	42	45	44	41	47	45	39	45	42	42	47	48	26	28	27	26	29	27	25	29	25	26	28	31	26	28	27	26	29	27	25	29	25	26	28	31	72.4	53.4
A0A499FI31	A0A499FI31;Q15020;Q15020-4	47;47;46;10;9;6;6;3;2;2	47;47;46;10;9;6;6;3;2;2	47;47;46;10;9;6;6;3;2;2	Squamous cell carcinoma antigen recognized by T-cells 3	SART3	tr|A0A499FI31|A0A499FI31_HUMAN Squamous cell carcinoma antigen recognized by T-cells 3 OS=Homo sapiens OX=9606 GN=SART3 PE=1 SV=1;sp|Q15020|SART3_HUMAN Squamous cell carcinoma antigen recognized by T-cells 3 OS=Homo sapiens OX=9606 GN=SART3 PE=1 SV=1;sp|Q1	10	47	47	47	40	36	40	38	38	40	32	37	39	33	41	40	40	36	40	38	38	40	32	37	39	33	41	40	40	36	40	38	38	40	32	37	39	33	41	40	54.9	54.9
P05091	P05091;P05091-2	32;28;13;9;3;3;3;3;3;1	32;28;13;9;3;3;3;3;3;1	30;26;13;9;1;1;1;1;1;1	Aldehyde dehydrogenase, mitochondrial	ALDH2	sp|P05091|ALDH2_HUMAN Aldehyde dehydrogenase, mitochondrial OS=Homo sapiens OX=9606 GN=ALDH2 PE=1 SV=2;sp|P05091-2|ALDH2_HUMAN Isoform 2 of Aldehyde dehydrogenase, mitochondrial OS=Homo sapiens OX=9606 GN=ALDH2	10	32	32	30	27	25	26	28	28	27	26	27	27	24	27	29	27	25	26	28	28	27	26	27	27	24	27	29	25	23	24	26	26	25	24	25	25	22	25	27	55.3	55.3
Q15459	Q15459;Q15459-2	32;28;4;2;1	32;28;4;2;1	32;28;4;2;1	Splicing factor 3A subunit 1	SF3A1	sp|Q15459|SF3A1_HUMAN Splicing factor 3A subunit 1 OS=Homo sapiens OX=9606 GN=SF3A1 PE=1 SV=1;sp|Q15459-2|SF3A1_HUMAN Isoform 2 of Splicing factor 3A subunit 1 OS=Homo sapiens OX=9606 GN=SF3A1	5	32	32	32	28	25	28	28	29	30	28	26	29	27	30	31	28	25	28	28	29	30	28	26	29	27	30	31	28	25	28	28	29	30	28	26	29	27	30	31	46	46
P62854	P62854;Q5JNZ5	6;4	6;4	6;4	40S ribosomal protein S26	RPS26	sp|P62854|RS26_HUMAN 40S ribosomal protein S26 OS=Homo sapiens OX=9606 GN=RPS26 PE=1 SV=3;sp|Q5JNZ5|RS26L_HUMAN Putative 40S ribosomal protein S26-like 1 OS=Homo sapiens OX=9606 GN=RPS26P11 PE=5 SV=1	2	6	6	6	5	5	5	5	6	6	5	5	6	6	6	6	5	5	5	5	6	6	5	5	6	6	6	6	5	5	5	5	6	6	5	5	6	6	6	6	39.1	39.1
P25788-2	P25788-2;P25788	19;19;9;2;2;1	19;19;9;2;2;1	19;19;9;2;2;1	Isoform 2 of Proteasome subunit alpha type-3	PSMA3	sp|P25788-2|PSA3_HUMAN Isoform 2 of Proteasome subunit alpha type-3 OS=Homo sapiens OX=9606 GN=PSMA3;sp|P25788|PSA3_HUMAN Proteasome subunit alpha type-3 OS=Homo sapiens OX=9606 GN=PSMA3 PE=1 SV=2	6	19	19	19	16	17	16	18	17	19	16	16	15	14	16	18	16	17	16	18	17	19	16	16	15	14	16	18	16	17	16	18	17	19	16	16	15	14	16	18	57.3	57.3
P49736	P49736;H0Y8E6	41;37;2;1;1;1	41;37;2;1;1;1	41;37;2;1;1;1	DNA replication licensing factor MCM2	MCM2	sp|P49736|MCM2_HUMAN DNA replication licensing factor MCM2 OS=Homo sapiens OX=9606 GN=MCM2 PE=1 SV=4;tr|H0Y8E6|H0Y8E6_HUMAN DNA replication licensing factor MCM2 (Fragment) OS=Homo sapiens OX=9606 GN=MCM2 PE=1 SV=1	6	41	41	41	34	33	38	29	34	33	29	35	35	34	38	35	34	33	38	29	34	33	29	35	35	34	38	35	34	33	38	29	34	33	29	35	35	34	38	35	54	54
A6NEM2	A6NEM2;P51610-4	46;46;16;1	46;46;16;1	3;3;0;0	Host cell factor 1	HCFC1	tr|A6NEM2|A6NEM2_HUMAN Host cell factor 1 OS=Homo sapiens OX=9606 GN=HCFC1 PE=1 SV=2;sp|P51610-4|HCFC1_HUMAN Isoform 4 of Host cell factor 1 OS=Homo sapiens OX=9606 GN=HCFC1	4	46	46	3	34	39	34	30	37	36	32	33	37	33	36	38	34	39	34	30	37	36	32	33	37	33	36	38	3	3	2	3	3	3	3	2	2	0	2	2	33.3	33.3
Q9HB71	Q9HB71;Q9HB71-3	24;22;3;2	24;22;3;2	24;22;3;2	Calcyclin-binding protein	CACYBP	sp|Q9HB71|CYBP_HUMAN Calcyclin-binding protein OS=Homo sapiens OX=9606 GN=CACYBP PE=1 SV=2;sp|Q9HB71-3|CYBP_HUMAN Isoform 3 of Calcyclin-binding protein OS=Homo sapiens OX=9606 GN=CACYBP	4	24	24	24	20	19	21	19	19	18	16	21	23	14	22	21	20	19	21	19	19	18	16	21	23	14	22	21	20	19	21	19	19	18	16	21	23	14	22	21	71.1	71.1
Q9Y2W1	Q9Y2W1;A0A3B3ITZ9	32;31	31;30	31;30	Thyroid hormone receptor-associated protein 3	THRAP3	sp|Q9Y2W1|TR150_HUMAN Thyroid hormone receptor-associated protein 3 OS=Homo sapiens OX=9606 GN=THRAP3 PE=1 SV=2;tr|A0A3B3ITZ9|A0A3B3ITZ9_HUMAN Thyroid hormone receptor-associated protein 3 OS=Homo sapiens OX=9606 GN=THRAP3 PE=1 SV=1	2	32	31	31	30	26	28	30	27	27	28	29	26	22	28	28	29	25	27	29	26	26	27	28	25	22	27	27	29	25	27	29	26	26	27	28	25	22	27	27	35.1	35.1
Q14683	Q14683;G8JLG1	76;72;19;14;3	76;72;19;14;3	76;72;19;14;3	Structural maintenance of chromosomes protein 1A	SMC1A	sp|Q14683|SMC1A_HUMAN Structural maintenance of chromosomes protein 1A OS=Homo sapiens OX=9606 GN=SMC1A PE=1 SV=2;tr|G8JLG1|G8JLG1_HUMAN Structural maintenance of chromosomes protein OS=Homo sapiens OX=9606 GN=SMC1A PE=1 SV=2	5	76	76	76	53	57	58	50	50	55	45	58	62	45	56	60	53	57	58	50	50	55	45	58	62	45	56	60	53	57	58	50	50	55	45	58	62	45	56	60	61.2	61.2
O60282	O60282;A0A0G2JMZ6;O60282-2	57;52;42;2;1;1;1;1;1;1;1;1	57;52;42;2;1;1;1;1;1;1;1;1	39;35;31;1;1;1;1;1;1;1;1;1	Kinesin heavy chain isoform 5C	KIF5C	sp|O60282|KIF5C_HUMAN Kinesin heavy chain isoform 5C OS=Homo sapiens OX=9606 GN=KIF5C PE=1 SV=1;tr|A0A0G2JMZ6|A0A0G2JMZ6_HUMAN Kinesin-like protein (Fragment) OS=Homo sapiens OX=9606 GN=KIF5C PE=1 SV=1;sp|O60282-2|KIF5C_HUMAN Isoform 2 of Kinesin heavy cha	12	57	57	39	47	45	44	40	47	48	36	44	44	38	45	46	47	45	44	40	47	48	36	44	44	38	45	46	32	28	29	26	29	30	25	28	26	26	30	30	66.4	66.4
O14818	O14818;O14818-4	17;10;8;7;5;5;5;3;2	17;10;8;7;5;5;5;3;2	17;10;8;7;5;5;5;3;2	Proteasome subunit alpha type-7	PSMA7	sp|O14818|PSA7_HUMAN Proteasome subunit alpha type-7 OS=Homo sapiens OX=9606 GN=PSMA7 PE=1 SV=1;sp|O14818-4|PSA7_HUMAN Isoform 3 of Proteasome subunit alpha type-7 OS=Homo sapiens OX=9606 GN=PSMA7	9	17	17	17	15	13	16	13	14	13	14	14	15	13	16	15	15	13	16	13	14	13	14	14	15	13	16	15	15	13	16	13	14	13	14	14	15	13	16	15	62.5	62.5
P49748	P49748;P49748-3;P49748-2	36;36;35;15;9;8;7;5;4;4;1	36;36;35;15;9;8;7;5;4;4;1	36;36;35;15;9;8;7;5;4;4;1	Very long-chain specific acyl-CoA dehydrogenase, mitochondrial	ACADVL	sp|P49748|ACADV_HUMAN Very long-chain specific acyl-CoA dehydrogenase, mitochondrial OS=Homo sapiens OX=9606 GN=ACADVL PE=1 SV=1;sp|P49748-3|ACADV_HUMAN Isoform 3 of Very long-chain specific acyl-CoA dehydrogenase, mitochondrial OS=Homo sapiens OX=9606 GN=	11	36	36	36	29	30	31	28	30	31	23	32	32	26	32	31	29	30	31	28	30	31	23	32	32	26	32	31	29	30	31	28	30	31	23	32	32	26	32	31	64.1	64.1
P16152	P16152;E9PQ63;A8MTM1;P16152-2	16;9;9;9	16;9;9;9	14;7;7;7	Carbonyl reductase [NADPH] 1	CBR1	sp|P16152|CBR1_HUMAN Carbonyl reductase [NADPH] 1 OS=Homo sapiens OX=9606 GN=CBR1 PE=1 SV=3;tr|E9PQ63|E9PQ63_HUMAN Carbonyl reductase [NADPH] 1 OS=Homo sapiens OX=9606 GN=CBR1 PE=1 SV=1;tr|A8MTM1|A8MTM1_HUMAN Carbonyl reductase [NADPH] 1 OS=Homo sapiens OX	4	16	16	14	15	14	15	12	13	13	15	15	16	14	15	13	15	14	15	12	13	13	15	15	16	14	15	13	13	12	13	10	11	11	13	13	14	12	13	11	70	70
R4GNH3	R4GNH3;P17980;E9PM69;E9PKD5;E9PMD8	26;25;24;16;14;12;7	26;25;24;16;14;12;7	26;25;24;16;14;12;7	26S proteasome regulatory subunit 6A	PSMC3	tr|R4GNH3|R4GNH3_HUMAN 26S proteasome regulatory subunit 6A OS=Homo sapiens OX=9606 GN=PSMC3 PE=1 SV=1;sp|P17980|PRS6A_HUMAN 26S proteasome regulatory subunit 6A OS=Homo sapiens OX=9606 GN=PSMC3 PE=1 SV=3;tr|E9PM69|E9PM69_HUMAN 26S proteasome regulatory su	7	26	26	26	23	24	21	19	23	23	19	23	22	21	22	24	23	24	21	19	23	23	19	23	22	21	22	24	23	24	21	19	23	23	19	23	22	21	22	24	66.7	66.7
A0A2R8YEY8	A0A2R8YEY8;A0A0A0MT26;P13637;P13637-2;P13637-3;M0R116	40;40;40;40;40;39;12;9;5;4;2;1	40;40;40;40;40;39;12;9;5;4;2;1	22;22;22;22;22;21;8;1;0;0;0;0	Sodium/potassium-transporting ATPase subunit alpha	ATP1A3	tr|A0A2R8YEY8|A0A2R8YEY8_HUMAN Sodium/potassium-transporting ATPase subunit alpha OS=Homo sapiens OX=9606 PE=3 SV=1;tr|A0A0A0MT26|A0A0A0MT26_HUMAN Sodium/potassium-transporting ATPase subunit alpha-3 OS=Homo sapiens OX=9606 GN=ATP1A3 PE=1 SV=1;sp|P13637|AT	12	40	40	22	35	31	34	27	31	31	27	36	29	28	29	36	35	31	34	27	31	31	27	36	29	28	29	36	19	18	19	11	18	18	12	19	15	16	16	18	45.1	45.1
Q8N1G4	Q8N1G4	32;1	32;1	32;1	Leucine-rich repeat-containing protein 47	LRRC47	sp|Q8N1G4|LRC47_HUMAN Leucine-rich repeat-containing protein 47 OS=Homo sapiens OX=9606 GN=LRRC47 PE=1 SV=1	2	32	32	32	26	27	27	25	29	26	23	28	27	23	28	28	26	27	27	25	29	26	23	28	27	23	28	28	26	27	27	25	29	26	23	28	27	23	28	28	62.6	62.6
P02794	P02794;G3V192;G3V1D1	13;12;10;4;4;4;1;1;1	13;12;10;4;4;4;1;1;1	13;12;10;4;4;4;1;1;1	Ferritin heavy chain	FTH1	sp|P02794|FRIH_HUMAN Ferritin heavy chain OS=Homo sapiens OX=9606 GN=FTH1 PE=1 SV=2;tr|G3V192|G3V192_HUMAN Ferritin OS=Homo sapiens OX=9606 GN=FTH1 PE=1 SV=1;tr|G3V1D1|G3V1D1_HUMAN Ferritin OS=Homo sapiens OX=9606 GN=FTH1 PE=1 SV=1	9	13	13	13	11	11	11	11	13	13	10	11	13	10	13	13	11	11	11	11	13	13	10	11	13	10	13	13	11	11	11	11	13	13	10	11	13	10	13	13	69.9	69.9
Q15181	Q15181;Q5SQT6	26;13	26;13	26;13	Inorganic pyrophosphatase	PPA1	sp|Q15181|IPYR_HUMAN Inorganic pyrophosphatase OS=Homo sapiens OX=9606 GN=PPA1 PE=1 SV=2;tr|Q5SQT6|Q5SQT6_HUMAN Inorganic diphosphatase OS=Homo sapiens OX=9606 GN=PPA1 PE=1 SV=1	2	26	26	26	19	20	21	16	24	24	18	20	21	22	22	22	19	20	21	16	24	24	18	20	21	22	22	22	19	20	21	16	24	24	18	20	21	22	22	22	87.2	87.2
Q9HC35	Q9HC35;B5MBZ0;Q9HC35-2	41;39;39	41;39;39	41;39;39	Echinoderm microtubule-associated protein-like 4	EML4	sp|Q9HC35|EMAL4_HUMAN Echinoderm microtubule-associated protein-like 4 OS=Homo sapiens OX=9606 GN=EML4 PE=1 SV=3;tr|B5MBZ0|B5MBZ0_HUMAN Echinoderm microtubule-associated protein-like 4 OS=Homo sapiens OX=9606 GN=EML4 PE=1 SV=3;sp|Q9HC35-2|EMAL4_HUMAN Isofo	3	41	41	41	31	32	32	31	37	29	29	27	36	26	33	32	31	32	32	31	37	29	29	27	36	26	33	32	31	32	32	31	37	29	29	27	36	26	33	32	49.9	49.9
O14776-2	O14776-2;O14776;G3V220	44;44;36;1	44;44;36;1	44;44;36;1	Isoform 2 of Transcription elongation regulator 1	TCERG1	sp|O14776-2|TCRG1_HUMAN Isoform 2 of Transcription elongation regulator 1 OS=Homo sapiens OX=9606 GN=TCERG1;sp|O14776|TCRG1_HUMAN Transcription elongation regulator 1 OS=Homo sapiens OX=9606 GN=TCERG1 PE=1 SV=2;tr|G3V220|G3V220_HUMAN Transcription elongati	4	44	44	44	35	32	31	31	28	32	30	31	31	24	32	36	35	32	31	31	28	32	30	31	31	24	32	36	35	32	31	31	28	32	30	31	31	24	32	36	36.4	36.4
Q92598	Q92598;Q92598-2;Q92598-3	46;45;43;7;5	44;43;41;7;5	3;3;3;3;0	Heat shock protein 105 kDa	HSPH1	sp|Q92598|HS105_HUMAN Heat shock protein 105 kDa OS=Homo sapiens OX=9606 GN=HSPH1 PE=1 SV=1;sp|Q92598-2|HS105_HUMAN Isoform Beta of Heat shock protein 105 kDa OS=Homo sapiens OX=9606 GN=HSPH1;sp|Q92598-3|HS105_HUMAN Isoform 3 of Heat shock protein 105 kDa	5	46	44	3	40	40	38	38	37	35	32	37	40	36	41	37	38	38	36	36	36	33	30	36	39	34	39	35	2	3	3	3	2	2	1	2	1	2	2	2	62.7	60
Q9NSE4	Q9NSE4	38	38	38	Isoleucine--tRNA ligase, mitochondrial	IARS2	sp|Q9NSE4|SYIM_HUMAN Isoleucine--tRNA ligase, mitochondrial OS=Homo sapiens OX=9606 GN=IARS2 PE=1 SV=2	1	38	38	38	32	32	34	32	33	31	27	29	31	26	33	32	32	32	34	32	33	31	27	29	31	26	33	32	32	32	34	32	33	31	27	29	31	26	33	32	49.5	49.5
P43246	P43246;A0A2R8YFH0;E9PHA6;A0A2R8Y6P0;A0A2R8YG02;P43246-2;A0A2R8Y7S8	41;37;37;37;37;37;25;7	41;37;37;37;37;37;25;7	41;37;37;37;37;37;25;7	DNA mismatch repair protein Msh2	MSH2	sp|P43246|MSH2_HUMAN DNA mismatch repair protein Msh2 OS=Homo sapiens OX=9606 GN=MSH2 PE=1 SV=1;tr|A0A2R8YFH0|A0A2R8YFH0_HUMAN DNA mismatch repair protein OS=Homo sapiens OX=9606 GN=MSH2 PE=1 SV=1;tr|E9PHA6|E9PHA6_HUMAN DNA mismatch repair protein OS=Homo	8	41	41	41	34	37	34	32	35	37	32	34	36	28	34	33	34	37	34	32	35	37	32	34	36	28	34	33	34	37	34	32	35	37	32	34	36	28	34	33	50.7	50.7
P11216	P11216	59;12;11;10;6;6;6	59;12;11;10;6;6;6	59;12;11;10;6;6;6	Glycogen phosphorylase, brain form	PYGB	sp|P11216|PYGB_HUMAN Glycogen phosphorylase, brain form OS=Homo sapiens OX=9606 GN=PYGB PE=1 SV=5	7	59	59	59	42	46	39	36	50	48	33	44	49	39	45	45	42	46	39	36	50	48	33	44	49	39	45	45	42	46	39	36	50	48	33	44	49	39	45	45	63	63
Q8IV08	Q8IV08	15;4;4;2;1	15;4;4;2;1	15;4;4;2;1	5-3 exonuclease PLD3	PLD3	sp|Q8IV08|PLD3_HUMAN 5-3 exonuclease PLD3 OS=Homo sapiens OX=9606 GN=PLD3 PE=1 SV=1	5	15	15	15	11	11	11	9	12	11	9	12	12	13	12	12	11	11	11	9	12	11	9	12	12	13	12	12	11	11	11	9	12	11	9	12	12	13	12	12	39.2	39.2
P26640	P26640;A0A140T936	49;46;15;12;6;6;6;3	49;46;15;12;6;6;6;3	49;46;15;12;6;6;6;3	Valine--tRNA ligase	VARS1	sp|P26640|SYVC_HUMAN Valine--tRNA ligase OS=Homo sapiens OX=9606 GN=VARS1 PE=1 SV=4;tr|A0A140T936|A0A140T936_HUMAN Valyl-tRNA synthetase (Fragment) OS=Homo sapiens OX=9606 GN=VARS1 PE=1 SV=1	8	49	49	49	38	32	34	31	32	38	29	42	37	31	34	39	38	32	34	31	32	38	29	42	37	31	34	39	38	32	34	31	32	38	29	42	37	31	34	39	51	51
P62841	P62841;K7EQJ5;K7ELC2;K7EM56;A0A0B4J2B4;K7EJ78;S4R417;S4R456	10;9;9;8;8;8;8;6	10;9;9;8;8;8;8;6	10;9;9;8;8;8;8;6	40S ribosomal protein S15	RPS15	sp|P62841|RS15_HUMAN 40S ribosomal protein S15 OS=Homo sapiens OX=9606 GN=RPS15 PE=1 SV=2;tr|K7EQJ5|K7EQJ5_HUMAN 40S ribosomal protein S15 OS=Homo sapiens OX=9606 GN=RPS15 PE=1 SV=2;tr|K7ELC2|K7ELC2_HUMAN 40S ribosomal protein S15 OS=Homo sapiens OX=9606 G	8	10	10	10	8	9	9	7	10	9	6	8	8	7	10	10	8	9	9	7	10	9	6	8	8	7	10	10	8	9	9	7	10	9	6	8	8	7	10	10	77.2	77.2
Q9UQE7	Q9UQE7	64	64	64	Structural maintenance of chromosomes protein 3	SMC3	sp|Q9UQE7|SMC3_HUMAN Structural maintenance of chromosomes protein 3 OS=Homo sapiens OX=9606 GN=SMC3 PE=1 SV=2	1	64	64	64	52	50	48	52	47	47	44	49	47	37	51	53	52	50	48	52	47	47	44	49	47	37	51	53	52	50	48	52	47	47	44	49	47	37	51	53	52.9	52.9
P41252	P41252;A0A0A0MSX9;J3KR24	55;53;50;15;4;1	55;53;50;15;4;1	55;53;50;15;4;1	Isoleucine--tRNA ligase, cytoplasmic	IARS1	sp|P41252|SYIC_HUMAN Isoleucine--tRNA ligase, cytoplasmic OS=Homo sapiens OX=9606 GN=IARS1 PE=1 SV=2;tr|A0A0A0MSX9|A0A0A0MSX9_HUMAN Isoleucyl-tRNA synthetase OS=Homo sapiens OX=9606 GN=IARS1 PE=1 SV=1;tr|J3KR24|J3KR24_HUMAN Isoleucyl-tRNA synthetase OS=Hom	6	55	55	55	41	40	40	37	42	38	31	39	37	37	42	42	41	40	40	37	42	38	31	39	37	37	42	42	41	40	40	37	42	38	31	39	37	37	42	42	53	53
Q3ZCM7	Q3ZCM7;A0A075B736;Q5SQY0	12;11;11	2;2;2	2;2;2	Tubulin beta-8 chain	TUBB8	sp|Q3ZCM7|TBB8_HUMAN Tubulin beta-8 chain OS=Homo sapiens OX=9606 GN=TUBB8 PE=1 SV=2;tr|A0A075B736|A0A075B736_HUMAN Tubulin beta chain OS=Homo sapiens OX=9606 GN=TUBB8 PE=1 SV=1;tr|Q5SQY0|Q5SQY0_HUMAN Tubulin beta chain OS=Homo sapiens OX=9606 GN=TUBB8 PE=	3	12	2	2	12	12	12	12	12	12	12	12	12	12	12	12	2	2	2	2	2	2	2	2	2	2	2	2	2	2	2	2	2	2	2	2	2	2	2	2	25.2	7.4
Q04837	Q04837;A0A0G2JLD8;E7EUY5;C9K0U8	11;9;9;7	11;9;9;7	11;9;9;7	Single-stranded DNA-binding protein, mitochondrial	SSBP1	sp|Q04837|SSBP_HUMAN Single-stranded DNA-binding protein, mitochondrial OS=Homo sapiens OX=9606 GN=SSBP1 PE=1 SV=1;tr|A0A0G2JLD8|A0A0G2JLD8_HUMAN Single-stranded DNA-binding protein, mitochondrial (Fragment) OS=Homo sapiens OX=9606 GN=SSBP1 PE=1 SV=1;tr|E7	4	11	11	11	11	11	10	9	10	11	7	11	11	10	11	11	11	11	10	9	10	11	7	11	11	10	11	11	11	11	10	9	10	11	7	11	11	10	11	11	64.2	64.2
B1AHD1	B1AHD1;A0A3B3IUA2;P55769	8;8;8;3;1	8;8;8;3;1	8;8;8;3;1	Ribonucloprotein	SNU13	tr|B1AHD1|B1AHD1_HUMAN Ribonucloprotein OS=Homo sapiens OX=9606 GN=SNU13 PE=1 SV=1;tr|A0A3B3IUA2|A0A3B3IUA2_HUMAN Ribonucloprotein OS=Homo sapiens OX=9606 GN=SNU13 PE=1 SV=1;sp|P55769|NH2L1_HUMAN NHP2-like protein 1 OS=Homo sapiens OX=9606 GN=SNU13 PE=1 SV	5	8	8	8	7	7	7	8	7	7	7	7	7	7	7	7	7	7	7	8	7	7	7	7	7	7	7	7	7	7	7	8	7	7	7	7	7	7	7	7	66.7	66.7
O00232	O00232;O00232-2	31;29;2;2	31;29;2;2	31;29;2;2	26S proteasome non-ATPase regulatory subunit 12	PSMD12	sp|O00232|PSD12_HUMAN 26S proteasome non-ATPase regulatory subunit 12 OS=Homo sapiens OX=9606 GN=PSMD12 PE=1 SV=3;sp|O00232-2|PSD12_HUMAN Isoform 2 of 26S proteasome non-ATPase regulatory subunit 12 OS=Homo sapiens OX=9606 GN=PSMD12	4	31	31	31	26	27	26	24	27	27	25	27	28	27	29	28	26	27	26	24	27	27	25	27	28	27	29	28	26	27	26	24	27	27	25	27	28	27	29	28	59.4	59.4
Q14011	Q14011;K7EQR7;D6W5Y5;K7EPM4;K7EMY9;Q14011-2;K7EJV1;K7EJV5;K7ER40	11;9;9;9;9;8;8;6;6;5;5;5;4;1;1;1;1;1	11;9;9;9;9;8;8;6;6;5;5;5;4;1;1;1;1;1	11;9;9;9;9;8;8;6;6;5;5;5;4;1;1;1;1;1	Cold-inducible RNA-binding protein	CIRBP	sp|Q14011|CIRBP_HUMAN Cold-inducible RNA-binding protein OS=Homo sapiens OX=9606 GN=CIRBP PE=1 SV=1;tr|K7EQR7|K7EQR7_HUMAN Cold-inducible RNA-binding protein OS=Homo sapiens OX=9606 GN=CIRBP PE=1 SV=1;tr|D6W5Y5|D6W5Y5_HUMAN Cold-inducible RNA-binding prote	18	11	11	11	11	10	10	11	9	10	9	11	11	9	11	11	11	10	10	11	9	10	9	11	11	9	11	11	11	10	10	11	9	10	9	11	11	9	11	11	68	68
P62847-4	P62847-4;E7ETK0;A0A2R8Y849;A0A2R8YD14;P62847-2;P62847-3;P62847;A0A2R8Y8A0	8;7;7;7;7;7;7;4	8;7;7;7;7;7;7;4	8;7;7;7;7;7;7;4	Isoform 4 of 40S ribosomal protein S24	RPS24	sp|P62847-4|RS24_HUMAN Isoform 4 of 40S ribosomal protein S24 OS=Homo sapiens OX=9606 GN=RPS24;tr|E7ETK0|E7ETK0_HUMAN 40S ribosomal protein S24 OS=Homo sapiens OX=9606 GN=RPS24 PE=1 SV=1;tr|A0A2R8Y849|A0A2R8Y849_HUMAN 40S ribosomal protein S24 OS=Homo sapi	8	8	8	8	7	7	7	7	6	6	5	7	7	5	8	7	7	7	7	7	6	6	5	7	7	5	8	7	7	7	7	7	6	6	5	7	7	5	8	7	22.8	22.8
Q9H3K6	Q9H3K6;A0A087WZT3;H3BV85;Q9H3K6-2;H3BTW0;A0A0B4J295;H3BVE0	8;7;5;5;4;4;4;1	8;7;5;5;4;4;4;1	8;7;5;5;4;4;4;1	BolA-like protein 2	BOLA2	sp|Q9H3K6|BOLA2_HUMAN BolA-like protein 2 OS=Homo sapiens OX=9606 GN=BOLA2 PE=1 SV=1;tr|A0A087WZT3|A0A087WZT3_HUMAN BolA-like protein 2 OS=Homo sapiens OX=9606 GN=BOLA2B PE=1 SV=2;tr|H3BV85|H3BV85_HUMAN BolA-like protein 2 OS=Homo sapiens OX=9606 GN=BOLA2B	8	8	8	8	7	7	7	7	8	8	7	7	7	7	7	7	7	7	7	7	8	8	7	7	7	7	7	7	7	7	7	7	8	8	7	7	7	7	7	7	86	86
Q15149	Q15149;Q15149-7;Q15149-8;Q15149-9;Q15149-5;Q15149-4;Q15149-6;Q15149-2;Q15149-3;H0YDN1	148;146;146;146;146;146;146;146;145;109;19;4;4;2;1;1	148;146;146;146;146;146;146;146;145;109;19;4;4;2;1;1	145;145;145;145;145;145;145;145;144;108;19;4;4;2;1;1	Plectin	PLEC	sp|Q15149|PLEC_HUMAN Plectin OS=Homo sapiens OX=9606 GN=PLEC PE=1 SV=3;sp|Q15149-7|PLEC_HUMAN Isoform 7 of Plectin OS=Homo sapiens OX=9606 GN=PLEC;sp|Q15149-8|PLEC_HUMAN Isoform 8 of Plectin OS=Homo sapiens OX=9606 GN=PLEC;sp|Q15149-9|PLEC_HUMAN Isoform 9	16	148	148	145	99	101	101	84	98	98	78	106	106	65	95	98	99	101	101	84	98	98	78	106	106	65	95	98	98	99	99	82	96	96	76	104	105	65	93	96	40.2	40.2
Q15907	Q15907;Q15907-2;H3BMH2;H3BSC1;P62491-2;P62491	13;12;11;11;11;11;4;2;1;1;1	13;12;11;11;11;11;4;2;1;1;1	13;12;11;11;11;11;4;2;1;1;1	Ras-related protein Rab-11B	RAB11B	sp|Q15907|RB11B_HUMAN Ras-related protein Rab-11B OS=Homo sapiens OX=9606 GN=RAB11B PE=1 SV=4;sp|Q15907-2|RB11B_HUMAN Isoform 2 of Ras-related protein Rab-11B OS=Homo sapiens OX=9606 GN=RAB11B;tr|H3BMH2|H3BMH2_HUMAN Ras-related protein Rab-11A (Fragment) O	11	13	13	13	12	12	13	12	13	13	12	13	13	11	13	13	12	12	13	12	13	13	12	13	13	11	13	13	12	12	13	12	13	13	12	13	13	11	13	13	64.2	64.2
Q13148	Q13148;A0A087WX29;A0A087WYY0;A0A087X260;G3V162;B1AKP7;A0A0A0N0M3;K7EN94;K7EJM5;A0A087WXQ5;A0A087WV68	15;14;14;14;14;14;13;12;12;8;8;6;5;5;4;4;3;3;2;2;1;1;1	15;14;14;14;14;14;13;12;12;8;8;6;5;5;4;4;3;3;2;2;1;1;1	15;14;14;14;14;14;13;12;12;8;8;6;5;5;4;4;3;3;2;2;1;1;1	TAR DNA-binding protein 43	TARDBP	sp|Q13148|TADBP_HUMAN TAR DNA-binding protein 43 OS=Homo sapiens OX=9606 GN=TARDBP PE=1 SV=1;tr|A0A087WX29|A0A087WX29_HUMAN TAR DNA-binding protein 43 (Fragment) OS=Homo sapiens OX=9606 GN=TARDBP PE=1 SV=1;tr|A0A087WYY0|A0A087WYY0_HUMAN TAR DNA-binding pro	23	15	15	15	14	12	12	12	14	14	10	12	14	14	14	14	14	12	12	12	14	14	10	12	14	14	14	14	14	12	12	12	14	14	10	12	14	14	14	14	46.1	46.1
O43809	O43809;H3BND3	14;9;6	14;9;6	14;9;6	Cleavage and polyadenylation specificity factor subunit 5	NUDT21	sp|O43809|CPSF5_HUMAN Cleavage and polyadenylation specificity factor subunit 5 OS=Homo sapiens OX=9606 GN=NUDT21 PE=1 SV=1;tr|H3BND3|H3BND3_HUMAN Cleavage and polyadenylation specificity factor subunit 5 (Fragment) OS=Homo sapiens OX=9606 GN=NUDT21 PE=1 S	3	14	14	14	12	10	12	11	12	12	9	11	12	14	11	13	12	10	12	11	12	12	9	11	12	14	11	13	12	10	12	11	12	12	9	11	12	14	11	13	61.2	61.2
P12004	P12004	18	18	18	Proliferating cell nuclear antigen	PCNA	sp|P12004|PCNA_HUMAN Proliferating cell nuclear antigen OS=Homo sapiens OX=9606 GN=PCNA PE=1 SV=1	1	18	18	18	18	17	16	15	18	16	16	17	18	18	18	17	18	17	16	15	18	16	16	17	18	18	18	17	18	17	16	15	18	16	16	17	18	18	18	17	80.5	80.5
P08621	P08621;P08621-2;P08621-3	26;25;15;9;8;2	26;25;15;9;8;2	26;25;15;9;8;2	U1 small nuclear ribonucleoprotein 70 kDa	SNRNP70	sp|P08621|RU17_HUMAN U1 small nuclear ribonucleoprotein 70 kDa OS=Homo sapiens OX=9606 GN=SNRNP70 PE=1 SV=2;sp|P08621-2|RU17_HUMAN Isoform 2 of U1 small nuclear ribonucleoprotein 70 kDa OS=Homo sapiens OX=9606 GN=SNRNP70;sp|P08621-3|RU17_HUMAN Isoform 3 of	6	26	26	26	24	22	21	21	23	22	22	23	24	17	23	23	24	22	21	21	23	22	22	23	24	17	23	23	24	22	21	21	23	22	22	23	24	17	23	23	53.5	53.5
P55795	P55795	21	13	13	Heterogeneous nuclear ribonucleoprotein H2	HNRNPH2	sp|P55795|HNRH2_HUMAN Heterogeneous nuclear ribonucleoprotein H2 OS=Homo sapiens OX=9606 GN=HNRNPH2 PE=1 SV=1	1	21	13	13	17	16	17	16	20	19	14	17	19	18	18	18	9	9	10	8	12	11	8	9	11	11	11	10	9	9	10	8	12	11	8	9	11	11	11	10	50.8	37.2
P28074	P28074;P28074-3;H0YJM8;P28074-2	18;13;9;9	18;13;9;9	18;13;9;9	Proteasome subunit beta type-5	PSMB5	sp|P28074|PSB5_HUMAN Proteasome subunit beta type-5 OS=Homo sapiens OX=9606 GN=PSMB5 PE=1 SV=3;sp|P28074-3|PSB5_HUMAN Isoform 3 of Proteasome subunit beta type-5 OS=Homo sapiens OX=9606 GN=PSMB5;tr|H0YJM8|H0YJM8_HUMAN Proteasome endopeptidase complex (Frag	4	18	18	18	16	14	15	15	17	17	15	16	17	15	17	17	16	14	15	15	17	17	15	16	17	15	17	17	16	14	15	15	17	17	15	16	17	15	17	17	65	65
P32322	P32322;E2QRB3;P32322-3;P32322-2;J3KQ22	17;16;16;15;10;8;7;7;7;6;5;4;4;4;2	17;16;16;15;10;8;7;7;7;6;5;4;4;4;2	16;15;15;14;10;8;7;7;6;6;5;4;4;4;2	Pyrroline-5-carboxylate reductase 1, mitochondrial	PYCR1	sp|P32322|P5CR1_HUMAN Pyrroline-5-carboxylate reductase 1, mitochondrial OS=Homo sapiens OX=9606 GN=PYCR1 PE=1 SV=2;tr|E2QRB3|E2QRB3_HUMAN Pyrroline-5-carboxylate reductase OS=Homo sapiens OX=9606 GN=PYCR1 PE=1 SV=2;sp|P32322-3|P5CR1_HUMAN Isoform 3 of Pyr	15	17	17	16	16	16	13	15	15	15	12	15	14	12	16	15	16	16	13	15	15	15	12	15	14	12	16	15	15	15	12	14	14	14	11	14	13	11	15	14	59.6	59.6
Q15008	Q15008;Q15008-4;Q15008-3;Q15008-2	27;26;22;22;13;9;5	27;26;22;22;13;9;5	27;26;22;22;13;9;5	26S proteasome non-ATPase regulatory subunit 6	PSMD6	sp|Q15008|PSMD6_HUMAN 26S proteasome non-ATPase regulatory subunit 6 OS=Homo sapiens OX=9606 GN=PSMD6 PE=1 SV=1;sp|Q15008-4|PSMD6_HUMAN Isoform 4 of 26S proteasome non-ATPase regulatory subunit 6 OS=Homo sapiens OX=9606 GN=PSMD6;sp|Q15008-3|PSMD6_HUMAN Iso	7	27	27	27	21	23	23	20	26	25	24	21	22	19	24	23	21	23	23	20	26	25	24	21	22	19	24	23	21	23	23	20	26	25	24	21	22	19	24	23	67.6	67.6
P04792	P04792	13;6;3	13;6;3	13;6;3	Heat shock protein beta-1	HSPB1	sp|P04792|HSPB1_HUMAN Heat shock protein beta-1 OS=Homo sapiens OX=9606 GN=HSPB1 PE=1 SV=2	3	13	13	13	12	13	12	11	12	12	10	13	12	12	13	13	12	13	12	11	12	12	10	13	12	12	13	13	12	13	12	11	12	12	10	13	12	12	13	13	89.8	89.8
Q9HC38-2	Q9HC38-2;F6TLX2;Q9HC38;I3L3Q4;Q9HC38-3	19;18;16;15;12;4;3;2;2;2;2	19;18;16;15;12;4;3;2;2;2;2	19;18;16;15;12;4;3;2;2;2;2	Isoform 2 of Glyoxalase domain-containing protein 4	GLOD4	sp|Q9HC38-2|GLOD4_HUMAN Isoform 2 of Glyoxalase domain-containing protein 4 OS=Homo sapiens OX=9606 GN=GLOD4;tr|F6TLX2|F6TLX2_HUMAN Glyoxalase domain-containing protein 4 OS=Homo sapiens OX=9606 GN=GLOD4 PE=1 SV=1;sp|Q9HC38|GLOD4_HUMAN Glyoxalase domain-co	11	19	19	19	18	16	17	16	16	16	16	17	16	14	15	16	18	16	17	16	16	16	16	17	16	14	15	16	18	16	17	16	16	16	16	17	16	14	15	16	73.2	73.2
P25789	P25789;H0YMZ1;H0YN18;H0YL69;H0YMA1;P25789-2;H0YKT8;H0YMI6;H0YKS0;H0YLC2	13;12;12;12;10;10;9;8;7;7;4;3	13;12;12;12;10;10;9;8;7;7;4;3	13;12;12;12;10;10;9;8;7;7;4;3	Proteasome subunit alpha type-4	PSMA4	sp|P25789|PSA4_HUMAN Proteasome subunit alpha type-4 OS=Homo sapiens OX=9606 GN=PSMA4 PE=1 SV=1;tr|H0YMZ1|H0YMZ1_HUMAN Proteasome subunit alpha type (Fragment) OS=Homo sapiens OX=9606 GN=PSMA4 PE=1 SV=8;tr|H0YN18|H0YN18_HUMAN Proteasome endopeptidase compl	12	13	13	13	12	13	11	10	13	12	11	12	13	11	13	12	12	13	11	10	13	12	11	12	13	11	13	12	12	13	11	10	13	12	11	12	13	11	13	12	62.1	62.1
P33993	P33993;P33993-3	34;26;15;4	34;26;15;4	34;26;15;4	DNA replication licensing factor MCM7	MCM7	sp|P33993|MCM7_HUMAN DNA replication licensing factor MCM7 OS=Homo sapiens OX=9606 GN=MCM7 PE=1 SV=4;sp|P33993-3|MCM7_HUMAN Isoform 3 of DNA replication licensing factor MCM7 OS=Homo sapiens OX=9606 GN=MCM7	4	34	34	34	28	28	27	21	31	29	21	28	29	24	31	29	28	28	27	21	31	29	21	28	29	24	31	29	28	28	27	21	31	29	21	28	29	24	31	29	47.8	47.8
E5RGX5	E5RGX5;Q93045;Q93045-2	13;13;13	8;8;8	8;8;8	Stathmin	STMN2	tr|E5RGX5|E5RGX5_HUMAN Stathmin OS=Homo sapiens OX=9606 GN=STMN2 PE=1 SV=1;sp|Q93045|STMN2_HUMAN Stathmin-2 OS=Homo sapiens OX=9606 GN=STMN2 PE=1 SV=3;sp|Q93045-2|STMN2_HUMAN Isoform 2 of Stathmin-2 OS=Homo sapiens OX=9606 GN=STMN2	3	13	8	8	11	10	12	10	12	11	11	11	11	12	11	12	7	6	7	5	7	7	6	7	6	7	6	7	7	6	7	5	7	7	6	7	6	7	6	7	51.2	40.5
Q12765	Q12765;Q12765-2;Q12765-3	23;22;16;10;8;7	23;22;16;10;8;7	23;22;16;10;8;7	Secernin-1	SCRN1	sp|Q12765|SCRN1_HUMAN Secernin-1 OS=Homo sapiens OX=9606 GN=SCRN1 PE=1 SV=2;sp|Q12765-2|SCRN1_HUMAN Isoform 2 of Secernin-1 OS=Homo sapiens OX=9606 GN=SCRN1;sp|Q12765-3|SCRN1_HUMAN Isoform 3 of Secernin-1 OS=Homo sapiens OX=9606 GN=SCRN1	6	23	23	23	17	18	19	19	20	19	18	19	21	16	21	18	17	18	19	19	20	19	18	19	21	16	21	18	17	18	19	19	20	19	18	19	21	16	21	18	59.2	59.2
P62820	P62820;E7END7;P62820-2;P62820-3	16;15;13;8;1;1;1;1;1;1;1;1	16;15;13;8;1;1;1;1;1;1;1;1	10;10;9;6;0;0;0;0;0;0;0;0	Ras-related protein Rab-1A	RAB1A	sp|P62820|RAB1A_HUMAN Ras-related protein Rab-1A OS=Homo sapiens OX=9606 GN=RAB1A PE=1 SV=3;tr|E7END7|E7END7_HUMAN Ras-related protein Rab-1A OS=Homo sapiens OX=9606 GN=RAB1A PE=1 SV=1;sp|P62820-2|RAB1A_HUMAN Isoform 2 of Ras-related protein Rab-1A OS=Homo	12	16	16	10	13	15	14	14	14	13	14	12	11	10	14	14	13	15	14	14	14	13	14	12	11	10	14	14	9	10	9	9	10	9	9	8	7	5	9	10	79	79
P20618	P20618	10	10	10	Proteasome subunit beta type-1	PSMB1	sp|P20618|PSB1_HUMAN Proteasome subunit beta type-1 OS=Homo sapiens OX=9606 GN=PSMB1 PE=1 SV=2	1	10	10	10	9	8	9	10	9	9	8	10	9	9	7	10	9	8	9	10	9	9	8	10	9	9	7	10	9	8	9	10	9	9	8	10	9	9	7	10	58.5	58.5
P09012	P09012;M0R268;M0R221;M0R2B8;M0QZG7;M0QXK2	15;12;9;9;9;8;6	15;12;9;9;9;8;6	12;9;7;7;7;6;4	U1 small nuclear ribonucleoprotein A	SNRPA	sp|P09012|SNRPA_HUMAN U1 small nuclear ribonucleoprotein A OS=Homo sapiens OX=9606 GN=SNRPA PE=1 SV=3;tr|M0R268|M0R268_HUMAN U1 small nuclear ribonucleoprotein A (Fragment) OS=Homo sapiens OX=9606 GN=SNRPA PE=1 SV=1;tr|M0R221|M0R221_HUMAN U1 small nuclear	7	15	15	12	14	14	15	14	14	14	15	15	15	12	15	15	14	14	15	14	14	14	15	15	15	12	15	15	11	11	12	11	11	11	12	12	12	9	12	12	55	55
A0A087WYT3	A0A087WYT3;Q15185-4;Q15185;Q15185-3	9;9;9;8;4;3	9;9;9;8;4;3	9;9;9;8;4;3	Prostaglandin E synthase 3	PTGES3	tr|A0A087WYT3|A0A087WYT3_HUMAN Prostaglandin E synthase 3 OS=Homo sapiens OX=9606 GN=PTGES3 PE=1 SV=1;sp|Q15185-4|TEBP_HUMAN Isoform 4 of Prostaglandin E synthase 3 OS=Homo sapiens OX=9606 GN=PTGES3;sp|Q15185|TEBP_HUMAN Prostaglandin E synthase 3 OS=Homo s	6	9	9	9	7	8	7	7	9	8	8	7	9	7	8	7	7	8	7	7	9	8	8	7	9	7	8	7	7	8	7	7	9	8	8	7	9	7	8	7	42.1	42.1
O15066	O15066	9;4;1;1;1	8;4;1;1;1	6;4;0;0;0	Kinesin-like protein KIF3B	KIF3B	sp|O15066|KIF3B_HUMAN Kinesin-like protein KIF3B OS=Homo sapiens OX=9606 GN=KIF3B PE=1 SV=1	5	9	8	6	5	6	4	5	8	5	5	8	8	5	5	6	5	5	4	5	7	5	5	8	7	4	5	6	3	4	4	4	6	4	4	6	6	3	4	5	14.9	13.1
A0A096LPI6	A0A096LPI6;A0A096LNH5	15;10;7;7;5;5;3	11;10;7;7;5;5;3	0;0;0;0;0;0;0	Utp12 domain-containing protein (Fragment)	GATD3B	tr|A0A096LPI6|A0A096LPI6_HUMAN Utp12 domain-containing protein (Fragment) OS=Homo sapiens OX=9606 PE=4 SV=2;tr|A0A096LNH5|A0A096LNH5_HUMAN Glutamine amidotransferase-like class 1 domain-containing protein 3B, mitochondrial OS=Homo sapiens OX=9606 GN=GATD3B	7	15	11	0	12	12	12	7	12	12	8	11	14	12	10	13	9	8	9	7	9	9	8	8	10	10	9	10	0	0	0	0	0	0	0	0	0	0	0	0	67.4	54.5
O60832	O60832;O60832-2;C9IYT0	31;25;19;15;9;7;5	31;25;19;15;9;7;5	31;25;19;15;9;7;5	H/ACA ribonucleoprotein complex subunit DKC1	DKC1	sp|O60832|DKC1_HUMAN H/ACA ribonucleoprotein complex subunit DKC1 OS=Homo sapiens OX=9606 GN=DKC1 PE=1 SV=3;sp|O60832-2|DKC1_HUMAN Isoform 3 of H/ACA ribonucleoprotein complex subunit DKC1 OS=Homo sapiens OX=9606 GN=DKC1;tr|C9IYT0|C9IYT0_HUMAN H/ACA ribonu	7	31	31	31	23	22	23	22	21	21	20	23	20	17	21	24	23	22	23	22	21	21	20	23	20	17	21	24	23	22	23	22	21	21	20	23	20	17	21	24	60.3	60.3
P61160	P61160;P61160-2;F5H6T1	19;17;12;5;5	19;17;12;5;5	19;17;12;5;5	Actin-related protein 2	ACTR2	sp|P61160|ARP2_HUMAN Actin-related protein 2 OS=Homo sapiens OX=9606 GN=ACTR2 PE=1 SV=1;sp|P61160-2|ARP2_HUMAN Isoform 2 of Actin-related protein 2 OS=Homo sapiens OX=9606 GN=ACTR2;tr|F5H6T1|F5H6T1_HUMAN Actin-related protein 2 OS=Homo sapiens OX=9606 GN=A	5	19	19	19	17	18	18	16	17	18	16	17	17	16	18	18	17	18	18	16	17	18	16	17	17	16	18	18	17	18	18	16	17	18	16	17	17	16	18	18	51.5	51.5
P61163	P61163;R4GMT0	21;16;10	21;16;10	13;11;6	Alpha-centractin	ACTR1A	sp|P61163|ACTZ_HUMAN Alpha-centractin OS=Homo sapiens OX=9606 GN=ACTR1A PE=1 SV=1;tr|R4GMT0|R4GMT0_HUMAN Alpha-centractin OS=Homo sapiens OX=9606 GN=ACTR1A PE=1 SV=1	3	21	21	13	19	18	17	18	17	19	16	20	19	19	17	17	19	18	17	18	17	19	16	20	19	19	17	17	12	12	10	11	13	12	11	12	13	12	12	12	65.7	65.7
P52701	P52701;A0A494C0M1;P52701-3;P52701-4;P52701-2;A0A087WWJ1	54;51;50;48;40;39;11;4;3;3;3;2	54;51;50;48;40;39;11;4;3;3;3;2	54;51;50;48;40;39;11;4;3;3;3;2	DNA mismatch repair protein Msh6	MSH6	sp|P52701|MSH6_HUMAN DNA mismatch repair protein Msh6 OS=Homo sapiens OX=9606 GN=MSH6 PE=1 SV=2;tr|A0A494C0M1|A0A494C0M1_HUMAN DNA mismatch repair protein OS=Homo sapiens OX=9606 GN=MSH6 PE=1 SV=1;sp|P52701-3|MSH6_HUMAN Isoform 3 of DNA mismatch repair pro	12	54	54	54	39	43	40	38	46	43	35	39	46	46	48	47	39	43	40	38	46	43	35	39	46	46	48	47	39	43	40	38	46	43	35	39	46	46	48	47	51.8	51.8
Q12874	Q12874	27	27	27	Splicing factor 3A subunit 3	SF3A3	sp|Q12874|SF3A3_HUMAN Splicing factor 3A subunit 3 OS=Homo sapiens OX=9606 GN=SF3A3 PE=1 SV=1	1	27	27	27	22	22	21	18	22	23	20	21	23	20	24	24	22	22	21	18	22	23	20	21	23	20	24	24	22	22	21	18	22	23	20	21	23	20	24	24	58.9	58.9
Q9UHG3	Q9UHG3;Q9UHG3-2;F8W8W4	18;15;10;7;4;3	18;15;10;7;4;3	18;15;10;7;4;3	Prenylcysteine oxidase 1	PCYOX1	sp|Q9UHG3|PCYOX_HUMAN Prenylcysteine oxidase 1 OS=Homo sapiens OX=9606 GN=PCYOX1 PE=1 SV=3;sp|Q9UHG3-2|PCYOX_HUMAN Isoform 2 of Prenylcysteine oxidase 1 OS=Homo sapiens OX=9606 GN=PCYOX1;tr|F8W8W4|F8W8W4_HUMAN Prenylcysteine oxidase 1 OS=Homo sapiens OX=96	6	18	18	18	16	17	16	15	17	17	15	16	17	14	18	17	16	17	16	15	17	17	15	16	17	14	18	17	16	17	16	15	17	17	15	16	17	14	18	17	49.5	49.5
Q16881	Q16881;Q16881-6;Q16881-3;Q16881-4;Q16881-2;Q16881-5;A0A087WSY9;A0A182DWI3;A0A087WSW9;F8W809;E9PIR7;Q16881-7;E2QRB9;E9PKD3	24;24;24;24;24;24;24;24;24;24;23;21;21;12;8;6;4;4;3;1	24;24;24;24;24;24;24;24;24;24;23;21;21;12;8;6;4;4;3;1	23;23;23;23;23;23;23;23;23;23;22;20;20;11;7;5;3;3;3;1	Thioredoxin reductase 1, cytoplasmic	TXNRD1	sp|Q16881|TRXR1_HUMAN Thioredoxin reductase 1, cytoplasmic OS=Homo sapiens OX=9606 GN=TXNRD1 PE=1 SV=3;sp|Q16881-6|TRXR1_HUMAN Isoform 6 of Thioredoxin reductase 1, cytoplasmic OS=Homo sapiens OX=9606 GN=TXNRD1;sp|Q16881-3|TRXR1_HUMAN Isoform 3 of Thioredo	20	24	24	23	22	22	23	20	23	23	20	20	23	18	23	20	22	22	23	20	23	23	20	20	23	18	23	20	21	21	22	19	22	22	19	19	22	17	22	19	46.7	46.7
B4DLN1	B4DLN1	20;6	20;6	0;0	cDNA FLJ60124, highly similar to Mitochondrial dicarboxylate carrier		tr|B4DLN1|B4DLN1_HUMAN cDNA FLJ60124, highly similar to Mitochondrial dicarboxylate carrier OS=Homo sapiens OX=9606 PE=2 SV=1	2	20	20	0	15	15	15	16	15	18	13	14	15	12	17	15	15	15	15	16	15	18	13	14	15	12	17	15	0	0	0	0	0	0	0	0	0	0	0	0	58.8	58.8
P42167	P42167;G5E972;P42167-3	24;20;12	12;8;0	5;1;0	Lamina-associated polypeptide 2, isoforms beta/gamma	TMPO	sp|P42167|LAP2B_HUMAN Lamina-associated polypeptide 2, isoforms beta/gamma OS=Homo sapiens OX=9606 GN=TMPO PE=1 SV=2;tr|G5E972|G5E972_HUMAN Lamina-associated polypeptide 2, isoforms beta/gamma OS=Homo sapiens OX=9606 GN=TMPO PE=1 SV=1;sp|P42167-3|LAP2B_HUM	3	24	12	5	23	22	22	23	22	23	21	23	23	19	23	23	11	11	12	12	10	11	11	12	11	8	11	11	4	4	5	5	4	4	5	5	5	3	5	5	64.3	32.4
Q04917	Q04917;A2IDB2	18;10;3;3	14;8;2;2	14;8;2;2	14-3-3 protein eta	YWHAH	sp|Q04917|1433F_HUMAN 14-3-3 protein eta OS=Homo sapiens OX=9606 GN=YWHAH PE=1 SV=4;tr|A2IDB2|A2IDB2_HUMAN 14-3-3 protein eta (Fragment) OS=Homo sapiens OX=9606 GN=YWHAH PE=1 SV=1	4	18	14	14	18	18	18	18	18	17	18	17	18	16	18	18	14	14	14	14	14	13	14	13	14	12	14	14	14	14	14	14	14	13	14	13	14	12	14	14	67.9	61
O95433	O95433;O95433-2;G3V438;H0YJG7	26;20;15;15;11;7;4	26;20;15;15;11;7;4	26;20;15;15;11;7;4	Activator of 90 kDa heat shock protein ATPase homolog 1	AHSA1	sp|O95433|AHSA1_HUMAN Activator of 90 kDa heat shock protein ATPase homolog 1 OS=Homo sapiens OX=9606 GN=AHSA1 PE=1 SV=1;sp|O95433-2|AHSA1_HUMAN Isoform 2 of Activator of 90 kDa heat shock protein ATPase homolog 1 OS=Homo sapiens OX=9606 GN=AHSA1;tr|G3V438	7	26	26	26	17	20	19	18	22	19	17	19	22	18	24	22	17	20	19	18	22	19	17	19	22	18	24	22	17	20	19	18	22	19	17	19	22	18	24	22	80.2	80.2
P23381	P23381;P23381-2	28;26;11;11;9;8;7;7;7;6;6;5;3;2;2;2;2;2;2;2;2;2;2;1;1;1;1;1	28;26;11;11;9;8;7;7;7;6;6;5;3;2;2;2;2;2;2;2;2;2;2;1;1;1;1;1	28;26;11;11;9;8;7;7;7;6;6;5;3;2;2;2;2;2;2;2;2;2;2;1;1;1;1;1	Tryptophan--tRNA ligase, cytoplasmic	WARS1	sp|P23381|SYWC_HUMAN Tryptophan--tRNA ligase, cytoplasmic OS=Homo sapiens OX=9606 GN=WARS1 PE=1 SV=2;sp|P23381-2|SYWC_HUMAN Isoform 2 of Tryptophan--tRNA ligase, cytoplasmic OS=Homo sapiens OX=9606 GN=WARS1	28	28	28	28	22	21	21	21	24	22	18	22	22	19	22	25	22	21	21	21	24	22	18	22	22	19	22	25	22	21	21	21	24	22	18	22	22	19	22	25	66.2	66.2
E5RIW3	E5RIW3;E5RJD8;O75347;E5RHG6;O75347-2;E5RIX8	12;12;12;10;8;6;3	12;12;12;10;8;6;3	12;12;12;10;8;6;3	Tubulin-specific chaperone A	TBCA	tr|E5RIW3|E5RIW3_HUMAN Tubulin-specific chaperone A OS=Homo sapiens OX=9606 GN=TBCA PE=1 SV=1;tr|E5RJD8|E5RJD8_HUMAN Tubulin-specific chaperone A OS=Homo sapiens OX=9606 GN=TBCA PE=1 SV=1;sp|O75347|TBCA_HUMAN Tubulin-specific chaperone A OS=Homo sapiens OX	7	12	12	12	11	11	11	12	12	10	11	12	10	8	10	11	11	11	11	12	12	10	11	12	10	8	10	11	11	11	11	12	12	10	11	12	10	8	10	11	78.6	78.6
O15355	O15355	24	24	24	Protein phosphatase 1G	PPM1G	sp|O15355|PPM1G_HUMAN Protein phosphatase 1G OS=Homo sapiens OX=9606 GN=PPM1G PE=1 SV=1	1	24	24	24	20	20	21	21	20	22	21	20	19	21	21	21	20	20	21	21	20	22	21	20	19	21	21	21	20	20	21	21	20	22	21	20	19	21	21	21	55.1	55.1
O95865	O95865;A0A140T971;Q5SSV3;Q5SRR8	16;12;12;12;7	15;11;11;11;6	15;11;11;11;6	N(G),N(G)-dimethylarginine dimethylaminohydrolase 2	DDAH2	sp|O95865|DDAH2_HUMAN N(G),N(G)-dimethylarginine dimethylaminohydrolase 2 OS=Homo sapiens OX=9606 GN=DDAH2 PE=1 SV=1;tr|A0A140T971|A0A140T971_HUMAN Dimethylargininase (Fragment) OS=Homo sapiens OX=9606 GN=DDAH2 PE=1 SV=1;tr|Q5SSV3|Q5SSV3_HUMAN Dimethylargi	5	16	15	15	12	13	11	10	13	12	11	11	13	11	12	13	12	12	10	9	12	11	10	10	12	10	11	12	12	12	10	9	12	11	10	10	12	10	11	12	77.9	75.1
Q9C0H2-2	Q9C0H2-2;Q9C0H2;Q9C0H2-3;Q9C0H2-4	9;9;8;8;2	9;9;8;8;2	9;9;8;8;2	Isoform 2 of Protein tweety homolog 3	TTYH3	sp|Q9C0H2-2|TTYH3_HUMAN Isoform 2 of Protein tweety homolog 3 OS=Homo sapiens OX=9606 GN=TTYH3;sp|Q9C0H2|TTYH3_HUMAN Protein tweety homolog 3 OS=Homo sapiens OX=9606 GN=TTYH3 PE=1 SV=3;sp|Q9C0H2-3|TTYH3_HUMAN Isoform 3 of Protein tweety homolog 3 OS=Homo s	5	9	9	9	8	8	7	7	8	7	8	6	8	7	8	7	8	8	7	7	8	7	8	6	8	7	8	7	8	8	7	7	8	7	8	6	8	7	8	7	20.4	20.4
A0A024RA52	A0A024RA52;P25787;C9JCK5	13;13;7;2;1	13;13;7;2;1	13;13;7;2;1	Proteasome subunit alpha type	PSMA2	tr|A0A024RA52|A0A024RA52_HUMAN Proteasome subunit alpha type OS=Homo sapiens OX=9606 GN=PSMA2 PE=1 SV=1;sp|P25787|PSA2_HUMAN Proteasome subunit alpha type-2 OS=Homo sapiens OX=9606 GN=PSMA2 PE=1 SV=2;tr|C9JCK5|C9JCK5_HUMAN Proteasome endopeptidase complex	5	13	13	13	10	12	12	11	9	12	11	10	12	9	12	11	10	12	12	11	9	12	11	10	12	9	12	11	10	12	12	11	9	12	11	10	12	9	12	11	64.1	64.1
Q15056-2	Q15056-2;Q15056	13;13	13;13	13;13	Isoform Short of Eukaryotic translation initiation factor 4H	EIF4H	sp|Q15056-2|IF4H_HUMAN Isoform Short of Eukaryotic translation initiation factor 4H OS=Homo sapiens OX=9606 GN=EIF4H;sp|Q15056|IF4H_HUMAN Eukaryotic translation initiation factor 4H OS=Homo sapiens OX=9606 GN=EIF4H PE=1 SV=5	2	13	13	13	13	13	13	13	12	12	11	12	12	8	12	11	13	13	13	13	12	12	11	12	12	8	12	11	13	13	13	13	12	12	11	12	12	8	12	11	63.6	63.6
Q12931-2	Q12931-2;Q12931;I3L0K7	33;33;27;11;2	33;33;27;11;2	33;33;27;11;2	Isoform 2 of Heat shock protein 75 kDa, mitochondrial	TRAP1	sp|Q12931-2|TRAP1_HUMAN Isoform 2 of Heat shock protein 75 kDa, mitochondrial OS=Homo sapiens OX=9606 GN=TRAP1;sp|Q12931|TRAP1_HUMAN Heat shock protein 75 kDa, mitochondrial OS=Homo sapiens OX=9606 GN=TRAP1 PE=1 SV=3;tr|I3L0K7|I3L0K7_HUMAN Heat shock prote	5	33	33	33	25	24	26	23	24	29	20	25	27	22	28	28	25	24	26	23	24	29	20	25	27	22	28	28	25	24	26	23	24	29	20	25	27	22	28	28	56.2	56.2
P61513	P61513;C9J4Z3;Q6P4E4;E9PEL3;G5E9R3;M0R0A1;M0R2L6	5;4;4;4;3;3;3;1	5;4;4;4;3;3;3;1	5;4;4;4;3;3;3;1	60S ribosomal protein L37a	RPL37A	sp|P61513|RL37A_HUMAN 60S ribosomal protein L37a OS=Homo sapiens OX=9606 GN=RPL37A PE=1 SV=2;tr|C9J4Z3|C9J4Z3_HUMAN 60S ribosomal protein L37a OS=Homo sapiens OX=9606 GN=RPL37A PE=1 SV=1;tr|Q6P4E4|Q6P4E4_HUMAN 60S ribosomal protein L37a OS=Homo sapiens OX=	8	5	5	5	5	5	5	5	5	5	5	5	5	5	5	5	5	5	5	5	5	5	5	5	5	5	5	5	5	5	5	5	5	5	5	5	5	5	5	5	58.7	58.7
P12532	P12532;P12532-2	19;18;9;7;4;4;4;3;3;3;1;1	19;18;9;7;4;4;4;3;3;3;1;1	19;18;9;7;4;4;4;3;3;3;1;1	Creatine kinase U-type, mitochondrial	CKMT1A	sp|P12532|KCRU_HUMAN Creatine kinase U-type, mitochondrial OS=Homo sapiens OX=9606 GN=CKMT1A PE=1 SV=1;sp|P12532-2|KCRU_HUMAN Isoform 2 of Creatine kinase U-type, mitochondrial OS=Homo sapiens OX=9606 GN=CKMT1A	12	19	19	19	18	19	18	13	17	17	16	18	19	16	18	18	18	19	18	13	17	17	16	18	19	16	18	18	18	19	18	13	17	17	16	18	19	16	18	18	56.1	56.1
Q8WVC2	Q8WVC2;P63220;Q9BYK1	7;7;5;2	7;7;5;2	7;7;5;2	40S ribosomal protein S21	RPS21	tr|Q8WVC2|Q8WVC2_HUMAN 40S ribosomal protein S21 OS=Homo sapiens OX=9606 GN=RPS21 PE=1 SV=1;sp|P63220|RS21_HUMAN 40S ribosomal protein S21 OS=Homo sapiens OX=9606 GN=RPS21 PE=1 SV=1;tr|Q9BYK1|Q9BYK1_HUMAN 40S ribosomal protein S21 OS=Homo sapiens OX=9606 G	4	7	7	7	7	7	7	7	7	7	7	7	7	7	7	7	7	7	7	7	7	7	7	7	7	7	7	7	7	7	7	7	7	7	7	7	7	7	7	7	66.7	66.7
Q9H9B4	Q9H9B4	17;8;7;6;3	16;8;7;6;3	16;8;7;6;3	Sideroflexin-1	SFXN1	sp|Q9H9B4|SFXN1_HUMAN Sideroflexin-1 OS=Homo sapiens OX=9606 GN=SFXN1 PE=1 SV=4	5	17	16	16	17	17	17	17	17	17	17	17	16	15	17	16	16	16	16	16	16	16	16	16	15	14	16	15	16	16	16	16	16	16	16	16	15	14	16	15	69.9	64
Q92769	Q92769;Q92769-3;H3BM24	22;20;11;7;7;7;7;7;7;7;6	22;20;11;7;7;7;7;7;7;7;6	13;11;5;2;2;2;2;2;2;2;2	Histone deacetylase 2	HDAC2	sp|Q92769|HDAC2_HUMAN Histone deacetylase 2 OS=Homo sapiens OX=9606 GN=HDAC2 PE=1 SV=2;sp|Q92769-3|HDAC2_HUMAN Isoform 2 of Histone deacetylase 2 OS=Homo sapiens OX=9606 GN=HDAC2;tr|H3BM24|H3BM24_HUMAN Histone deacetylase 2 (Fragment) OS=Homo sapiens OX=96	11	22	22	13	20	18	19	15	18	18	15	16	18	15	19	18	20	18	19	15	18	18	15	16	18	15	19	18	13	10	12	7	12	10	8	9	10	11	11	10	48.2	48.2
Q08170	Q08170;A0A0D9SEM4	14;11;1	14;11;1	10;7;0	Serine/arginine-rich splicing factor 4	SRSF4	sp|Q08170|SRSF4_HUMAN Serine/arginine-rich splicing factor 4 OS=Homo sapiens OX=9606 GN=SRSF4 PE=1 SV=2;tr|A0A0D9SEM4|A0A0D9SEM4_HUMAN Serine/arginine-rich-splicing factor 4 (Fragment) OS=Homo sapiens OX=9606 GN=SRSF4 PE=1 SV=1	3	14	14	10	11	11	11	10	12	13	11	10	10	11	12	10	11	11	11	10	12	13	11	10	10	11	12	10	7	7	7	6	8	9	7	6	6	8	8	6	26.5	26.5
P21281	P21281	28;13;10;10;4;4;3;2;1	28;13;10;10;4;4;3;2;1	28;13;10;10;4;4;3;2;1	V-type proton ATPase subunit B, brain isoform	ATP6V1B2	sp|P21281|VATB2_HUMAN V-type proton ATPase subunit B, brain isoform OS=Homo sapiens OX=9606 GN=ATP6V1B2 PE=1 SV=3	9	28	28	28	23	27	23	21	25	22	21	22	21	19	22	25	23	27	23	21	25	22	21	22	21	19	22	25	23	27	23	21	25	22	21	22	21	19	22	25	64.2	64.2
P43034	P43034	28;9;9;7	28;9;9;7	28;9;9;7	Platelet-activating factor acetylhydrolase IB subunit alpha	PAFAH1B1	sp|P43034|LIS1_HUMAN Platelet-activating factor acetylhydrolase IB subunit alpha OS=Homo sapiens OX=9606 GN=PAFAH1B1 PE=1 SV=2	4	28	28	28	23	22	21	21	22	19	21	23	20	19	21	22	23	22	21	21	22	19	21	23	20	19	21	22	23	22	21	21	22	19	21	23	20	19	21	22	72.9	72.9
Q99798	Q99798;A2A274	37;36	37;36	37;36	Aconitate hydratase, mitochondrial	ACO2	sp|Q99798|ACON_HUMAN Aconitate hydratase, mitochondrial OS=Homo sapiens OX=9606 GN=ACO2 PE=1 SV=2;tr|A2A274|A2A274_HUMAN Aconitate hydratase, mitochondrial OS=Homo sapiens OX=9606 GN=ACO2 PE=1 SV=1	2	37	37	37	34	31	31	29	31	30	26	31	32	21	32	32	34	31	31	29	31	30	26	31	32	21	32	32	34	31	31	29	31	30	26	31	32	21	32	32	61.8	61.8
P53999	P53999	9;2;2	9;2;2	9;2;2	Activated RNA polymerase II transcriptional coactivator p15	SUB1	sp|P53999|TCP4_HUMAN Activated RNA polymerase II transcriptional coactivator p15 OS=Homo sapiens OX=9606 GN=SUB1 PE=1 SV=3	3	9	9	9	9	8	8	9	8	7	9	9	6	7	8	8	9	8	8	9	8	7	9	9	6	7	8	8	9	8	8	9	8	7	9	9	6	7	8	8	50.4	50.4
P09960	P09960;P09960-4;P09960-2;P09960-3	31;28;25;22;3	31;28;25;22;3	31;28;25;22;3	Leukotriene A-4 hydrolase	LTA4H	sp|P09960|LKHA4_HUMAN Leukotriene A-4 hydrolase OS=Homo sapiens OX=9606 GN=LTA4H PE=1 SV=2;sp|P09960-4|LKHA4_HUMAN Isoform 4 of Leukotriene A-4 hydrolase OS=Homo sapiens OX=9606 GN=LTA4H;sp|P09960-2|LKHA4_HUMAN Isoform 2 of Leukotriene A-4 hydrolase OS=Hom	5	31	31	31	23	22	22	24	27	27	22	26	26	27	25	25	23	22	22	24	27	27	22	26	26	27	25	25	23	22	22	24	27	27	22	26	26	27	25	25	59.7	59.7
D6RGI3	D6RGI3;D6RER5;Q9NVA2;Q9NVA2-2;D6RDU5	22;22;22;21;16;10;6;6;5	22;22;22;21;16;10;6;6;5	13;13;13;12;7;5;5;5;5	Septin 11, isoform CRA_b	SEPTIN11	tr|D6RGI3|D6RGI3_HUMAN Septin 11, isoform CRA_b OS=Homo sapiens OX=9606 GN=SEPTIN11 PE=1 SV=1;tr|D6RER5|D6RER5_HUMAN Septin-11 OS=Homo sapiens OX=9606 GN=SEPTIN11 PE=1 SV=1;sp|Q9NVA2|SEP11_HUMAN Septin-11 OS=Homo sapiens OX=9606 GN=SEPTIN11 PE=1 SV=3;sp|Q9	9	22	22	13	20	20	21	18	19	19	18	20	21	17	20	21	20	20	21	18	19	19	18	20	21	17	20	21	12	12	13	12	12	12	13	12	13	11	13	13	51.3	51.3
Q99459	Q99459	40	40	40	Cell division cycle 5-like protein	CDC5L	sp|Q99459|CDC5L_HUMAN Cell division cycle 5-like protein OS=Homo sapiens OX=9606 GN=CDC5L PE=1 SV=2	1	40	40	40	34	33	34	30	36	37	28	31	34	29	35	35	34	33	34	30	36	37	28	31	34	29	35	35	34	33	34	30	36	37	28	31	34	29	35	35	58.4	58.4
P62857	P62857	7	7	7	40S ribosomal protein S28	RPS28	sp|P62857|RS28_HUMAN 40S ribosomal protein S28 OS=Homo sapiens OX=9606 GN=RPS28 PE=1 SV=1	1	7	7	7	6	6	6	7	6	6	7	6	6	6	6	6	6	6	6	7	6	6	7	6	6	6	6	6	6	6	6	7	6	6	7	6	6	6	6	6	56.5	56.5
Q9UNM6	Q9UNM6;Q9UNM6-2;A0A087WUL9;J3KNQ3;E9PL38;H0YD73	22;21;20;18;16;11;4;2;1	22;21;20;18;16;11;4;2;1	22;21;20;18;16;11;4;2;1	26S proteasome non-ATPase regulatory subunit 13	PSMD13	sp|Q9UNM6|PSD13_HUMAN 26S proteasome non-ATPase regulatory subunit 13 OS=Homo sapiens OX=9606 GN=PSMD13 PE=1 SV=2;sp|Q9UNM6-2|PSD13_HUMAN Isoform 2 of 26S proteasome non-ATPase regulatory subunit 13 OS=Homo sapiens OX=9606 GN=PSMD13;tr|A0A087WUL9|A0A087WUL	9	22	22	22	18	15	15	19	17	18	15	19	16	15	18	18	18	15	15	19	17	18	15	19	16	15	18	18	18	15	15	19	17	18	15	19	16	15	18	18	70.7	70.7
Q9BXP5-4	Q9BXP5-4;Q9BXP5-2;Q9BXP5-3;Q9BXP5;Q9BXP5-5;H7C3A1	43;43;43;43;39;29;6;3;2;2;2	43;43;43;43;39;29;6;3;2;2;2	43;43;43;43;39;29;6;3;2;2;2	Isoform 4 of Serrate RNA effector molecule homolog	SRRT	sp|Q9BXP5-4|SRRT_HUMAN Isoform 4 of Serrate RNA effector molecule homolog OS=Homo sapiens OX=9606 GN=SRRT;sp|Q9BXP5-2|SRRT_HUMAN Isoform 2 of Serrate RNA effector molecule homolog OS=Homo sapiens OX=9606 GN=SRRT;sp|Q9BXP5-3|SRRT_HUMAN Isoform 3 of Serrate	11	43	43	43	33	33	32	31	35	35	27	35	37	20	33	32	33	33	32	31	35	35	27	35	37	20	33	32	33	33	32	31	35	35	27	35	37	20	33	32	44.4	44.4
Q15424	Q15424;Q15424-4;Q15424-3;Q15424-2	38;38;38;37;8;5	38;38;38;37;8;5	25;25;25;24;6;5	Scaffold attachment factor B1	SAFB	sp|Q15424|SAFB1_HUMAN Scaffold attachment factor B1 OS=Homo sapiens OX=9606 GN=SAFB PE=1 SV=4;sp|Q15424-4|SAFB1_HUMAN Isoform 4 of Scaffold attachment factor B1 OS=Homo sapiens OX=9606 GN=SAFB;sp|Q15424-3|SAFB1_HUMAN Isoform 3 of Scaffold attachment factor	6	38	38	25	27	31	31	32	30	30	30	31	32	24	31	29	27	31	31	32	30	30	30	31	32	24	31	29	20	22	22	24	20	21	22	22	22	15	21	20	38.1	38.1
P48147	P48147;A0A499FJL1	46;41;1	46;41;1	46;41;1	Prolyl endopeptidase	PREP	sp|P48147|PPCE_HUMAN Prolyl endopeptidase OS=Homo sapiens OX=9606 GN=PREP PE=1 SV=2;tr|A0A499FJL1|A0A499FJL1_HUMAN Post-proline cleaving enzyme OS=Homo sapiens OX=9606 GN=PREP PE=1 SV=1	3	46	46	46	34	37	34	35	37	38	34	36	37	29	43	39	34	37	34	35	37	38	34	36	37	29	43	39	34	37	34	35	37	38	34	36	37	29	43	39	77.7	77.7
Q02218	Q02218;A0A0D9SFS3	48;46;22;9	48;46;22;9	1;1;1;1	2-oxoglutarate dehydrogenase, mitochondrial	OGDH	sp|Q02218|ODO1_HUMAN 2-oxoglutarate dehydrogenase, mitochondrial OS=Homo sapiens OX=9606 GN=OGDH PE=1 SV=3;tr|A0A0D9SFS3|A0A0D9SFS3_HUMAN 2-oxoglutarate dehydrogenase, mitochondrial OS=Homo sapiens OX=9606 GN=OGDH PE=1 SV=1	4	48	48	1	38	40	38	33	39	41	28	35	40	32	37	41	38	40	38	33	39	41	28	35	40	32	37	41	1	1	1	1	1	1	1	1	1	1	1	1	53.7	53.7
P68402	P68402;J3KNE3	9;5;4;4;4	9;5;4;4;4	9;5;4;4;4	Platelet-activating factor acetylhydrolase IB subunit beta	PAFAH1B2	sp|P68402|PA1B2_HUMAN Platelet-activating factor acetylhydrolase IB subunit beta OS=Homo sapiens OX=9606 GN=PAFAH1B2 PE=1 SV=1;tr|J3KNE3|J3KNE3_HUMAN Platelet-activating factor acetylhydrolase IB subunit beta (Fragment) OS=Homo sapiens OX=9606 GN=PAFAH1B2	5	9	9	9	6	7	6	6	9	7	6	6	7	7	8	8	6	7	6	6	9	7	6	6	7	7	8	8	6	7	6	6	9	7	6	6	7	7	8	8	58.1	58.1
P61011	P61011;P61011-2;G3V4F7	21;19;18;3;1;1;1	21;19;18;3;1;1;1	21;19;18;3;1;1;1	Signal recognition particle 54 kDa protein	SRP54	sp|P61011|SRP54_HUMAN Signal recognition particle 54 kDa protein OS=Homo sapiens OX=9606 GN=SRP54 PE=1 SV=1;sp|P61011-2|SRP54_HUMAN Isoform 2 of Signal recognition particle 54 kDa protein OS=Homo sapiens OX=9606 GN=SRP54;tr|G3V4F7|G3V4F7_HUMAN Signal recog	7	21	21	21	17	17	17	16	19	17	18	15	18	14	17	19	17	17	17	16	19	17	18	15	18	14	17	19	17	17	17	16	19	17	18	15	18	14	17	19	51.8	51.8
Q15046	Q15046;Q15046-2	35;33;13;6;4;2	35;33;13;6;4;2	35;33;13;6;4;2	Lysine--tRNA ligase	KARS1	sp|Q15046|SYK_HUMAN Lysine--tRNA ligase OS=Homo sapiens OX=9606 GN=KARS1 PE=1 SV=3;sp|Q15046-2|SYK_HUMAN Isoform Mitochondrial of Lysine--tRNA ligase OS=Homo sapiens OX=9606 GN=KARS1	6	35	35	35	28	31	27	22	32	29	24	26	30	24	32	27	28	31	27	22	32	29	24	26	30	24	32	27	28	31	27	22	32	29	24	26	30	24	32	27	57.8	57.8
P33316	P33316;H0YNW5;H0YKC5;H0YKI0;A0A0C4DGL3	15;13;11;11;10;5	15;13;11;11;10;5	2;0;0;2;0;0	Deoxyuridine 5-triphosphate nucleotidohydrolase, mitochondrial	DUT	sp|P33316|DUT_HUMAN Deoxyuridine 5-triphosphate nucleotidohydrolase, mitochondrial OS=Homo sapiens OX=9606 GN=DUT PE=1 SV=4;tr|H0YNW5|H0YNW5_HUMAN Deoxyuridine 5-triphosphate nucleotidohydrolase OS=Homo sapiens OX=9606 GN=DUT PE=1 SV=1;tr|H0YKC5|H0YKC5_H	6	15	15	2	12	12	12	12	15	14	12	12	13	13	14	12	12	12	12	12	15	14	12	12	13	13	14	12	1	2	2	1	2	2	2	1	1	1	2	0	54.4	54.4
P16615	P16615;P16615-2;P16615-5;P16615-3;P16615-4;H7C5W9	36;35;35;35;31;27;11;11;9;6;6;6;6;6;6;6;3;2;1	36;35;35;35;31;27;11;11;9;6;6;6;6;6;6;6;3;2;1	36;35;35;35;31;27;11;11;9;6;6;6;6;6;6;6;3;2;1	Sarcoplasmic/endoplasmic reticulum calcium ATPase 2	ATP2A2	sp|P16615|AT2A2_HUMAN Sarcoplasmic/endoplasmic reticulum calcium ATPase 2 OS=Homo sapiens OX=9606 GN=ATP2A2 PE=1 SV=1;sp|P16615-2|AT2A2_HUMAN Isoform 2 of Sarcoplasmic/endoplasmic reticulum calcium ATPase 2 OS=Homo sapiens OX=9606 GN=ATP2A2;sp|P16615-5|AT2	19	36	36	36	29	27	29	27	27	25	24	25	31	20	27	30	29	27	29	27	27	25	24	25	31	20	27	30	29	27	29	27	27	25	24	25	31	20	27	30	36.8	36.8
P11177-2	P11177-2;P11177;P11177-3;C9J634	14;14;13;9;5	14;14;13;9;5	14;14;13;9;5	Isoform 2 of Pyruvate dehydrogenase E1 component subunit beta, mitochondrial	PDHB	sp|P11177-2|ODPB_HUMAN Isoform 2 of Pyruvate dehydrogenase E1 component subunit beta, mitochondrial OS=Homo sapiens OX=9606 GN=PDHB;sp|P11177|ODPB_HUMAN Pyruvate dehydrogenase E1 component subunit beta, mitochondrial OS=Homo sapiens OX=9606 GN=PDHB PE=1 SV	5	14	14	14	14	13	13	13	13	13	11	13	13	12	12	14	14	13	13	13	13	13	11	13	13	12	12	14	14	13	13	13	13	13	11	13	13	12	12	14	55.7	55.7
S4R3H4	S4R3H4	40	40	1	Apoptotic chromatin condensation inducer in the nucleus	ACIN1	tr|S4R3H4|S4R3H4_HUMAN Apoptotic chromatin condensation inducer in the nucleus OS=Homo sapiens OX=9606 GN=ACIN1 PE=1 SV=1	1	40	40	1	34	31	31	30	31	29	30	33	31	22	32	31	34	31	31	30	31	29	30	33	31	22	32	31	1	1	1	1	1	1	1	1	1	1	1	1	40	40
P36871	P36871;A0A3B3ITK7;P36871-2;P36871-3	30;28;24;18	30;28;24;18	30;28;24;18	Phosphoglucomutase-1	PGM1	sp|P36871|PGM1_HUMAN Phosphoglucomutase-1 OS=Homo sapiens OX=9606 GN=PGM1 PE=1 SV=3;tr|A0A3B3ITK7|A0A3B3ITK7_HUMAN Phosphoglucomutase-1 OS=Homo sapiens OX=9606 GN=PGM1 PE=1 SV=1;sp|P36871-2|PGM1_HUMAN Isoform 2 of Phosphoglucomutase-1 OS=Homo sapiens OX=96	4	30	30	30	26	27	28	25	26	26	23	27	25	25	27	27	26	27	28	25	26	26	23	27	25	25	27	27	26	27	28	25	26	26	23	27	25	25	27	27	67.6	67.6
P46063	P46063	33;7;7;6;4;4	33;7;7;6;4;4	33;7;7;6;4;4	ATP-dependent DNA helicase Q1	RECQL	sp|P46063|RECQ1_HUMAN ATP-dependent DNA helicase Q1 OS=Homo sapiens OX=9606 GN=RECQL PE=1 SV=3	6	33	33	33	24	26	25	21	28	25	21	25	25	25	27	28	24	26	25	21	28	25	21	25	25	25	27	28	24	26	25	21	28	25	21	25	25	25	27	28	61.2	61.2
P54578	P54578;P54578-2;A6NJA2;P54578-3	28;27;26;26;1;1	28;27;26;26;1;1	28;27;26;26;1;1	Ubiquitin carboxyl-terminal hydrolase 14	USP14	sp|P54578|UBP14_HUMAN Ubiquitin carboxyl-terminal hydrolase 14 OS=Homo sapiens OX=9606 GN=USP14 PE=1 SV=3;sp|P54578-2|UBP14_HUMAN Isoform 2 of Ubiquitin carboxyl-terminal hydrolase 14 OS=Homo sapiens OX=9606 GN=USP14;tr|A6NJA2|A6NJA2_HUMAN Ubiquitin carbox	6	28	28	28	24	25	24	20	24	26	20	23	24	22	24	26	24	25	24	20	24	26	20	23	24	22	24	26	24	25	24	20	24	26	20	23	24	22	24	26	63.2	63.2
Q07065	Q07065	41	41	40	Cytoskeleton-associated protein 4	CKAP4	sp|Q07065|CKAP4_HUMAN Cytoskeleton-associated protein 4 OS=Homo sapiens OX=9606 GN=CKAP4 PE=1 SV=2	1	41	41	40	34	30	32	26	32	30	24	34	34	26	33	30	34	30	32	26	32	30	24	34	34	26	33	30	33	29	31	25	31	29	23	33	33	25	32	29	71.9	71.9
O75955	O75955;O75955-2;A0A140T9R1;A2AB10;A2AB09;A0A140T9X0	29;24;24;16;15;15;14;13;12;12;11;11;9;7;7;7;6;4;3;3;1	29;24;24;16;15;15;14;13;12;12;11;11;9;7;7;7;6;4;3;3;1	29;24;24;16;15;15;14;13;12;12;11;11;9;7;7;7;6;4;3;3;1	Flotillin-1	FLOT1	sp|O75955|FLOT1_HUMAN Flotillin-1 OS=Homo sapiens OX=9606 GN=FLOT1 PE=1 SV=3;sp|O75955-2|FLOT1_HUMAN Isoform 2 of Flotillin-1 OS=Homo sapiens OX=9606 GN=FLOT1;tr|A0A140T9R1|A0A140T9R1_HUMAN Flotillin (Fragment) OS=Homo sapiens OX=9606 GN=FLOT1 PE=1 SV=1;tr	21	29	29	29	24	24	24	24	27	28	22	22	26	20	26	25	24	24	24	24	27	28	22	22	26	20	26	25	24	24	24	24	27	28	22	22	26	20	26	25	79.9	79.9
P41091	P41091;Q2VIR3;Q2VIR3-2	25;20;16;7	25;20;16;7	25;20;16;7	Eukaryotic translation initiation factor 2 subunit 3	EIF2S3	sp|P41091|IF2G_HUMAN Eukaryotic translation initiation factor 2 subunit 3 OS=Homo sapiens OX=9606 GN=EIF2S3 PE=1 SV=3;sp|Q2VIR3|IF2GL_HUMAN Eukaryotic translation initiation factor 2 subunit 3B OS=Homo sapiens OX=9606 GN=EIF2S3B PE=2 SV=2;sp|Q2VIR3-2|IF2GL	4	25	25	25	20	23	21	21	20	23	19	20	22	17	22	20	20	23	21	21	20	23	19	20	22	17	22	20	20	23	21	21	20	23	19	20	22	17	22	20	56.8	56.8
Q14254	Q14254;E7EMK3;J3QLD9	28;27;26;13	28;27;26;13	28;27;26;13	Flotillin-2	FLOT2	sp|Q14254|FLOT2_HUMAN Flotillin-2 OS=Homo sapiens OX=9606 GN=FLOT2 PE=1 SV=2;tr|E7EMK3|E7EMK3_HUMAN Flotillin OS=Homo sapiens OX=9606 GN=FLOT2 PE=1 SV=1;tr|J3QLD9|J3QLD9_HUMAN Flotillin OS=Homo sapiens OX=9606 GN=FLOT2 PE=1 SV=1	4	28	28	28	21	23	21	23	23	22	20	25	22	19	21	20	21	23	21	23	23	22	20	25	22	19	21	20	21	23	21	23	23	22	20	25	22	19	21	20	72	72
P20340-2	P20340-2;P20340-4	15;13	15;13	0;0	Isoform 2 of Ras-related protein Rab-6A	RAB6A	sp|P20340-2|RAB6A_HUMAN Isoform 2 of Ras-related protein Rab-6A OS=Homo sapiens OX=9606 GN=RAB6A;sp|P20340-4|RAB6A_HUMAN Isoform 4 of Ras-related protein Rab-6A OS=Homo sapiens OX=9606 GN=RAB6A	2	15	15	0	11	13	12	9	12	12	8	11	11	10	11	11	11	13	12	9	12	12	8	11	11	10	11	11	0	0	0	0	0	0	0	0	0	0	0	0	70.7	70.7
O94906	O94906;O94906-2	55;54	55;54	55;54	Pre-mRNA-processing factor 6	PRPF6	sp|O94906|PRP6_HUMAN Pre-mRNA-processing factor 6 OS=Homo sapiens OX=9606 GN=PRPF6 PE=1 SV=1;sp|O94906-2|PRP6_HUMAN Isoform 2 of Pre-mRNA-processing factor 6 OS=Homo sapiens OX=9606 GN=PRPF6	2	55	55	55	42	41	42	35	45	41	34	43	42	38	44	44	42	41	42	35	45	41	34	43	42	38	44	44	42	41	42	35	45	41	34	43	42	38	44	44	60.6	60.6
Q2TAY7	Q2TAY7;Q2TAY7-2	23;16	23;16	23;16	WD40 repeat-containing protein SMU1	SMU1	sp|Q2TAY7|SMU1_HUMAN WD40 repeat-containing protein SMU1 OS=Homo sapiens OX=9606 GN=SMU1 PE=1 SV=2;sp|Q2TAY7-2|SMU1_HUMAN Isoform 2 of WD40 repeat-containing protein SMU1 OS=Homo sapiens OX=9606 GN=SMU1	2	23	23	23	20	22	20	17	21	21	16	21	21	17	22	21	20	22	20	17	21	21	16	21	21	17	22	21	20	22	20	17	21	21	16	21	21	17	22	21	53.8	53.8
P53618	P53618;E9PP73	44;23;7;7	44;23;7;7	44;23;7;7	Coatomer subunit beta	COPB1	sp|P53618|COPB_HUMAN Coatomer subunit beta OS=Homo sapiens OX=9606 GN=COPB1 PE=1 SV=3;tr|E9PP73|E9PP73_HUMAN Coatomer subunit beta (Fragment) OS=Homo sapiens OX=9606 GN=COPB1 PE=1 SV=8	4	44	44	44	35	37	38	29	38	37	25	37	35	37	36	36	35	37	38	29	38	37	25	37	35	37	36	36	35	37	38	29	38	37	25	37	35	37	36	36	55.3	55.3
E7ESP9	E7ESP9;P07197;E7EMV2	43;43;39;16	36;36;32;10	36;36;32;10	160 kDa neurofilament protein	NEFM	tr|E7ESP9|E7ESP9_HUMAN 160 kDa neurofilament protein OS=Homo sapiens OX=9606 GN=NEFM PE=1 SV=1;sp|P07197|NFM_HUMAN Neurofilament medium polypeptide OS=Homo sapiens OX=9606 GN=NEFM PE=1 SV=3;tr|E7EMV2|E7EMV2_HUMAN 160 kDa neurofilament protein OS=Homo sapie	4	43	36	36	37	37	36	34	38	34	34	35	36	29	38	37	31	31	30	28	31	27	28	30	29	24	31	30	31	31	30	28	31	27	28	30	29	24	31	30	52	47.3
P35268	P35268;K7ERI7;K7ELC4;K7EMH1;K7EP65;K7EKS7	8;7;6;6;4;4;3;2;2;2	8;7;6;6;4;4;3;2;2;2	8;7;6;6;4;4;3;2;2;2	60S ribosomal protein L22	RPL22	sp|P35268|RL22_HUMAN 60S ribosomal protein L22 OS=Homo sapiens OX=9606 GN=RPL22 PE=1 SV=2;tr|K7ERI7|K7ERI7_HUMAN 60S ribosomal protein L22 OS=Homo sapiens OX=9606 GN=RPL22 PE=1 SV=1;tr|K7ELC4|K7ELC4_HUMAN 60S ribosomal protein L22 (Fragment) OS=Homo sapien	10	8	8	8	7	7	7	8	7	7	6	7	7	6	7	7	7	7	7	8	7	7	6	7	7	6	7	7	7	7	7	8	7	7	6	7	7	6	7	7	60.2	60.2
P62191	P62191;P62191-2	30;25;2	30;25;2	30;25;2	26S proteasome regulatory subunit 4	PSMC1	sp|P62191|PRS4_HUMAN 26S proteasome regulatory subunit 4 OS=Homo sapiens OX=9606 GN=PSMC1 PE=1 SV=1;sp|P62191-2|PRS4_HUMAN Isoform 2 of 26S proteasome regulatory subunit 4 OS=Homo sapiens OX=9606 GN=PSMC1	3	30	30	30	23	22	24	21	22	22	18	26	21	22	22	25	23	22	24	21	22	22	18	26	21	22	22	25	23	22	24	21	22	22	18	26	21	22	22	25	71.4	71.4
P60953	P60953;A0A590UJK8;P60953-1;Q5JYX0	9;6;6;5;3;3;2;1;1;1;1;1;1;1	9;6;6;5;3;3;2;1;1;1;1;1;1;1	8;5;5;4;2;2;1;0;0;0;0;0;0;0	Cell division control protein 42 homolog	CDC42	sp|P60953|CDC42_HUMAN Cell division control protein 42 homolog OS=Homo sapiens OX=9606 GN=CDC42 PE=1 SV=2;tr|A0A590UJK8|A0A590UJK8_HUMAN Cell division control protein 42 homolog OS=Homo sapiens OX=9606 GN=CDC42 PE=1 SV=1;sp|P60953-1|CDC42_HUMAN Isoform 1 o	14	9	9	8	8	8	8	8	7	8	7	7	9	6	8	9	8	8	8	8	7	8	7	7	9	6	8	9	7	7	7	7	6	7	6	7	8	6	7	8	48.7	48.7
P13645	P13645;CON__P13645	30;30;9;9;3;3;3;3;3;3;2;2;2;2;1;1;1;1;1;1;1;1;1;1;1;1;1;1;1;1;1;1;1;1;1;1;1;1;1;1;1;1	30;30;9;9;3;3;3;3;3;3;2;2;2;2;1;1;1;1;1;1;1;1;1;1;1;1;1;1;1;1;1;1;1;1;1;1;1;1;1;1;1;1	24;24;5;5;0;0;0;0;0;0;0;0;0;0;0;0;0;0;0;0;0;0;0;0;1;0;0;0;0;0;0;0;0;0;0;0;0;0;0;0;0;0	Keratin, type I cytoskeletal 10	KRT10	sp|P13645|K1C10_HUMAN Keratin, type I cytoskeletal 10 OS=Homo sapiens OX=9606 GN=KRT10 PE=1 SV=6;	42	30	30	24	23	25	17	14	22	25	14	27	15	18	25	23	23	25	17	14	22	25	14	27	15	18	25	23	18	20	13	10	17	20	11	21	10	16	20	19	53.9	53.9
P28331	P28331;P28331-2;P28331-4;P28331-5;B4DJ81;P28331-3	31;31;30;29;28;28;3;1	31;31;30;29;28;28;3;1	31;31;30;29;28;28;3;1	NADH-ubiquinone oxidoreductase 75 kDa subunit, mitochondrial	NDUFS1	sp|P28331|NDUS1_HUMAN NADH-ubiquinone oxidoreductase 75 kDa subunit, mitochondrial OS=Homo sapiens OX=9606 GN=NDUFS1 PE=1 SV=3;sp|P28331-2|NDUS1_HUMAN Isoform 2 of NADH-ubiquinone oxidoreductase 75 kDa subunit, mitochondrial OS=Homo sapiens OX=9606 GN=NDUF	8	31	31	31	25	26	27	22	27	24	23	25	27	23	27	28	25	26	27	22	27	24	23	25	27	23	27	28	25	26	27	22	27	24	23	25	27	23	27	28	60.2	60.2
O95202	O95202	32;5;5	32;5;5	32;5;5	Mitochondrial proton/calcium exchanger protein	LETM1	sp|O95202|LETM1_HUMAN Mitochondrial proton/calcium exchanger protein OS=Homo sapiens OX=9606 GN=LETM1 PE=1 SV=1	3	32	32	32	24	25	27	22	24	23	20	26	24	25	27	29	24	25	27	22	24	23	20	26	24	25	27	29	24	25	27	22	24	23	20	26	24	25	27	29	50.6	50.6
P07196	P07196;A0A0S2Z436;A0A087X0W2	35;19;19	30;19;19	30;19;19	Neurofilament light polypeptide	NEFL	sp|P07196|NFL_HUMAN Neurofilament light polypeptide OS=Homo sapiens OX=9606 GN=NEFL PE=1 SV=3;tr|A0A0S2Z436|A0A0S2Z436_HUMAN Neurofilament light polypeptide (Fragment) OS=Homo sapiens OX=9606 GN=NEFL PE=1 SV=1;tr|A0A087X0W2|A0A087X0W2_HUMAN Neurofilament l	3	35	30	30	29	27	26	24	30	28	22	26	30	26	30	31	25	23	22	20	25	23	18	23	25	23	25	26	25	23	22	20	25	23	18	23	25	23	25	26	65.7	60.4
P04899	P04899;P04899-6;P04899-3;P04899-5;P04899-2;P04899-4	19;18;18;18;18;18	18;18;18;18;18;17	12;12;12;12;12;12	Guanine nucleotide-binding protein G(i) subunit alpha-2	GNAI2	sp|P04899|GNAI2_HUMAN Guanine nucleotide-binding protein G(i) subunit alpha-2 OS=Homo sapiens OX=9606 GN=GNAI2 PE=1 SV=3;sp|P04899-6|GNAI2_HUMAN Isoform 6 of Guanine nucleotide-binding protein G(i) subunit alpha-2 OS=Homo sapiens OX=9606 GN=GNAI2;sp|P04899	6	19	18	12	16	17	15	14	19	19	13	16	18	18	18	16	15	16	14	13	18	18	12	15	17	17	17	15	10	11	10	9	12	12	8	10	12	12	12	10	65.9	62.8
P54727	P54727;P54727-2	16;9;7;4;3	16;9;7;4;3	13;9;4;2;3	UV excision repair protein RAD23 homolog B	RAD23B	sp|P54727|RD23B_HUMAN UV excision repair protein RAD23 homolog B OS=Homo sapiens OX=9606 GN=RAD23B PE=1 SV=1;sp|P54727-2|RD23B_HUMAN Isoform 2 of UV excision repair protein RAD23 homolog B OS=Homo sapiens OX=9606 GN=RAD23B	5	16	16	13	12	12	12	12	14	12	12	12	13	14	13	16	12	12	12	12	14	12	12	12	13	14	13	16	10	9	9	9	11	9	9	10	10	11	10	13	41.1	41.1
Q96A72	Q96A72;F5H6N1	14;10;5;1	14;10;5;1	1;1;0;1	Protein mago nashi homolog 2	MAGOHB	sp|Q96A72|MGN2_HUMAN Protein mago nashi homolog 2 OS=Homo sapiens OX=9606 GN=MAGOHB PE=1 SV=1;tr|F5H6N1|F5H6N1_HUMAN Protein mago nashi homolog 2 OS=Homo sapiens OX=9606 GN=MAGOHB PE=1 SV=1	4	14	14	1	11	12	12	11	13	12	10	12	12	12	13	13	11	12	12	11	13	12	10	12	12	12	13	13	1	1	1	1	1	1	1	1	1	1	1	1	75	75
Q15819	Q15819;G3V113;H0YBP9	13;9;8;5	13;9;8;5	8;6;6;2	Ubiquitin-conjugating enzyme E2 variant 2	UBE2V2	sp|Q15819|UB2V2_HUMAN Ubiquitin-conjugating enzyme E2 variant 2 OS=Homo sapiens OX=9606 GN=UBE2V2 PE=1 SV=4;tr|G3V113|G3V113_HUMAN Ubiquitin-conjugating enzyme E2 variant 2 OS=Homo sapiens OX=9606 GN=UBE2V2 PE=1 SV=1;tr|H0YBP9|H0YBP9_HUMAN Ubiquitin-conjug	4	13	13	8	13	12	12	13	12	10	11	13	11	12	11	13	13	12	12	13	12	10	11	13	11	12	11	13	8	7	7	8	8	5	6	8	7	7	6	8	77.9	77.9
P04844	P04844;Q5JYR7	18;9;8;5;1;1	18;9;8;5;1;1	1;1;0;0;0;0	Dolichyl-diphosphooligosaccharide--protein glycosyltransferase subunit 2	RPN2	sp|P04844|RPN2_HUMAN Dolichyl-diphosphooligosaccharide--protein glycosyltransferase subunit 2 OS=Homo sapiens OX=9606 GN=RPN2 PE=1 SV=3;tr|Q5JYR7|Q5JYR7_HUMAN Dolichyl-diphosphooligosaccharide--protein glycosyltransferase subunit 2 (Fragment) OS=Homo sapie	6	18	18	1	14	14	14	12	14	12	7	14	13	13	13	14	14	14	14	12	14	12	7	14	13	13	13	14	1	1	1	1	1	1	0	1	1	1	0	0	41.8	41.8
Q92973-2	Q92973-2;Q92973;Q92973-3	32;32;27;7;5;2	32;32;27;7;5;2	24;24;21;5;3;0	Isoform 2 of Transportin-1	TNPO1	sp|Q92973-2|TNPO1_HUMAN Isoform 2 of Transportin-1 OS=Homo sapiens OX=9606 GN=TNPO1;sp|Q92973|TNPO1_HUMAN Transportin-1 OS=Homo sapiens OX=9606 GN=TNPO1 PE=1 SV=2;sp|Q92973-3|TNPO1_HUMAN Isoform 3 of Transportin-1 OS=Homo sapiens OX=9606 GN=TNPO1	6	32	32	24	27	26	26	26	29	27	23	26	28	25	26	27	27	26	26	26	29	27	23	26	28	25	26	27	20	19	19	18	21	19	16	19	20	18	20	20	36.4	36.4
Q10567-3	Q10567-3;Q10567-4	43;41	43;41	1;1	Isoform C of AP-1 complex subunit beta-1	AP1B1	sp|Q10567-3|AP1B1_HUMAN Isoform C of AP-1 complex subunit beta-1 OS=Homo sapiens OX=9606 GN=AP1B1;sp|Q10567-4|AP1B1_HUMAN Isoform 4 of AP-1 complex subunit beta-1 OS=Homo sapiens OX=9606 GN=AP1B1	2	43	43	1	32	31	31	29	37	36	28	32	30	22	32	34	32	31	31	29	37	36	28	32	30	22	32	34	1	1	1	1	1	1	1	1	1	1	1	1	49.9	49.9
Q04637-9	Q04637-9;Q04637;Q04637-3;Q04637-4;Q04637-5;E7EUU4;Q04637-8;E9PGM1;E7EX73;Q04637-6;Q04637-7	53;53;53;52;52;52;52;51;51;50;49;26;22;18;17;8;6;3;2;1;1;1;1;1;1	53;53;53;52;52;52;52;51;51;50;49;26;22;18;17;8;6;3;2;1;1;1;1;1;1	47;47;47;46;46;46;46;45;45;44;43;21;21;18;17;7;6;3;2;1;1;1;1;1;1	Isoform 9 of Eukaryotic translation initiation factor 4 gamma 1	EIF4G1	sp|Q04637-9|IF4G1_HUMAN Isoform 9 of Eukaryotic translation initiation factor 4 gamma 1 OS=Homo sapiens OX=9606 GN=EIF4G1;sp|Q04637|IF4G1_HUMAN Eukaryotic translation initiation factor 4 gamma 1 OS=Homo sapiens OX=9606 GN=EIF4G1 PE=1 SV=4;sp|Q04637-3|IF4G1	25	53	53	47	42	40	38	38	42	38	43	42	40	34	36	38	42	40	38	38	42	38	43	42	40	34	36	38	37	35	33	33	37	32	38	37	35	30	31	33	42.3	42.3
Q86XP3	Q86XP3;Q86XP3-2;A0A0A0MSJ0	41;38;37;3;3;1	41;38;37;3;3;1	41;38;37;3;3;1	ATP-dependent RNA helicase DDX42	DDX42	sp|Q86XP3|DDX42_HUMAN ATP-dependent RNA helicase DDX42 OS=Homo sapiens OX=9606 GN=DDX42 PE=1 SV=1;sp|Q86XP3-2|DDX42_HUMAN Isoform 2 of ATP-dependent RNA helicase DDX42 OS=Homo sapiens OX=9606 GN=DDX42;tr|A0A0A0MSJ0|A0A0A0MSJ0_HUMAN RNA helicase OS=Homo sap	6	41	41	41	29	34	33	28	36	32	30	34	34	33	35	33	29	34	33	28	36	32	30	34	34	33	35	33	29	34	33	28	36	32	30	34	34	33	35	33	57.5	57.5
P35606	P35606;P35606-2	42;41;6;5;5;4;4;4;2	42;41;6;5;5;4;4;4;2	42;41;6;5;5;4;4;4;2	Coatomer subunit beta	COPB2	sp|P35606|COPB2_HUMAN Coatomer subunit beta OS=Homo sapiens OX=9606 GN=COPB2 PE=1 SV=2;sp|P35606-2|COPB2_HUMAN Isoform 2 of Coatomer subunit beta OS=Homo sapiens OX=9606 GN=COPB2	9	42	42	42	31	30	28	23	31	29	26	29	30	27	31	32	31	30	28	23	31	29	26	29	30	27	31	32	31	30	28	23	31	29	26	29	30	27	31	32	65.7	65.7
A0A1B0GWF2	A0A1B0GWF2;A0A1B0GVQ5;A0A2R8Y5D4;A0A0D9SG72;A0A1B0GTP9;P61764;P61764-2;A0A1B0GW76	29;29;29;29;29;29;29;17;8;8;7;7;3;2;2	29;29;29;29;29;29;29;17;8;8;7;7;3;2;2	29;29;29;29;29;29;29;17;8;8;7;7;3;2;2	Syntaxin-binding protein 1	STXBP1	tr|A0A1B0GWF2|A0A1B0GWF2_HUMAN Syntaxin-binding protein 1 OS=Homo sapiens OX=9606 GN=STXBP1 PE=1 SV=1;tr|A0A1B0GVQ5|A0A1B0GVQ5_HUMAN Syntaxin-binding protein 1 OS=Homo sapiens OX=9606 GN=STXBP1 PE=1 SV=1;tr|A0A2R8Y5D4|A0A2R8Y5D4_HUMAN Syntaxin-binding prot	15	29	29	29	22	22	21	15	21	24	15	24	23	20	24	26	22	22	21	15	21	24	15	24	23	20	24	26	22	22	21	15	21	24	15	24	23	20	24	26	50.5	50.5
P55809	P55809;E9PDW2	22;15;6;1	22;15;6;1	22;15;6;1	Succinyl-CoA:3-ketoacid coenzyme A transferase 1, mitochondrial	OXCT1	sp|P55809|SCOT1_HUMAN Succinyl-CoA:3-ketoacid coenzyme A transferase 1, mitochondrial OS=Homo sapiens OX=9606 GN=OXCT1 PE=1 SV=1;tr|E9PDW2|E9PDW2_HUMAN Succinyl-CoA:3-ketoacid coenzyme A transferase 1, mitochondrial OS=Homo sapiens OX=9606 GN=OXCT1 PE=1 SV	4	22	22	22	18	19	20	21	19	19	16	17	19	14	18	19	18	19	20	21	19	19	16	17	19	14	18	19	18	19	20	21	19	19	16	17	19	14	18	19	52.7	52.7
P05556	P05556;P05556-2;P05556-5;P05556-4;P05556-3	22;20;20;20;20;6;6;6;6;6;4;4;3;3;3;1	22;20;20;20;20;6;6;6;6;6;4;4;3;3;3;1	22;20;20;20;20;6;6;6;6;6;4;4;3;3;3;1	Integrin beta-1	ITGB1	sp|P05556|ITB1_HUMAN Integrin beta-1 OS=Homo sapiens OX=9606 GN=ITGB1 PE=1 SV=2;sp|P05556-2|ITB1_HUMAN Isoform 2 of Integrin beta-1 OS=Homo sapiens OX=9606 GN=ITGB1;sp|P05556-5|ITB1_HUMAN Isoform 5 of Integrin beta-1 OS=Homo sapiens OX=9606 GN=ITGB1;sp|P05	16	22	22	22	19	16	15	14	14	17	16	18	17	15	15	18	19	16	15	14	14	17	16	18	17	15	15	18	19	16	15	14	14	17	16	18	17	15	15	18	33.7	33.7
P45973	P45973	12;4	12;4	11;4	Chromobox protein homolog 5	CBX5	sp|P45973|CBX5_HUMAN Chromobox protein homolog 5 OS=Homo sapiens OX=9606 GN=CBX5 PE=1 SV=1	2	12	12	11	8	9	9	9	10	11	10	8	10	10	11	10	8	9	9	9	10	11	10	8	10	10	11	10	8	8	9	8	9	10	9	8	9	9	10	9	58.1	58.1
P02792	P02792	13	13	13	Ferritin light chain	FTL	sp|P02792|FRIL_HUMAN Ferritin light chain OS=Homo sapiens OX=9606 GN=FTL PE=1 SV=2	1	13	13	13	12	12	12	11	12	12	10	12	11	10	12	12	12	12	12	11	12	12	10	12	11	10	12	12	12	12	12	11	12	12	10	12	11	10	12	12	58.3	58.3
O15144	O15144	21;6;5;5;2	21;6;5;5;2	21;6;5;5;2	Actin-related protein 2/3 complex subunit 2	ARPC2	sp|O15144|ARPC2_HUMAN Actin-related protein 2/3 complex subunit 2 OS=Homo sapiens OX=9606 GN=ARPC2 PE=1 SV=1	5	21	21	21	13	17	15	13	17	14	13	15	13	13	15	15	13	17	15	13	17	14	13	15	13	13	15	15	13	17	15	13	17	14	13	15	13	13	15	15	73	73
O95336	O95336;M0R261;M0R0U3	15;11;8;7	15;11;8;7	15;11;8;7	6-phosphogluconolactonase	PGLS	sp|O95336|6PGL_HUMAN 6-phosphogluconolactonase OS=Homo sapiens OX=9606 GN=PGLS PE=1 SV=2;tr|M0R261|M0R261_HUMAN 6-phosphogluconolactonase (Fragment) OS=Homo sapiens OX=9606 GN=PGLS PE=1 SV=1;tr|M0R0U3|M0R0U3_HUMAN 6-phosphogluconolactonase OS=Homo sapiens	4	15	15	15	14	15	14	13	15	13	13	15	14	15	15	15	14	15	14	13	15	13	13	15	14	15	15	15	14	15	14	13	15	13	13	15	14	15	15	15	77.1	77.1
O95372	O95372;Q5QPQ0;Q5QPQ1;Q5QPQ3;Q5QPQ2	14;10;8;8;8;5;4	14;10;8;8;8;5;4	14;10;8;8;8;5;4	Acyl-protein thioesterase 2	LYPLA2	sp|O95372|LYPA2_HUMAN Acyl-protein thioesterase 2 OS=Homo sapiens OX=9606 GN=LYPLA2 PE=1 SV=1;tr|Q5QPQ0|Q5QPQ0_HUMAN Acyl-protein thioesterase 2 OS=Homo sapiens OX=9606 GN=LYPLA2 PE=1 SV=1;tr|Q5QPQ1|Q5QPQ1_HUMAN Acyl-protein thioesterase 2 (Fragment) OS=Ho	7	14	14	14	11	12	12	11	11	11	10	10	12	10	12	12	11	12	12	11	11	11	10	10	12	10	12	12	11	12	12	11	11	11	10	10	12	10	12	12	65.4	65.4
Q9BRA2	Q9BRA2;I3L2R6;I3L0K2;I3L3M7	8;6;4;4	8;6;4;4	8;6;4;4	Thioredoxin domain-containing protein 17	TXNDC17	sp|Q9BRA2|TXD17_HUMAN Thioredoxin domain-containing protein 17 OS=Homo sapiens OX=9606 GN=TXNDC17 PE=1 SV=1;tr|I3L2R6|I3L2R6_HUMAN Thioredoxin domain-containing protein 17 OS=Homo sapiens OX=9606 GN=TXNDC17 PE=1 SV=1;tr|I3L0K2|I3L0K2_HUMAN Thioredoxin doma	4	8	8	8	8	7	7	5	7	7	6	7	8	6	7	8	8	7	7	5	7	7	6	7	8	6	7	8	8	7	7	5	7	7	6	7	8	6	7	8	76.4	76.4
A0A0A0MRM9	A0A0A0MRM9;Q14978;Q14978-3;Q14978-2	18;18;18;18;5;2;2;2	18;18;18;18;5;2;2;2	18;18;18;18;5;2;2;2	Nucleolar and coiled-body phosphoprotein 1 (Fragment)	NOLC1	tr|A0A0A0MRM9|A0A0A0MRM9_HUMAN Nucleolar and coiled-body phosphoprotein 1 (Fragment) OS=Homo sapiens OX=9606 GN=NOLC1 PE=1 SV=1;sp|Q14978|NOLC1_HUMAN Nucleolar and coiled-body phosphoprotein 1 OS=Homo sapiens OX=9606 GN=NOLC1 PE=1 SV=2;sp|Q14978-3|NOLC1_HU	8	18	18	18	17	17	17	16	15	16	16	17	16	11	17	16	17	17	17	16	15	16	16	17	16	11	17	16	17	17	17	16	15	16	16	17	16	11	17	16	22.7	22.7
P62304	P62304;A6NHK2	5;3	5;3	5;3	Small nuclear ribonucleoprotein E	SNRPE	sp|P62304|RUXE_HUMAN Small nuclear ribonucleoprotein E OS=Homo sapiens OX=9606 GN=SNRPE PE=1 SV=1;tr|A6NHK2|A6NHK2_HUMAN Small nuclear ribonucleoprotein E OS=Homo sapiens OX=9606 GN=SNRPE PE=1 SV=1	2	5	5	5	5	4	5	3	5	5	3	5	4	4	5	5	5	4	5	3	5	5	3	5	4	4	5	5	5	4	5	3	5	5	3	5	4	4	5	5	69.6	69.6
Q9UHL4	Q9UHL4	13;5;3;2;1	13;5;3;2;1	8;5;0;0;1	Dipeptidyl peptidase 2	DPP7	sp|Q9UHL4|DPP2_HUMAN Dipeptidyl peptidase 2 OS=Homo sapiens OX=9606 GN=DPP7 PE=1 SV=3	5	13	13	8	12	11	12	10	11	11	9	12	12	12	12	12	12	11	12	10	11	11	9	12	12	12	12	12	8	8	8	6	8	8	5	8	8	8	8	8	34.6	34.6
P49915	P49915;P49915-2	39;36	39;36	39;36	GMP synthase [glutamine-hydrolyzing]	GMPS	sp|P49915|GUAA_HUMAN GMP synthase [glutamine-hydrolyzing] OS=Homo sapiens OX=9606 GN=GMPS PE=1 SV=1;sp|P49915-2|GUAA_HUMAN Isoform 2 of GMP synthase [glutamine-hydrolyzing] OS=Homo sapiens OX=9606 GN=GMPS	2	39	39	39	27	32	27	24	33	34	24	29	32	22	34	31	27	32	27	24	33	34	24	29	32	22	34	31	27	32	27	24	33	34	24	29	32	22	34	31	74.3	74.3
P28066	P28066;P28066-2	14;8	14;8	14;8	Proteasome subunit alpha type-5	PSMA5	sp|P28066|PSA5_HUMAN Proteasome subunit alpha type-5 OS=Homo sapiens OX=9606 GN=PSMA5 PE=1 SV=3;sp|P28066-2|PSA5_HUMAN Isoform 2 of Proteasome subunit alpha type-5 OS=Homo sapiens OX=9606 GN=PSMA5	2	14	14	14	11	11	11	11	12	11	7	10	11	11	10	12	11	11	11	11	12	11	7	10	11	11	10	12	11	11	11	11	12	11	7	10	11	11	10	12	65.6	65.6
Q9UJZ1	Q9UJZ1;A0A087WYB4;Q9UJZ1-2	20;18;17;9	20;18;17;9	20;18;17;9	Stomatin-like protein 2, mitochondrial	STOML2	sp|Q9UJZ1|STML2_HUMAN Stomatin-like protein 2, mitochondrial OS=Homo sapiens OX=9606 GN=STOML2 PE=1 SV=1;tr|A0A087WYB4|A0A087WYB4_HUMAN Stomatin-like protein 2, mitochondrial OS=Homo sapiens OX=9606 GN=STOML2 PE=1 SV=1;sp|Q9UJZ1-2|STML2_HUMAN Isoform 2 of	4	20	20	20	19	18	18	20	17	16	17	17	19	15	18	19	19	18	18	20	17	16	17	17	19	15	18	19	19	18	18	20	17	16	17	17	19	15	18	19	64.6	64.6
P51572	P51572;P51572-2;A0A2R8Y5M6;C9JSP1;C9JQ75;C9J0M4	13;13;10;7;7;7;5;2	13;13;10;7;7;7;5;2	13;13;10;7;7;7;5;2	B-cell receptor-associated protein 31	BCAP31	sp|P51572|BAP31_HUMAN B-cell receptor-associated protein 31 OS=Homo sapiens OX=9606 GN=BCAP31 PE=1 SV=3;sp|P51572-2|BAP31_HUMAN Isoform 2 of B-cell receptor-associated protein 31 OS=Homo sapiens OX=9606 GN=BCAP31;tr|A0A2R8Y5M6|A0A2R8Y5M6_HUMAN B-cell recep	8	13	13	13	13	11	13	13	13	11	12	13	13	11	11	13	13	11	13	13	13	11	12	13	13	11	11	13	13	11	13	13	13	11	12	13	13	11	11	13	41.5	41.5
P82979	P82979;H0YHG0;F8VZQ9	14;13;11;3	14;13;11;3	14;13;11;3	SAP domain-containing ribonucleoprotein	SARNP	sp|P82979|SARNP_HUMAN SAP domain-containing ribonucleoprotein OS=Homo sapiens OX=9606 GN=SARNP PE=1 SV=3;tr|H0YHG0|H0YHG0_HUMAN Uncharacterized protein (Fragment) OS=Homo sapiens OX=9606 PE=1 SV=1;tr|F8VZQ9|F8VZQ9_HUMAN SAP domain-containing ribonucleoprot	4	14	14	14	13	13	13	14	13	13	13	13	13	10	12	12	13	13	13	14	13	13	13	13	13	10	12	12	13	13	13	14	13	13	13	13	13	10	12	12	54.3	54.3
P60709	P60709;A0A2R8Y793	32;26;14;14;13;12;12;10;8;8;5	1;1;1;1;1;1;1;1;0;0;0	1;1;1;1;1;1;1;1;0;0;0	Actin, cytoplasmic 1	ACTB	sp|P60709|ACTB_HUMAN Actin, cytoplasmic 1 OS=Homo sapiens OX=9606 GN=ACTB PE=1 SV=1;tr|A0A2R8Y793|A0A2R8Y793_HUMAN Actin, cytoplasmic 1 (Fragment) OS=Homo sapiens OX=9606 GN=ACTB PE=1 SV=1	11	32	1	1	32	32	31	32	32	31	32	32	32	28	31	32	1	1	1	1	1	1	1	1	1	1	1	1	1	1	1	1	1	1	1	1	1	1	1	1	88.5	4.5
P10515	P10515;H0YDD4;E9PEJ4	24;22;21	24;22;21	24;22;21	Dihydrolipoyllysine-residue acetyltransferase component of pyruvate dehydrogenase complex, mitochondrial	DLAT	sp|P10515|ODP2_HUMAN Dihydrolipoyllysine-residue acetyltransferase component of pyruvate dehydrogenase complex, mitochondrial OS=Homo sapiens OX=9606 GN=DLAT PE=1 SV=3;tr|H0YDD4|H0YDD4_HUMAN Acetyltransferase component of pyruvate dehydrogenase complex (Fr	3	24	24	24	19	21	21	17	22	21	14	20	19	21	21	21	19	21	21	17	22	21	14	20	19	21	21	21	19	21	21	17	22	21	14	20	19	21	21	21	45	45
Q9Y266	Q9Y266	24;10;7	24;10;7	24;10;7	Nuclear migration protein nudC	NUDC	sp|Q9Y266|NUDC_HUMAN Nuclear migration protein nudC OS=Homo sapiens OX=9606 GN=NUDC PE=1 SV=1	3	24	24	24	21	19	20	20	21	18	20	21	20	17	21	21	21	19	20	20	21	18	20	21	20	17	21	21	21	19	20	20	21	18	20	21	20	17	21	21	61.3	61.3
Q9H4A4	Q9H4A4;A6NKB8	31;30;11;10;8;2	31;30;11;10;8;2	31;30;11;10;8;2	Aminopeptidase B	RNPEP	sp|Q9H4A4|AMPB_HUMAN Aminopeptidase B OS=Homo sapiens OX=9606 GN=RNPEP PE=1 SV=2;tr|A6NKB8|A6NKB8_HUMAN Aminopeptidase B OS=Homo sapiens OX=9606 GN=RNPEP PE=1 SV=1	6	31	31	31	25	25	25	19	26	24	19	29	23	20	26	27	25	25	25	19	26	24	19	29	23	20	26	27	25	25	25	19	26	24	19	29	23	20	26	27	66.2	66.2
R4GMR5	R4GMR5;P48556;K7EJR3;K7EJC1	16;16;14;9;3;2	16;16;14;9;3;2	16;16;14;9;3;2	26S proteasome non-ATPase regulatory subunit 8	PSMD8	tr|R4GMR5|R4GMR5_HUMAN 26S proteasome non-ATPase regulatory subunit 8 OS=Homo sapiens OX=9606 GN=PSMD8 PE=1 SV=1;sp|P48556|PSMD8_HUMAN 26S proteasome non-ATPase regulatory subunit 8 OS=Homo sapiens OX=9606 GN=PSMD8 PE=1 SV=2;tr|K7EJR3|K7EJR3_HUMAN 26S prot	6	16	16	16	12	10	10	10	10	12	10	11	14	11	14	12	12	10	10	10	10	12	10	11	14	11	14	12	12	10	10	10	10	12	10	11	14	11	14	12	57.8	57.8
Q5T4U5	Q5T4U5;P11310;P11310-2;B7Z9I1	24;24;24;23;6;4;3	24;24;24;23;6;4;3	24;24;24;23;6;4;3	Medium-chain specific acyl-CoA dehydrogenase, mitochondrial	ACADM	tr|Q5T4U5|Q5T4U5_HUMAN Medium-chain specific acyl-CoA dehydrogenase, mitochondrial OS=Homo sapiens OX=9606 GN=ACADM PE=1 SV=1;sp|P11310|ACADM_HUMAN Medium-chain specific acyl-CoA dehydrogenase, mitochondrial OS=Homo sapiens OX=9606 GN=ACADM PE=1 SV=1;sp|P1	7	24	24	24	19	17	21	20	23	21	16	21	19	20	21	21	19	17	21	20	23	21	16	21	19	20	21	21	19	17	21	20	23	21	16	21	19	20	21	21	57.3	57.3
Q99436	Q99436	8;3;3	8;3;3	8;3;3	Proteasome subunit beta type-7	PSMB7	sp|Q99436|PSB7_HUMAN Proteasome subunit beta type-7 OS=Homo sapiens OX=9606 GN=PSMB7 PE=1 SV=1	3	8	8	8	7	7	8	7	8	8	7	8	8	8	8	8	7	7	8	7	8	8	7	8	8	8	8	8	7	7	8	7	8	8	7	8	8	8	8	8	40.4	40.4
O00299	O00299	17	17	17	Chloride intracellular channel protein 1	CLIC1	sp|O00299|CLIC1_HUMAN Chloride intracellular channel protein 1 OS=Homo sapiens OX=9606 GN=CLIC1 PE=1 SV=4	1	17	17	17	14	15	15	14	16	14	13	15	16	14	16	15	14	15	15	14	16	14	13	15	16	14	16	15	14	15	15	14	16	14	13	15	16	14	16	15	69.3	69.3
Q9NTI5-2	Q9NTI5-2;Q9NTI5	48;48;16;11;5;4	48;48;16;11;5;4	45;45;13;11;5;3	Isoform 2 of Sister chromatid cohesion protein PDS5 homolog B	PDS5B	sp|Q9NTI5-2|PDS5B_HUMAN Isoform 2 of Sister chromatid cohesion protein PDS5 homolog B OS=Homo sapiens OX=9606 GN=PDS5B;sp|Q9NTI5|PDS5B_HUMAN Sister chromatid cohesion protein PDS5 homolog B OS=Homo sapiens OX=9606 GN=PDS5B PE=1 SV=1	6	48	48	45	39	32	38	31	35	35	33	34	37	30	36	34	39	32	38	31	35	35	33	34	37	30	36	34	36	30	35	29	32	32	30	31	34	29	33	32	44.9	44.9
Q6NUK1	Q6NUK1;Q6NUK1-2	24;23;8;4	24;23;8;4	24;23;8;4	Calcium-binding mitochondrial carrier protein SCaMC-1	SLC25A24	sp|Q6NUK1|SCMC1_HUMAN Calcium-binding mitochondrial carrier protein SCaMC-1 OS=Homo sapiens OX=9606 GN=SLC25A24 PE=1 SV=2;sp|Q6NUK1-2|SCMC1_HUMAN Isoform 2 of Calcium-binding mitochondrial carrier protein SCaMC-1 OS=Homo sapiens OX=9606 GN=SLC25A24	4	24	24	24	21	21	22	19	20	21	19	22	22	19	22	21	21	21	22	19	20	21	19	22	22	19	22	21	21	21	22	19	20	21	19	22	22	19	22	21	50.1	50.1
G3V1C3	G3V1C3;Q9BZZ5-2;Q9BZZ5;Q9BZZ5-6;Q9BZZ5-3;Q9BZZ5-5;Q9BZZ5-1;H0YER7	22;22;22;20;19;18;17;12;4	22;22;22;20;19;18;17;12;4	22;22;22;20;19;18;17;12;4	Apoptosis inhibitor 5	API5	tr|G3V1C3|G3V1C3_HUMAN Apoptosis inhibitor 5 OS=Homo sapiens OX=9606 GN=API5 PE=1 SV=1;sp|Q9BZZ5-2|API5_HUMAN Isoform 2 of Apoptosis inhibitor 5 OS=Homo sapiens OX=9606 GN=API5;sp|Q9BZZ5|API5_HUMAN Apoptosis inhibitor 5 OS=Homo sapiens OX=9606 GN=API5 PE=1	9	22	22	22	14	18	14	15	16	13	13	17	16	18	14	17	14	18	14	15	16	13	13	17	16	18	14	17	14	18	14	15	16	13	13	17	16	18	14	17	54.5	54.5
F8WCF6	F8WCF6;P59998;P59998-3;F8WDD7;A0A0A6YYG9;P59998-2;H7C0A3	8;8;7;6;6;6;5;3;3;3;2	8;8;7;6;6;6;5;3;3;3;2	8;8;7;6;6;6;5;3;3;3;2	Actin-related protein 2/3 complex subunit 4	ARPC4-TTLL3	tr|F8WCF6|F8WCF6_HUMAN Actin-related protein 2/3 complex subunit 4 OS=Homo sapiens OX=9606 GN=ARPC4-TTLL3 PE=3 SV=1;sp|P59998|ARPC4_HUMAN Actin-related protein 2/3 complex subunit 4 OS=Homo sapiens OX=9606 GN=ARPC4 PE=1 SV=3;sp|P59998-3|ARPC4_HUMAN Isoform	11	8	8	8	7	6	7	7	7	7	6	7	6	8	8	8	7	6	7	7	7	7	6	7	6	8	8	8	7	6	7	7	7	7	6	7	6	8	8	8	55.8	55.8
P08559	P08559;P08559-2;P08559-4;P08559-3	26;26;26;25;9;8;8;7;4;3	26;26;26;25;9;8;8;7;4;3	26;26;26;25;9;8;8;7;4;3	Pyruvate dehydrogenase E1 component subunit alpha, somatic form, mitochondrial	PDHA1	sp|P08559|ODPA_HUMAN Pyruvate dehydrogenase E1 component subunit alpha, somatic form, mitochondrial OS=Homo sapiens OX=9606 GN=PDHA1 PE=1 SV=3;sp|P08559-2|ODPA_HUMAN Isoform 2 of Pyruvate dehydrogenase E1 component subunit alpha, somatic form, mitochondria	10	26	26	26	21	22	22	19	23	24	17	21	23	21	23	24	21	22	22	19	23	24	17	21	23	21	23	24	21	22	22	19	23	24	17	21	23	21	23	24	59.2	59.2
P15531	P15531;P15531-2	11;11	1;1	1;1	Nucleoside diphosphate kinase A	NME1	sp|P15531|NDKA_HUMAN Nucleoside diphosphate kinase A OS=Homo sapiens OX=9606 GN=NME1 PE=1 SV=1;sp|P15531-2|NDKA_HUMAN Isoform 2 of Nucleoside diphosphate kinase A OS=Homo sapiens OX=9606 GN=NME1	2	11	1	1	11	11	11	11	11	11	10	11	11	9	11	10	1	1	1	1	1	1	1	1	1	1	1	1	1	1	1	1	1	1	1	1	1	1	1	1	70.4	9.2
Q5SW79	Q5SW79;H0Y2V6	67;58;8;8;7;7;7;5;5;3;2;1;1	67;58;8;8;7;7;7;5;5;3;2;1;1	2;2;0;0;0;0;0;0;0;0;0;1;0	Centrosomal protein of 170 kDa	CEP170	sp|Q5SW79|CE170_HUMAN Centrosomal protein of 170 kDa OS=Homo sapiens OX=9606 GN=CEP170 PE=1 SV=1;tr|H0Y2V6|H0Y2V6_HUMAN Centrosomal protein of 170 kDa (Fragment) OS=Homo sapiens OX=9606 GN=CEP170 PE=1 SV=1	13	67	67	2	53	50	53	45	49	48	39	48	52	38	55	52	53	50	53	45	49	48	39	48	52	38	55	52	2	2	2	2	2	2	2	2	2	2	2	2	50.1	50.1
I3L1P8	I3L1P8;Q02978;Q02978-2	19;19;16	19;19;16	19;19;16	Mitochondrial 2-oxoglutarate/malate carrier protein (Fragment)	SLC25A11	tr|I3L1P8|I3L1P8_HUMAN Mitochondrial 2-oxoglutarate/malate carrier protein (Fragment) OS=Homo sapiens OX=9606 GN=SLC25A11 PE=1 SV=1;sp|Q02978|M2OM_HUMAN Mitochondrial 2-oxoglutarate/malate carrier protein OS=Homo sapiens OX=9606 GN=SLC25A11 PE=1 SV=3;sp|Q0	3	19	19	19	15	14	14	15	17	17	13	16	18	14	18	19	15	14	14	15	17	17	13	16	18	14	18	19	15	14	14	15	17	17	13	16	18	14	18	19	69.9	69.9
P31323	P31323	22	22	20	cAMP-dependent protein kinase type II-beta regulatory subunit	PRKAR2B	sp|P31323|KAP3_HUMAN cAMP-dependent protein kinase type II-beta regulatory subunit OS=Homo sapiens OX=9606 GN=PRKAR2B PE=1 SV=3	1	22	22	20	17	19	21	18	21	21	19	17	20	17	20	20	17	19	21	18	21	21	19	17	20	17	20	20	15	17	19	17	19	19	17	15	18	15	18	18	64.4	64.4
C9IYN3	C9IYN3;V9GYK2;Q8WVV9-4;Q8WVV9;B7WPG3;Q8WVV9-5	33;33;33;33;31;31;15;15;12;10;8	32;32;32;32;30;30;15;15;12;9;8	32;32;32;32;30;30;15;15;12;9;8	Heterogeneous nuclear ribonucleoprotein L-like	HNRNPLL	tr|C9IYN3|C9IYN3_HUMAN Heterogeneous nuclear ribonucleoprotein L-like OS=Homo sapiens OX=9606 GN=HNRNPLL PE=1 SV=2;tr|V9GYK2|V9GYK2_HUMAN Heterogeneous nuclear ribonucleoprotein L-like OS=Homo sapiens OX=9606 GN=HNRNPLL PE=1 SV=1;sp|Q8WVV9-4|HNRLL_HUMAN Is	11	33	32	32	28	25	24	25	28	27	20	23	23	24	26	26	27	24	23	24	27	26	19	22	22	24	25	25	27	24	23	24	27	26	19	22	22	24	25	25	76.5	76.5
Q01469	Q01469;I6L8B7	11;6;1	11;6;1	11;6;1	Fatty acid-binding protein 5	FABP5	sp|Q01469|FABP5_HUMAN Fatty acid-binding protein 5 OS=Homo sapiens OX=9606 GN=FABP5 PE=1 SV=3;tr|I6L8B7|I6L8B7_HUMAN Fatty acid-binding protein 5 OS=Homo sapiens OX=9606 GN=FABP5 PE=1 SV=1	3	11	11	11	11	11	11	11	11	11	10	10	10	9	11	10	11	11	11	11	11	11	10	10	10	9	11	10	11	11	11	11	11	11	10	10	10	9	11	10	72.6	72.6
P68400	P68400;E7EU96;A0A2R8YD58;A0A2R8Y5A0;A0A2R8YF43;A0A2R8YFU2;Q8NEV1;A0A2R8YDP2;P68400-2;A0A2R8Y4D6;A0A2R8Y4H0	16;16;16;15;14;13;12;12;10;9;9;6;6;5;3;3;3;3;3;3;3;3;2;1	16;16;16;15;14;13;12;12;10;9;9;6;6;5;3;3;3;3;3;3;3;3;2;1	16;16;16;15;14;13;12;12;10;9;9;6;6;5;3;3;3;3;3;3;3;3;2;1	Casein kinase II subunit alpha	CSNK2A1	sp|P68400|CSK21_HUMAN Casein kinase II subunit alpha OS=Homo sapiens OX=9606 GN=CSNK2A1 PE=1 SV=1;tr|E7EU96|E7EU96_HUMAN Casein kinase II subunit alpha OS=Homo sapiens OX=9606 GN=CSNK2A1 PE=1 SV=1;tr|A0A2R8YD58|A0A2R8YD58_HUMAN Casein kinase II subunit alp	24	16	16	16	15	14	15	12	15	13	11	14	15	14	14	15	15	14	15	12	15	13	11	14	15	14	14	15	15	14	15	12	15	13	11	14	15	14	14	15	50.4	50.4
P49755	P49755;G3V2K7	9;5	9;5	9;5	Transmembrane emp24 domain-containing protein 10	TMED10	sp|P49755|TMEDA_HUMAN Transmembrane emp24 domain-containing protein 10 OS=Homo sapiens OX=9606 GN=TMED10 PE=1 SV=2;tr|G3V2K7|G3V2K7_HUMAN Transmembrane emp24 domain-containing protein 10 OS=Homo sapiens OX=9606 GN=TMED10 PE=1 SV=1	2	9	9	9	9	9	9	7	9	9	8	9	9	7	9	9	9	9	9	7	9	9	8	9	9	7	9	9	9	9	9	7	9	9	8	9	9	7	9	9	42	42
P05386	P05386	3	3	3	60S acidic ribosomal protein P1	RPLP1	sp|P05386|RLA1_HUMAN 60S acidic ribosomal protein P1 OS=Homo sapiens OX=9606 GN=RPLP1 PE=1 SV=1	1	3	3	3	3	3	2	3	3	3	3	3	2	2	2	3	3	3	2	3	3	3	3	3	2	2	2	3	3	3	2	3	3	3	3	3	2	2	2	3	74.6	74.6
P15170-2	P15170-2;P15170-3;P15170;H3BR35	28;28;25;24;7	28;28;25;24;7	14;14;12;11;3	Isoform 2 of Eukaryotic peptide chain release factor GTP-binding subunit ERF3A	GSPT1	sp|P15170-2|ERF3A_HUMAN Isoform 2 of Eukaryotic peptide chain release factor GTP-binding subunit ERF3A OS=Homo sapiens OX=9606 GN=GSPT1;sp|P15170-3|ERF3A_HUMAN Isoform 3 of Eukaryotic peptide chain release factor GTP-binding subunit ERF3A OS=Homo sapiens O	5	28	28	14	22	21	23	19	25	25	21	21	24	21	26	21	22	21	23	19	25	25	21	21	24	21	26	21	12	10	12	9	12	13	10	10	12	11	13	12	47.8	47.8
Q9BWF3	Q9BWF3;E9PB51;Q9BWF3-4	27;24;15;13;13;13;13	27;24;15;13;13;13;13	1;1;1;1;1;1;1	RNA-binding protein 4	RBM4	sp|Q9BWF3|RBM4_HUMAN RNA-binding protein 4 OS=Homo sapiens OX=9606 GN=RBM4 PE=1 SV=1;tr|E9PB51|E9PB51_HUMAN RNA-binding protein 4 (Fragment) OS=Homo sapiens OX=9606 GN=RBM4 PE=1 SV=1;sp|Q9BWF3-4|RBM4_HUMAN Isoform 4 of RNA-binding protein 4 OS=Homo sapiens	7	27	27	1	21	22	23	22	21	24	21	22	22	17	23	20	21	22	23	22	21	24	21	22	22	17	23	20	1	1	1	1	1	1	1	1	1	0	1	1	72.3	72.3
Q08J23	Q08J23;Q08J23-2;Q08J23-3	39;37;26;9	39;37;26;9	39;37;26;9	RNA cytosine C(5)-methyltransferase NSUN2	NSUN2	sp|Q08J23|NSUN2_HUMAN RNA cytosine C(5)-methyltransferase NSUN2 OS=Homo sapiens OX=9606 GN=NSUN2 PE=1 SV=2;sp|Q08J23-2|NSUN2_HUMAN Isoform 2 of RNA cytosine C(5)-methyltransferase NSUN2 OS=Homo sapiens OX=9606 GN=NSUN2;sp|Q08J23-3|NSUN2_HUMAN Isoform 3 of	4	39	39	39	29	30	27	30	32	28	25	30	32	26	33	35	29	30	27	30	32	28	25	30	32	26	33	35	29	30	27	30	32	28	25	30	32	26	33	35	58.9	58.9
E9PES6	E9PES6;E7ES08;E7EQU1;O15347	15;15;15;15	14;14;14;14	14;14;14;14	High mobility group protein B3 (Fragment)	HMGB3	tr|E9PES6|E9PES6_HUMAN High mobility group protein B3 (Fragment) OS=Homo sapiens OX=9606 GN=HMGB3 PE=1 SV=1;tr|E7ES08|E7ES08_HUMAN High mobility group protein B3 (Fragment) OS=Homo sapiens OX=9606 GN=HMGB3 PE=1 SV=1;tr|E7EQU1|E7EQU1_HUMAN High mobility gro	4	15	14	14	13	13	13	13	12	13	13	13	12	11	13	14	13	12	12	12	11	12	12	12	11	11	12	13	13	12	12	12	11	12	12	12	11	11	12	13	63.4	58.2
Q13561	Q13561;Q13561-3;Q13561-2;H0YI98;F8W1I6;F8VW18	19;19;19;14;14;12;6;6;5	19;19;19;14;14;12;6;6;5	19;19;19;14;14;12;6;6;5	Dynactin subunit 2	DCTN2	sp|Q13561|DCTN2_HUMAN Dynactin subunit 2 OS=Homo sapiens OX=9606 GN=DCTN2 PE=1 SV=4;sp|Q13561-3|DCTN2_HUMAN Isoform 3 of Dynactin subunit 2 OS=Homo sapiens OX=9606 GN=DCTN2;sp|Q13561-2|DCTN2_HUMAN Isoform 2 of Dynactin subunit 2 OS=Homo sapiens OX=9606 GN=	9	19	19	19	17	17	17	14	18	17	14	19	17	12	18	15	17	17	17	14	18	17	14	19	17	12	18	15	17	17	17	14	18	17	14	19	17	12	18	15	56.9	56.9
Q9BUQ8	Q9BUQ8	38;4;4;2	38;4;4;2	38;4;4;2	Probable ATP-dependent RNA helicase DDX23	DDX23	sp|Q9BUQ8|DDX23_HUMAN Probable ATP-dependent RNA helicase DDX23 OS=Homo sapiens OX=9606 GN=DDX23 PE=1 SV=3	4	38	38	38	30	31	30	31	30	30	30	32	31	25	30	33	30	31	30	31	30	30	30	32	31	25	30	33	30	31	30	31	30	30	30	32	31	25	30	33	51.8	51.8
Q7Z6Z7-2	Q7Z6Z7-2;Q7Z6Z7-3;Q7Z6Z7	84;84;84;25;5;4;3	84;84;84;25;5;4;3	84;84;84;25;5;4;3	Isoform 2 of E3 ubiquitin-protein ligase HUWE1	HUWE1	sp|Q7Z6Z7-2|HUWE1_HUMAN Isoform 2 of E3 ubiquitin-protein ligase HUWE1 OS=Homo sapiens OX=9606 GN=HUWE1;sp|Q7Z6Z7-3|HUWE1_HUMAN Isoform 3 of E3 ubiquitin-protein ligase HUWE1 OS=Homo sapiens OX=9606 GN=HUWE1;sp|Q7Z6Z7|HUWE1_HUMAN E3 ubiquitin-protein ligas	7	84	84	84	55	56	53	52	55	52	44	61	60	40	55	62	55	56	53	52	55	52	44	61	60	40	55	62	55	56	53	52	55	52	44	61	60	40	55	62	28.2	28.2
Q00535	Q00535;Q00535-2	22;19;1;1;1;1;1;1;1;1;1;1;1;1	22;19;1;1;1;1;1;1;1;1;1;1;1;1	21;18;0;0;0;0;0;0;0;0;0;0;0;0	Cyclin-dependent-like kinase 5	CDK5	sp|Q00535|CDK5_HUMAN Cyclin-dependent-like kinase 5 OS=Homo sapiens OX=9606 GN=CDK5 PE=1 SV=3;sp|Q00535-2|CDK5_HUMAN Isoform 2 of Cyclin-dependent-like kinase 5 OS=Homo sapiens OX=9606 GN=CDK5	14	22	22	21	19	19	19	17	19	18	16	20	18	18	20	17	19	19	19	17	19	18	16	20	18	18	20	17	18	18	18	16	18	17	15	19	17	17	19	16	67.5	67.5
P47897	P47897;P47897-2;B4DDN1	47;44;38;19;19;17;10;9;9;9;3;1	46;43;37;19;18;17;10;9;9;9;3;1	1;1;1;1;0;0;0;0;0;0;0;0	Glutamine--tRNA ligase	QARS1	sp|P47897|SYQ_HUMAN Glutamine--tRNA ligase OS=Homo sapiens OX=9606 GN=QARS1 PE=1 SV=1;sp|P47897-2|SYQ_HUMAN Isoform 2 of Glutamine--tRNA ligase OS=Homo sapiens OX=9606 GN=QARS1;tr|B4DDN1|B4DDN1_HUMAN Glutaminyl-tRNA synthetase OS=Homo sapiens OX=9606 GN=QA	12	47	46	1	36	38	39	30	34	35	33	35	35	26	38	37	35	37	38	29	33	34	32	34	34	26	37	36	1	1	1	1	1	1	1	0	1	0	1	1	62.6	62.6
Q13177	Q13177	28;9	28;9	16;4	Serine/threonine-protein kinase PAK 2	PAK2	sp|Q13177|PAK2_HUMAN Serine/threonine-protein kinase PAK 2 OS=Homo sapiens OX=9606 GN=PAK2 PE=1 SV=3	2	28	28	16	24	25	25	21	26	23	22	24	25	21	26	26	24	25	25	21	26	23	22	24	25	21	26	26	15	15	15	12	16	15	12	14	15	14	16	15	69.8	69.8
Q86U42-2	Q86U42-2;Q86U42;Q92843-2;B4DEH8;G3V4T2	11;11;9;7;7;3;1;1;1	11;11;9;7;7;3;1;1;1	11;11;9;7;7;3;1;1;1	Isoform 2 of Polyadenylate-binding protein 2	PABPN1	sp|Q86U42-2|PABP2_HUMAN Isoform 2 of Polyadenylate-binding protein 2 OS=Homo sapiens OX=9606 GN=PABPN1;sp|Q86U42|PABP2_HUMAN Polyadenylate-binding protein 2 OS=Homo sapiens OX=9606 GN=PABPN1 PE=1 SV=3;sp|Q92843-2|B2CL2_HUMAN Isoform 3 of Bcl-2-like protein	9	11	11	11	9	9	10	8	10	11	9	10	10	8	10	10	9	9	10	8	10	11	9	10	10	8	10	10	9	9	10	8	10	11	9	10	10	8	10	10	54.1	54.1
Q9BQG0	Q9BQG0;Q9BQG0-2;I3L1L3	56;56;52;4;1	56;56;52;4;1	56;56;52;4;1	Myb-binding protein 1A	MYBBP1A	sp|Q9BQG0|MBB1A_HUMAN Myb-binding protein 1A OS=Homo sapiens OX=9606 GN=MYBBP1A PE=1 SV=2;sp|Q9BQG0-2|MBB1A_HUMAN Isoform 2 of Myb-binding protein 1A OS=Homo sapiens OX=9606 GN=MYBBP1A;tr|I3L1L3|I3L1L3_HUMAN Myb-binding protein 1A (Fragment) OS=Homo sapien	5	56	56	56	41	38	39	33	46	41	35	40	41	40	41	49	41	38	39	33	46	41	35	40	41	40	41	49	41	38	39	33	46	41	35	40	41	40	41	49	47.7	47.7
O75947	O75947;O75947-2	16;10;4	16;10;4	16;10;4	ATP synthase subunit d, mitochondrial	ATP5PD	sp|O75947|ATP5H_HUMAN ATP synthase subunit d, mitochondrial OS=Homo sapiens OX=9606 GN=ATP5PD PE=1 SV=3;sp|O75947-2|ATP5H_HUMAN Isoform 2 of ATP synthase subunit d, mitochondrial OS=Homo sapiens OX=9606 GN=ATP5PD	3	16	16	16	15	14	13	14	14	13	11	15	14	12	14	15	15	14	13	14	14	13	11	15	14	12	14	15	15	14	13	14	14	13	11	15	14	12	14	15	78.3	78.3
P51148	P51148;P51148-2;K7ENY4	11;11;6;1	11;11;6;1	5;5;2;1	Ras-related protein Rab-5C	RAB5C	sp|P51148|RAB5C_HUMAN Ras-related protein Rab-5C OS=Homo sapiens OX=9606 GN=RAB5C PE=1 SV=2;sp|P51148-2|RAB5C_HUMAN Isoform 2 of Ras-related protein Rab-5C OS=Homo sapiens OX=9606 GN=RAB5C;tr|K7ENY4|K7ENY4_HUMAN Ras-related protein Rab-5C (Fragment) OS=Hom	4	11	11	5	9	10	10	10	9	9	9	10	10	9	10	8	9	10	10	10	9	9	9	10	10	9	10	8	3	4	4	4	4	4	4	4	4	4	4	3	63.4	63.4
Q07866	Q07866;Q07866-7;E7EVH7;G3V2E7;G3V5R9;Q07866-2;Q07866-3;Q07866-8;Q07866-5;Q07866-10;Q07866-6;Q07866-4;Q07866-9;G3V3H3;G5E9S8;F8W6L3	31;31;31;31;31;31;31;31;31;31;31;31;31;31;30;30;8;8;7;7;6;2	31;31;31;31;31;31;31;31;31;31;31;31;31;31;30;30;8;8;7;7;6;2	23;23;23;23;23;23;23;23;23;23;23;23;23;23;23;22;8;8;7;7;6;2	Kinesin light chain 1	KLC1	sp|Q07866|KLC1_HUMAN Kinesin light chain 1 OS=Homo sapiens OX=9606 GN=KLC1 PE=1 SV=2;sp|Q07866-7|KLC1_HUMAN Isoform P of Kinesin light chain 1 OS=Homo sapiens OX=9606 GN=KLC1;tr|E7EVH7|E7EVH7_HUMAN Kinesin light chain OS=Homo sapiens OX=9606 PE=3 SV=1;tr|G	22	31	31	23	23	22	22	21	25	25	22	24	24	23	26	27	23	22	22	21	25	25	22	24	24	23	26	27	18	17	16	15	18	19	17	19	18	16	19	19	55.3	55.3
P49721	P49721;A0A087WVV1	13;7	13;7	13;7	Proteasome subunit beta type-2	PSMB2	sp|P49721|PSB2_HUMAN Proteasome subunit beta type-2 OS=Homo sapiens OX=9606 GN=PSMB2 PE=1 SV=1;tr|A0A087WVV1|A0A087WVV1_HUMAN Proteasome endopeptidase complex OS=Homo sapiens OX=9606 GN=PSMB2 PE=1 SV=1	2	13	13	13	11	10	10	8	10	10	6	10	9	11	10	12	11	10	10	8	10	10	6	10	9	11	10	12	11	10	10	8	10	10	6	10	9	11	10	12	72.1	72.1
P12268	P12268;H0Y4R1	19;18;8	19;18;8	18;17;7	Inosine-5-monophosphate dehydrogenase 2	IMPDH2	sp|P12268|IMDH2_HUMAN Inosine-5-monophosphate dehydrogenase 2 OS=Homo sapiens OX=9606 GN=IMPDH2 PE=1 SV=2;tr|H0Y4R1|H0Y4R1_HUMAN Inosine-5-monophosphate dehydrogenase 2 (Fragment) OS=Homo sapiens OX=9606 GN=IMPDH2 PE=1 SV=1	3	19	19	18	16	15	16	14	15	15	14	16	16	14	15	18	16	15	16	14	15	15	14	16	16	14	15	18	15	14	15	13	15	14	13	15	15	13	14	17	48.8	48.8
O00425	O00425	22;8;6;2;2	22;8;6;2;2	21;7;6;1;1	Insulin-like growth factor 2 mRNA-binding protein 3	IGF2BP3	sp|O00425|IF2B3_HUMAN Insulin-like growth factor 2 mRNA-binding protein 3 OS=Homo sapiens OX=9606 GN=IGF2BP3 PE=1 SV=2	5	22	22	21	21	20	21	21	19	19	20	20	22	19	20	20	21	20	21	21	19	19	20	20	22	19	20	20	20	19	20	20	18	18	19	19	21	18	19	19	46.5	46.5
Q96BM9	Q96BM9	11;4	11;4	5;4	ADP-ribosylation factor-like protein 8A	ARL8A	sp|Q96BM9|ARL8A_HUMAN ADP-ribosylation factor-like protein 8A OS=Homo sapiens OX=9606 GN=ARL8A PE=1 SV=1	2	11	11	5	8	9	8	8	11	10	7	8	10	9	11	10	8	9	8	8	11	10	7	8	10	9	11	10	4	4	4	4	5	4	4	4	4	4	5	5	67.7	67.7
O75083	O75083;O75083-3;D6RD66	27;17;14	27;17;14	27;17;14	WD repeat-containing protein 1	WDR1	sp|O75083|WDR1_HUMAN WD repeat-containing protein 1 OS=Homo sapiens OX=9606 GN=WDR1 PE=1 SV=4;sp|O75083-3|WDR1_HUMAN Isoform 2 of WD repeat-containing protein 1 OS=Homo sapiens OX=9606 GN=WDR1;tr|D6RD66|D6RD66_HUMAN WD repeat-containing protein 1 (Fragment	3	27	27	27	22	21	20	19	21	22	20	23	21	17	23	23	22	21	20	19	21	22	20	23	21	17	23	23	22	21	20	19	21	22	20	23	21	17	23	23	63.9	63.9
P09496-2	P09496-2;P09496-4;P09496-3;P09496;F8WF69;P09496-5;C9J8P9	12;11;11;11;9;7;6	12;11;11;11;9;7;6	12;11;11;11;9;7;6	Isoform Non-brain of Clathrin light chain A	CLTA	sp|P09496-2|CLCA_HUMAN Isoform Non-brain of Clathrin light chain A OS=Homo sapiens OX=9606 GN=CLTA;sp|P09496-4|CLCA_HUMAN Isoform 4 of Clathrin light chain A OS=Homo sapiens OX=9606 GN=CLTA;sp|P09496-3|CLCA_HUMAN Isoform 3 of Clathrin light chain A OS=Homo	7	12	12	12	9	9	10	10	11	9	10	9	10	9	10	9	9	9	10	10	11	9	10	9	10	9	10	9	9	9	10	10	11	9	10	9	10	9	10	9	39.4	39.4
P29692-2	P29692-2;E9PRY8;A0A087X1X7	24;24;22;11;8;7;7;4;4;3;3;3;3;3;3;3;3;1;1;1;1;1;1;1;1;1	24;24;22;11;8;7;7;4;4;3;3;3;3;3;3;3;3;1;1;1;1;1;1;1;1;1	8;8;8;4;0;0;0;4;4;3;3;3;3;3;3;3;0;1;1;1;1;1;1;1;1;1	Isoform 2 of Elongation factor 1-delta	EEF1D	sp|P29692-2|EF1D_HUMAN Isoform 2 of Elongation factor 1-delta OS=Homo sapiens OX=9606 GN=EEF1D;tr|E9PRY8|E9PRY8_HUMAN Elongation factor 1-delta OS=Homo sapiens OX=9606 GN=EEF1D PE=1 SV=1;tr|A0A087X1X7|A0A087X1X7_HUMAN Elongation factor 1-delta OS=Homo sapi	26	24	24	8	21	19	20	20	17	20	20	19	19	13	17	20	21	19	20	20	17	20	20	19	19	13	17	20	7	6	8	7	5	7	6	7	6	5	5	7	44.7	44.7
Q04760-2	Q04760-2;Q04760	10;10	10;10	10;10	Isoform 2 of Lactoylglutathione lyase	GLO1	sp|Q04760-2|LGUL_HUMAN Isoform 2 of Lactoylglutathione lyase OS=Homo sapiens OX=9606 GN=GLO1;sp|Q04760|LGUL_HUMAN Lactoylglutathione lyase OS=Homo sapiens OX=9606 GN=GLO1 PE=1 SV=4	2	10	10	10	9	8	8	7	8	7	8	7	10	10	9	7	9	8	8	7	8	7	8	7	10	10	9	7	9	8	8	7	8	7	8	7	10	10	9	7	63.9	63.9
Q8WUM4	Q8WUM4;Q8WUM4-2	38;37;9;9;6;4;4;4	38;37;9;9;6;4;4;4	38;37;9;9;6;4;4;4	Programmed cell death 6-interacting protein	PDCD6IP	sp|Q8WUM4|PDC6I_HUMAN Programmed cell death 6-interacting protein OS=Homo sapiens OX=9606 GN=PDCD6IP PE=1 SV=1;sp|Q8WUM4-2|PDC6I_HUMAN Isoform 2 of Programmed cell death 6-interacting protein OS=Homo sapiens OX=9606 GN=PDCD6IP	8	38	38	38	31	31	31	29	29	30	28	30	32	30	30	33	31	31	31	29	29	30	28	30	32	30	30	33	31	31	31	29	29	30	28	30	32	30	30	33	51.5	51.5
Q9Y6C9	Q9Y6C9;E9PIE4	13;10	13;10	13;10	Mitochondrial carrier homolog 2	MTCH2	sp|Q9Y6C9|MTCH2_HUMAN Mitochondrial carrier homolog 2 OS=Homo sapiens OX=9606 GN=MTCH2 PE=1 SV=1;tr|E9PIE4|E9PIE4_HUMAN Mitochondrial carrier homolog 2 (Fragment) OS=Homo sapiens OX=9606 GN=MTCH2 PE=1 SV=8	2	13	13	13	12	13	11	11	12	13	10	11	13	10	12	11	12	13	11	11	12	13	10	11	13	10	12	11	12	13	11	11	12	13	10	11	13	10	12	11	50.8	50.8
P24666	P24666;G5E9R5;P24666-4;P24666-3	14;9;9;8;5	14;9;9;8;5	6;6;6;0;2	Low molecular weight phosphotyrosine protein phosphatase	ACP1	sp|P24666|PPAC_HUMAN Low molecular weight phosphotyrosine protein phosphatase OS=Homo sapiens OX=9606 GN=ACP1 PE=1 SV=3;tr|G5E9R5|G5E9R5_HUMAN Acid phosphatase OS=Homo sapiens OX=9606 GN=ACP1 PE=1 SV=1;sp|P24666-4|PPAC_HUMAN Isoform 4 of Low molecular weig	5	14	14	6	12	12	11	11	11	12	12	11	13	9	13	13	12	12	11	11	11	12	12	11	13	9	13	13	6	6	6	6	5	6	6	6	6	3	6	6	81	81
A0A0C4DG89	A0A0C4DG89;Q7L014	42;41;14;3	42;41;14;3	42;41;14;3	RNA helicase	DDX46	tr|A0A0C4DG89|A0A0C4DG89_HUMAN RNA helicase OS=Homo sapiens OX=9606 GN=DDX46 PE=1 SV=1;sp|Q7L014|DDX46_HUMAN Probable ATP-dependent RNA helicase DDX46 OS=Homo sapiens OX=9606 GN=DDX46 PE=1 SV=2	4	42	42	42	35	30	32	32	32	33	28	32	34	28	34	37	35	30	32	32	32	33	28	32	34	28	34	37	35	30	32	32	32	33	28	32	34	28	34	37	46.7	46.7
Q9BTT0	Q9BTT0;Q5TB19;E9PLC4;Q9BTT0-3;Q9BTT0-2	11;9;8;7;6;4;2;1;1	11;9;8;7;6;4;2;1;1	11;9;8;7;6;4;2;1;1	Acidic leucine-rich nuclear phosphoprotein 32 family member E	ANP32E	sp|Q9BTT0|AN32E_HUMAN Acidic leucine-rich nuclear phosphoprotein 32 family member E OS=Homo sapiens OX=9606 GN=ANP32E PE=1 SV=1;tr|Q5TB19|Q5TB19_HUMAN Acidic (Leucine-rich) nuclear phosphoprotein 32 family, member E OS=Homo sapiens OX=9606 GN=ANP32E PE=1 S	9	11	11	11	7	9	6	6	9	8	4	7	8	9	9	9	7	9	6	6	9	8	4	7	8	9	9	9	7	9	6	6	9	8	4	7	8	9	9	9	48.1	48.1
J3KS05	J3KS05;P83916;B5MD17;K7ELA4;C9JWS9	10;10;9;7;5	9;9;8;6;5	9;9;8;6;5	Chromobox protein homolog 1 (Fragment)	CBX1	tr|J3KS05|J3KS05_HUMAN Chromobox protein homolog 1 (Fragment) OS=Homo sapiens OX=9606 GN=CBX1 PE=1 SV=8;sp|P83916|CBX1_HUMAN Chromobox protein homolog 1 OS=Homo sapiens OX=9606 GN=CBX1 PE=1 SV=1;tr|B5MD17|B5MD17_HUMAN Chromobox protein homolog 1 (Fragment)	5	10	9	9	10	10	10	9	9	10	9	10	10	7	10	9	9	9	9	8	8	9	8	9	9	6	9	8	9	9	9	8	8	9	8	9	9	6	9	8	49.7	49.7
P62879	P62879;C9JXA5;E7EP32;C9JIS1;C9JZN1	20;15;15;14;12;9	13;10;8;9;7;7	10;7;7;6;4;6	Guanine nucleotide-binding protein G(I)/G(S)/G(T) subunit beta-2	GNB2	sp|P62879|GBB2_HUMAN Guanine nucleotide-binding protein G(I)/G(S)/G(T) subunit beta-2 OS=Homo sapiens OX=9606 GN=GNB2 PE=1 SV=3;tr|C9JXA5|C9JXA5_HUMAN Guanine nucleotide-binding protein G(I)/G(S)/G(T) subunit beta-2 (Fragment) OS=Homo sapiens OX=9606 GN=GN	6	20	13	10	17	17	17	15	18	18	14	16	18	17	20	19	10	10	10	8	11	11	7	9	11	11	13	12	8	7	8	5	9	8	4	7	9	9	10	10	76.8	53.2
Q13310-3	Q13310-3;Q13310-2;B1ANR0;Q13310;H0Y5F5	31;30;29;29;25;9;9;7;6;6;3;2;2;1	19;18;17;17;17;6;7;1;1;5;2;0;0;1	19;18;17;17;17;6;7;1;1;5;2;0;0;1	Isoform 3 of Polyadenylate-binding protein 4	PABPC4	sp|Q13310-3|PABP4_HUMAN Isoform 3 of Polyadenylate-binding protein 4 OS=Homo sapiens OX=9606 GN=PABPC4;sp|Q13310-2|PABP4_HUMAN Isoform 2 of Polyadenylate-binding protein 4 OS=Homo sapiens OX=9606 GN=PABPC4;tr|B1ANR0|B1ANR0_HUMAN Polyadenylate-binding prote	14	31	19	19	26	28	27	24	27	28	26	24	29	20	28	24	16	16	17	14	15	17	15	14	18	10	16	15	16	16	17	14	15	17	15	14	18	10	16	15	53.2	33.3
P10768	P10768;U3KQT1;X6RA14;H7BZT7	15;14;13;10	15;14;13;10	15;14;13;10	S-formylglutathione hydrolase	ESD	sp|P10768|ESTD_HUMAN S-formylglutathione hydrolase OS=Homo sapiens OX=9606 GN=ESD PE=1 SV=2;tr|U3KQT1|U3KQT1_HUMAN S-formylglutathione hydrolase OS=Homo sapiens OX=9606 GN=ESD PE=1 SV=2;tr|X6RA14|X6RA14_HUMAN S-formylglutathione hydrolase OS=Homo sapiens O	4	15	15	15	14	13	12	9	12	12	9	13	12	12	13	15	14	13	12	9	12	12	9	13	12	12	13	15	14	13	12	9	12	12	9	13	12	12	13	15	75.5	75.5
Q9UQ35	Q9UQ35;Q9UQ35-2	36;20;7;5;4;4;3;3;2;1	36;20;7;5;4;4;3;3;2;1	36;20;7;5;4;4;3;3;2;1	Serine/arginine repetitive matrix protein 2	SRRM2	sp|Q9UQ35|SRRM2_HUMAN Serine/arginine repetitive matrix protein 2 OS=Homo sapiens OX=9606 GN=SRRM2 PE=1 SV=2;sp|Q9UQ35-2|SRRM2_HUMAN Isoform 2 of Serine/arginine repetitive matrix protein 2 OS=Homo sapiens OX=9606 GN=SRRM2	10	36	36	36	31	30	30	32	26	26	29	30	28	20	31	28	31	30	30	32	26	26	29	30	28	20	31	28	31	30	30	32	26	26	29	30	28	20	31	28	19	19
P11387	P11387	35;4;2;2;1;1;1;1;1;1;1;1	35;4;2;2;1;1;1;1;1;1;1;1	30;0;0;0;0;0;0;0;0;0;0;0	DNA topoisomerase 1	TOP1	sp|P11387|TOP1_HUMAN DNA topoisomerase 1 OS=Homo sapiens OX=9606 GN=TOP1 PE=1 SV=2	12	35	35	30	29	28	29	26	29	30	27	28	26	21	30	28	29	28	29	26	29	30	27	28	26	21	30	28	25	24	25	22	25	26	24	24	23	18	26	24	45.4	45.4
O75694	O75694;E9PF10;O75694-2	42;41;41;1	42;41;41;1	42;41;41;1	Nuclear pore complex protein Nup155	NUP155	sp|O75694|NU155_HUMAN Nuclear pore complex protein Nup155 OS=Homo sapiens OX=9606 GN=NUP155 PE=1 SV=1;tr|E9PF10|E9PF10_HUMAN Nuclear pore complex protein Nup155 OS=Homo sapiens OX=9606 GN=NUP155 PE=1 SV=1;sp|O75694-2|NU155_HUMAN Isoform 2 of Nuclear pore c	4	42	42	42	30	33	33	22	37	30	19	31	34	28	34	37	30	33	33	22	37	30	19	31	34	28	34	37	30	33	33	22	37	30	19	31	34	28	34	37	42.8	42.8
P04080	P04080	5;2;2	5;2;2	5;2;2	Cystatin-B	CSTB	sp|P04080|CYTB_HUMAN Cystatin-B OS=Homo sapiens OX=9606 GN=CSTB PE=1 SV=2	3	5	5	5	5	5	5	5	5	5	5	5	5	5	5	5	5	5	5	5	5	5	5	5	5	5	5	5	5	5	5	5	5	5	5	5	5	5	5	5	79.6	79.6
P07108	P07108;B8ZWD1;A0A0A0MTI5;P07108-3;P07108-2;P07108-4;P07108-5	6;5;5;5;5;5;5	6;5;5;5;5;5;5	4;4;4;4;4;4;4	Acyl-CoA-binding protein	DBI	sp|P07108|ACBP_HUMAN Acyl-CoA-binding protein OS=Homo sapiens OX=9606 GN=DBI PE=1 SV=2;tr|B8ZWD1|B8ZWD1_HUMAN Acyl-CoA-binding protein OS=Homo sapiens OX=9606 GN=DBI PE=1 SV=1;tr|A0A0A0MTI5|A0A0A0MTI5_HUMAN Acyl-CoA-binding protein OS=Homo sapiens OX=9606	7	6	6	4	5	5	5	5	5	5	5	5	5	5	5	5	5	5	5	5	5	5	5	5	5	5	5	5	4	4	4	4	4	4	4	4	4	3	4	4	73.6	73.6
Q16543	Q16543;K7EQA9;K7EKQ2	24;18;14;11;7	24;18;14;11;7	24;18;14;11;7	Hsp90 co-chaperone Cdc37	CDC37	sp|Q16543|CDC37_HUMAN Hsp90 co-chaperone Cdc37 OS=Homo sapiens OX=9606 GN=CDC37 PE=1 SV=1;tr|K7EQA9|K7EQA9_HUMAN Hsp90 chaperone protein kinase-targeting subunit (Fragment) OS=Homo sapiens OX=9606 GN=CDC37 PE=1 SV=1;tr|K7EKQ2|K7EKQ2_HUMAN Hsp90 co-chaperon	5	24	24	24	20	21	20	20	23	19	19	22	20	17	22	19	20	21	20	20	23	19	19	22	20	17	22	19	20	21	20	20	23	19	19	22	20	17	22	19	48.9	48.9
P55036	P55036;P55036-2;A6PVX3	14;10;9;4;3;1	14;10;9;4;3;1	2;0;0;2;0;0	26S proteasome non-ATPase regulatory subunit 4	PSMD4	sp|P55036|PSMD4_HUMAN 26S proteasome non-ATPase regulatory subunit 4 OS=Homo sapiens OX=9606 GN=PSMD4 PE=1 SV=1;sp|P55036-2|PSMD4_HUMAN Isoform Rpn10E of 26S proteasome non-ATPase regulatory subunit 4 OS=Homo sapiens OX=9606 GN=PSMD4;tr|A6PVX3|A6PVX3_HUMAN	6	14	14	2	12	12	12	12	13	12	13	13	13	11	13	13	12	12	12	12	13	12	13	13	13	11	13	13	2	2	2	2	2	2	2	2	2	2	2	2	45.9	45.9
P34955	P34955;CON__P34955	19;19	19;19	19;19	Alpha-1-antiproteinase	SERPINA1	sp|P34955|A1AT_BOVIN Alpha-1-antiproteinase OS=Bos taurus OX=9913 GN=SERPINA1 PE=1 SV=1;	2	19	19	19	15	16	15	15	18	17	17	16	17	12	15	18	15	16	15	15	18	17	17	16	17	12	15	18	15	16	15	15	18	17	17	16	17	12	15	18	39.7	39.7
O15067	O15067	47;10;4;4;1;1;1	47;10;4;4;1;1;1	47;10;4;4;1;1;1	Phosphoribosylformylglycinamidine synthase	PFAS	sp|O15067|PUR4_HUMAN Phosphoribosylformylglycinamidine synthase OS=Homo sapiens OX=9606 GN=PFAS PE=1 SV=4	7	47	47	47	34	34	28	30	37	32	22	35	32	27	31	41	34	34	28	30	37	32	22	35	32	27	31	41	34	34	28	30	37	32	22	35	32	27	31	41	51.7	51.7
O15145	O15145	11;5;4	11;5;4	11;5;4	Actin-related protein 2/3 complex subunit 3	ARPC3	sp|O15145|ARPC3_HUMAN Actin-related protein 2/3 complex subunit 3 OS=Homo sapiens OX=9606 GN=ARPC3 PE=1 SV=3	3	11	11	11	10	10	10	9	11	10	8	10	10	9	10	11	10	10	10	9	11	10	8	10	10	9	10	11	10	10	10	9	11	10	8	10	10	9	10	11	63.5	63.5
P49419-2	P49419-2;P49419;A0A1B0GW77;A0A1B0GTG2;A0A1B0GW82;A0A1B0GUA1;A0A1B0GTY9;P49419-4;A0A1B0GTJ4;A0A1B0GV49;A0A0J9YWF7	30;28;28;28;25;25;25;23;22;20;16;13;11;8;7;4;1;1;1	30;28;28;28;25;25;25;23;22;20;16;13;11;8;7;4;1;1;1	30;28;28;28;25;25;25;23;22;20;16;13;11;8;7;4;1;1;1	Isoform 2 of Alpha-aminoadipic semialdehyde dehydrogenase	ALDH7A1	sp|P49419-2|AL7A1_HUMAN Isoform 2 of Alpha-aminoadipic semialdehyde dehydrogenase OS=Homo sapiens OX=9606 GN=ALDH7A1;sp|P49419|AL7A1_HUMAN Alpha-aminoadipic semialdehyde dehydrogenase OS=Homo sapiens OX=9606 GN=ALDH7A1 PE=1 SV=5;tr|A0A1B0GW77|A0A1B0GW77_HU	19	30	30	30	25	26	23	21	26	24	21	20	23	18	22	22	25	26	23	21	26	24	21	20	23	18	22	22	25	26	23	21	26	24	21	20	23	18	22	22	69.7	69.7
Q14203	Q14203;Q14203-6;Q14203-2	61;61;56	61;61;56	4;4;4	Dynactin subunit 1	DCTN1	sp|Q14203|DCTN1_HUMAN Dynactin subunit 1 OS=Homo sapiens OX=9606 GN=DCTN1 PE=1 SV=3;sp|Q14203-6|DCTN1_HUMAN Isoform 6 of Dynactin subunit 1 OS=Homo sapiens OX=9606 GN=DCTN1;sp|Q14203-2|DCTN1_HUMAN Isoform p135 of Dynactin subunit 1 OS=Homo sapiens OX=9606	3	61	61	4	42	43	44	36	47	44	33	43	47	39	48	44	42	43	44	36	47	44	33	43	47	39	48	44	2	2	3	2	3	3	2	3	4	3	3	2	60.6	60.6
Q99880	Q99880;Q96A08	15;9	1;1	0;0	Histone H2B type 1-L	H2BC13	sp|Q99880|H2B1L_HUMAN Histone H2B type 1-L OS=Homo sapiens OX=9606 GN=H2BC13 PE=1 SV=3;sp|Q96A08|H2B1A_HUMAN Histone H2B type 1-A OS=Homo sapiens OX=9606 GN=H2BC1 PE=1 SV=3	2	15	1	0	15	14	15	14	15	15	14	15	14	12	13	14	1	1	1	1	1	1	1	1	1	1	1	1	0	0	0	0	0	0	0	0	0	0	0	0	74.6	5.6
Q9Y3U8	Q9Y3U8;J3QSB5	9;5;2	9;5;2	9;5;2	60S ribosomal protein L36	RPL36	sp|Q9Y3U8|RL36_HUMAN 60S ribosomal protein L36 OS=Homo sapiens OX=9606 GN=RPL36 PE=1 SV=3;tr|J3QSB5|J3QSB5_HUMAN 60S ribosomal protein L36 OS=Homo sapiens OX=9606 GN=RPL36 PE=1 SV=1	3	9	9	9	8	8	8	9	7	7	6	7	8	7	8	8	8	8	8	9	7	7	6	7	8	7	8	8	8	8	8	9	7	7	6	7	8	7	8	8	39	39
Q99733	Q99733;Q99733-2;C9J6D1;A8MXH2;C9JZI7;E9PNW0;E9PJJ2;E9PS34;E9PNJ7;E9PKT8	15;15;12;11;11;10;10;10;10;9;5;5;5;4	15;15;12;11;11;10;10;10;10;9;5;5;5;4	13;13;10;9;9;8;8;8;8;7;5;5;5;4	Nucleosome assembly protein 1-like 4	NAP1L4	sp|Q99733|NP1L4_HUMAN Nucleosome assembly protein 1-like 4 OS=Homo sapiens OX=9606 GN=NAP1L4 PE=1 SV=1;sp|Q99733-2|NP1L4_HUMAN Isoform 2 of Nucleosome assembly protein 1-like 4 OS=Homo sapiens OX=9606 GN=NAP1L4;tr|C9J6D1|C9J6D1_HUMAN Nucleosome assembly pr	14	15	15	13	12	10	10	8	14	13	11	10	13	15	14	13	12	10	10	8	14	13	11	10	13	15	14	13	10	8	8	6	12	11	9	8	11	13	12	11	43.7	43.7
Q9NYU2-2	Q9NYU2-2;Q9NYU2	52;52;4;2;1;1	52;52;4;2;1;1	52;52;4;2;1;1	Isoform 2 of UDP-glucose:glycoprotein glucosyltransferase 1	UGGT1	sp|Q9NYU2-2|UGGG1_HUMAN Isoform 2 of UDP-glucose:glycoprotein glucosyltransferase 1 OS=Homo sapiens OX=9606 GN=UGGT1;sp|Q9NYU2|UGGG1_HUMAN UDP-glucose:glycoprotein glucosyltransferase 1 OS=Homo sapiens OX=9606 GN=UGGT1 PE=1 SV=3	6	52	52	52	37	38	38	32	41	39	27	36	43	31	40	36	37	38	38	32	41	39	27	36	43	31	40	36	37	38	38	32	41	39	27	36	43	31	40	36	48.2	48.2
B0QY89	B0QY89;Q9Y262-2;Q9Y262;B0QY90	24;24;24;18;6;6;5;2	24;24;24;18;6;6;5;2	24;24;24;18;6;6;5;2	Eukaryotic translation initiation factor 3 subunit L	EIF3L	tr|B0QY89|B0QY89_HUMAN Eukaryotic translation initiation factor 3 subunit L OS=Homo sapiens OX=9606 GN=EIF3L PE=1 SV=1;sp|Q9Y262-2|EIF3L_HUMAN Isoform 2 of Eukaryotic translation initiation factor 3 subunit L OS=Homo sapiens OX=9606 GN=EIF3L;sp|Q9Y262|EIF3	8	24	24	24	22	20	21	20	20	19	19	20	20	17	22	22	22	20	21	20	20	19	19	20	20	17	22	22	22	20	21	20	20	19	19	20	20	17	22	22	39.7	39.7
P33176	P33176	55	40	38	Kinesin-1 heavy chain	KIF5B	sp|P33176|KINH_HUMAN Kinesin-1 heavy chain OS=Homo sapiens OX=9606 GN=KIF5B PE=1 SV=1	1	55	40	38	49	46	45	46	49	47	39	48	47	37	41	48	36	31	32	34	34	32	28	34	32	28	29	35	34	29	30	32	32	30	27	32	30	28	27	33	63.1	48.3
P47756-2	P47756-2;B1AK87;B1AK88;P47756;B1AK85	20;19;19;16;12;4;2	20;19;19;16;12;4;2	20;19;19;16;12;4;2	Isoform 2 of F-actin-capping protein subunit beta	CAPZB	sp|P47756-2|CAPZB_HUMAN Isoform 2 of F-actin-capping protein subunit beta OS=Homo sapiens OX=9606 GN=CAPZB;tr|B1AK87|B1AK87_HUMAN F-actin-capping protein subunit beta OS=Homo sapiens OX=9606 GN=CAPZB PE=1 SV=1;tr|B1AK88|B1AK88_HUMAN F-actin-capping protein	7	20	20	20	19	17	17	17	16	17	14	18	18	16	15	19	19	17	17	17	16	17	14	18	18	16	15	19	19	17	17	17	16	17	14	18	18	16	15	19	71.3	71.3
Q9H0D6	Q9H0D6;Q9H0D6-2	45;43	45;43	45;43	5-3 exoribonuclease 2	XRN2	sp|Q9H0D6|XRN2_HUMAN 5-3 exoribonuclease 2 OS=Homo sapiens OX=9606 GN=XRN2 PE=1 SV=1;sp|Q9H0D6-2|XRN2_HUMAN Isoform 2 of 5-3 exoribonuclease 2 OS=Homo sapiens OX=9606 GN=XRN2	2	45	45	45	34	35	28	27	35	35	24	34	32	29	34	34	34	35	28	27	35	35	24	34	32	29	34	34	34	35	28	27	35	35	24	34	32	29	34	34	55.5	55.5
P78417	P78417;Q5TA02;P78417-3;P78417-2;Q5TA01	20;19;19;14;13	20;19;19;14;13	20;19;19;14;13	Glutathione S-transferase omega-1	GSTO1	sp|P78417|GSTO1_HUMAN Glutathione S-transferase omega-1 OS=Homo sapiens OX=9606 GN=GSTO1 PE=1 SV=2;tr|Q5TA02|Q5TA02_HUMAN Glutathione-dependent dehydroascorbate reductase (Fragment) OS=Homo sapiens OX=9606 GN=GSTO1 PE=1 SV=1;sp|P78417-3|GSTO1_HUMAN Isoform	5	20	20	20	18	17	16	17	17	17	17	17	16	13	18	15	18	17	16	17	17	17	17	17	16	13	18	15	18	17	16	17	17	17	17	17	16	13	18	15	66.4	66.4
Q9Y5S9	Q9Y5S9;Q9Y5S9-2	9;7;4	9;7;4	9;7;4	RNA-binding protein 8A	RBM8A	sp|Q9Y5S9|RBM8A_HUMAN RNA-binding protein 8A OS=Homo sapiens OX=9606 GN=RBM8A PE=1 SV=1;sp|Q9Y5S9-2|RBM8A_HUMAN Isoform 2 of RNA-binding protein 8A OS=Homo sapiens OX=9606 GN=RBM8A	3	9	9	9	8	8	8	7	8	8	7	8	7	7	8	9	8	8	8	7	8	8	7	8	7	7	8	9	8	8	8	7	8	8	7	8	7	7	8	9	77.6	77.6
Q9Y2L1	Q9Y2L1;Q9Y2L1-2;G3V1J5;F2Z2C0	47;44;43;25	47;44;43;25	47;44;43;25	Exosome complex exonuclease RRP44	DIS3	sp|Q9Y2L1|RRP44_HUMAN Exosome complex exonuclease RRP44 OS=Homo sapiens OX=9606 GN=DIS3 PE=1 SV=2;sp|Q9Y2L1-2|RRP44_HUMAN Isoform 2 of Exosome complex exonuclease RRP44 OS=Homo sapiens OX=9606 GN=DIS3;tr|G3V1J5|G3V1J5_HUMAN Exosome complex exonuclease RRP4	4	47	47	47	30	32	33	29	36	35	25	30	31	26	32	35	30	32	33	29	36	35	25	30	31	26	32	35	30	32	33	29	36	35	25	30	31	26	32	35	63.8	63.8
P00403	P00403	7	7	7	Cytochrome c oxidase subunit 2	MT-CO2	sp|P00403|COX2_HUMAN Cytochrome c oxidase subunit 2 OS=Homo sapiens OX=9606 GN=MT-CO2 PE=1 SV=1	1	7	7	7	7	6	7	7	6	6	5	7	7	6	6	7	7	6	7	7	6	6	5	7	7	6	6	7	7	6	7	7	6	6	5	7	7	6	6	7	30.8	30.8
P56199	P56199	32;5	32;5	32;5	Integrin alpha-1	ITGA1	sp|P56199|ITA1_HUMAN Integrin alpha-1 OS=Homo sapiens OX=9606 GN=ITGA1 PE=1 SV=2	2	32	32	32	29	27	25	23	23	24	21	29	25	19	27	28	29	27	25	23	23	24	21	29	25	19	27	28	29	27	25	23	23	24	21	29	25	19	27	28	28.1	28.1
P12955	P12955;A0A494C165;K7ES25;P12955-3;P12955-2;A0A494C194	24;23;21;21;18;14;2;1	24;23;21;21;18;14;2;1	24;23;21;21;18;14;2;1	Xaa-Pro dipeptidase	PEPD	sp|P12955|PEPD_HUMAN Xaa-Pro dipeptidase OS=Homo sapiens OX=9606 GN=PEPD PE=1 SV=3;tr|A0A494C165|A0A494C165_HUMAN Xaa-Pro dipeptidase (Fragment) OS=Homo sapiens OX=9606 GN=PEPD PE=1 SV=1;tr|K7ES25|K7ES25_HUMAN Xaa-Pro dipeptidase (Fragment) OS=Homo sapiens	8	24	24	24	21	19	22	17	21	21	16	21	21	19	19	23	21	19	22	17	21	21	16	21	21	19	19	23	21	19	22	17	21	21	16	21	21	19	19	23	60.6	60.6
Q9Y3F4	Q9Y3F4;Q9Y3F4-2	22;22;7;1	22;22;7;1	22;22;7;1	Serine-threonine kinase receptor-associated protein	STRAP	sp|Q9Y3F4|STRAP_HUMAN Serine-threonine kinase receptor-associated protein OS=Homo sapiens OX=9606 GN=STRAP PE=1 SV=1;sp|Q9Y3F4-2|STRAP_HUMAN Isoform 2 of Serine-threonine kinase receptor-associated protein OS=Homo sapiens OX=9606 GN=STRAP	4	22	22	22	15	16	17	18	18	17	17	16	18	14	17	18	15	16	17	18	18	17	17	16	18	14	17	18	15	16	17	18	18	17	17	16	18	14	17	18	81.4	81.4
Q9GZT3-2	Q9GZT3-2;Q9GZT3;A0A087WUN7;H0YJ40;G3V4X6;G3V2S9;H0YJW7	12;12;9;9;9;9;7;3;3;2	12;12;9;9;9;9;7;3;3;2	12;12;9;9;9;9;7;3;3;2	Isoform 2 of SRA stem-loop-interacting RNA-binding protein, mitochondrial	SLIRP	sp|Q9GZT3-2|SLIRP_HUMAN Isoform 2 of SRA stem-loop-interacting RNA-binding protein, mitochondrial OS=Homo sapiens OX=9606 GN=SLIRP;sp|Q9GZT3|SLIRP_HUMAN SRA stem-loop-interacting RNA-binding protein, mitochondrial OS=Homo sapiens OX=9606 GN=SLIRP PE=1 SV=1	10	12	12	12	11	10	10	11	11	11	10	10	10	9	9	12	11	10	10	11	11	11	10	10	10	9	9	12	11	10	10	11	11	11	10	10	10	9	9	12	81.3	81.3
F8WJN3	F8WJN3;Q16630-3;Q16630;Q16630-2	14;14;14;14;2;2	14;14;14;14;2;2	14;14;14;14;2;2	Cleavage and polyadenylation specificity factor subunit 6	CPSF6	tr|F8WJN3|F8WJN3_HUMAN Cleavage and polyadenylation specificity factor subunit 6 OS=Homo sapiens OX=9606 GN=CPSF6 PE=1 SV=1;sp|Q16630-3|CPSF6_HUMAN Isoform 3 of Cleavage and polyadenylation specificity factor subunit 6 OS=Homo sapiens OX=9606 GN=CPSF6;sp|Q	6	14	14	14	14	13	13	14	14	14	14	13	13	12	14	13	14	13	13	14	14	14	14	13	13	12	14	13	14	13	13	14	14	14	14	13	13	12	14	13	33.9	33.9
P26196	P26196	25;7	25;7	25;7	Probable ATP-dependent RNA helicase DDX6	DDX6	sp|P26196|DDX6_HUMAN Probable ATP-dependent RNA helicase DDX6 OS=Homo sapiens OX=9606 GN=DDX6 PE=1 SV=2	2	25	25	25	21	19	18	19	18	18	17	16	20	17	20	19	21	19	18	19	18	18	17	16	20	17	20	19	21	19	18	19	18	18	17	16	20	17	20	19	65.6	65.6
P10606	P10606	8	8	8	Cytochrome c oxidase subunit 5B, mitochondrial	COX5B	sp|P10606|COX5B_HUMAN Cytochrome c oxidase subunit 5B, mitochondrial OS=Homo sapiens OX=9606 GN=COX5B PE=1 SV=2	1	8	8	8	6	6	7	8	5	5	6	6	6	4	5	6	6	6	7	8	5	5	6	6	6	4	5	6	6	6	7	8	5	5	6	6	6	4	5	6	51.2	51.2
A0A087X1Z3	A0A087X1Z3;Q9UL46;H0YM70	14;14;12;3;1;1	14;14;12;3;1;1	14;14;12;3;1;1	Proteasome activator complex subunit 2	PSME2	tr|A0A087X1Z3|A0A087X1Z3_HUMAN Proteasome activator complex subunit 2 OS=Homo sapiens OX=9606 GN=PSME2 PE=1 SV=1;sp|Q9UL46|PSME2_HUMAN Proteasome activator complex subunit 2 OS=Homo sapiens OX=9606 GN=PSME2 PE=1 SV=4;tr|H0YM70|H0YM70_HUMAN Proteasome activ	6	14	14	14	13	11	11	13	13	12	10	12	13	12	13	14	13	11	11	13	13	12	10	12	13	12	13	14	13	11	11	13	13	12	10	12	13	12	13	14	65	65
Q93009	Q93009;A0A669KBL1;Q93009-3;H3BND8	47;46;46;38;17;3;3;3;3;1;1	47;46;46;38;17;3;3;3;3;1;1	47;46;46;38;17;3;3;3;3;1;1	Ubiquitin carboxyl-terminal hydrolase 7	USP7	sp|Q93009|UBP7_HUMAN Ubiquitin carboxyl-terminal hydrolase 7 OS=Homo sapiens OX=9606 GN=USP7 PE=1 SV=2;tr|A0A669KBL1|A0A669KBL1_HUMAN Ubiquitin carboxyl-terminal hydrolase 7 OS=Homo sapiens OX=9606 GN=USP7 PE=1 SV=1;sp|Q93009-3|UBP7_HUMAN Isoform 3 of Ubiq	11	47	47	47	35	38	32	29	41	38	27	34	40	28	40	38	35	38	32	29	41	38	27	34	40	28	40	38	35	38	32	29	41	38	27	34	40	28	40	38	54.3	54.3
Q13442	Q13442	16;2	16;2	16;2	28 kDa heat- and acid-stable phosphoprotein	PDAP1	sp|Q13442|HAP28_HUMAN 28 kDa heat- and acid-stable phosphoprotein OS=Homo sapiens OX=9606 GN=PDAP1 PE=1 SV=1	2	16	16	16	12	13	13	12	12	12	11	13	11	12	10	13	12	13	13	12	12	12	11	13	11	12	10	13	12	13	13	12	12	12	11	13	11	12	10	13	58.6	58.6
P23368	P23368;A0A1W2PPH1;A0A1W2PQH3;A0A1W2PQY8;A0A1W2PQT3;A0A1W2PR68;P23368-2;A0A1W2PQF8;A0A1W2PQ37	29;28;28;26;26;25;24;24;23;6;6;6;4;2;1;1;1;1	29;28;28;26;26;25;24;24;23;6;6;6;4;2;1;1;1;1	29;28;28;26;26;25;24;24;23;6;6;6;4;2;1;1;1;1	NAD-dependent malic enzyme, mitochondrial	ME2	sp|P23368|MAOM_HUMAN NAD-dependent malic enzyme, mitochondrial OS=Homo sapiens OX=9606 GN=ME2 PE=1 SV=1;tr|A0A1W2PPH1|A0A1W2PPH1_HUMAN Malic enzyme OS=Homo sapiens OX=9606 GN=ME2 PE=1 SV=1;tr|A0A1W2PQH3|A0A1W2PQH3_HUMAN Malic enzyme OS=Homo sapiens OX=9606	18	29	29	29	23	23	25	16	23	24	15	21	24	19	23	20	23	23	25	16	23	24	15	21	24	19	23	20	23	23	25	16	23	24	15	21	24	19	23	20	72.6	72.6
H0YMV8	H0YMV8;Q71UM5;C9JLI6	7;7;4;3	7;7;4;3	2;2;2;0	40S ribosomal protein S27	RPS27L	tr|H0YMV8|H0YMV8_HUMAN 40S ribosomal protein S27 OS=Homo sapiens OX=9606 GN=RPS27L PE=1 SV=1;sp|Q71UM5|RS27L_HUMAN 40S ribosomal protein S27-like OS=Homo sapiens OX=9606 GN=RPS27L PE=1 SV=3;tr|C9JLI6|C9JLI6_HUMAN 40S ribosomal protein S27 OS=Homo sapiens O	4	7	7	2	6	6	5	7	6	6	7	6	6	5	6	6	6	6	5	7	6	6	7	6	6	5	6	6	1	1	1	2	1	1	2	1	1	1	1	1	37	37
M0R2Z9	M0R2Z9;Q8IX01;Q8IX01-4;Q8IX01-3;M0R3F6	40;40;39;38;34;8;7;1	40;40;39;38;34;8;7;1	40;40;39;38;34;8;7;1	SURP and G-patch domain-containing protein 2	SUGP2	tr|M0R2Z9|M0R2Z9_HUMAN SURP and G-patch domain-containing protein 2 OS=Homo sapiens OX=9606 GN=SUGP2 PE=1 SV=1;sp|Q8IX01|SUGP2_HUMAN SURP and G-patch domain-containing protein 2 OS=Homo sapiens OX=9606 GN=SUGP2 PE=1 SV=2;sp|Q8IX01-4|SUGP2_HUMAN Isoform 4 o	8	40	40	40	31	31	30	27	30	29	25	30	31	20	33	32	31	31	30	27	30	29	25	30	31	20	33	32	31	31	30	27	30	29	25	30	31	20	33	32	46.9	46.9
Q9NVI7-2	Q9NVI7-2;Q9NVI7;Q9NVI7-3;Q5T9A4	32;31;27;18;14;12;9;8;6;5;1	32;31;27;18;14;12;9;8;6;5;1	32;31;27;18;14;12;9;8;6;5;1	Isoform 2 of ATPase family AAA domain-containing protein 3A	ATAD3A	sp|Q9NVI7-2|ATD3A_HUMAN Isoform 2 of ATPase family AAA domain-containing protein 3A OS=Homo sapiens OX=9606 GN=ATAD3A;sp|Q9NVI7|ATD3A_HUMAN ATPase family AAA domain-containing protein 3A OS=Homo sapiens OX=9606 GN=ATAD3A PE=1 SV=2;sp|Q9NVI7-3|ATD3A_HUMAN I	11	32	32	32	21	21	22	21	23	22	22	24	23	20	23	23	21	21	22	21	23	22	22	24	23	20	23	23	21	21	22	21	23	22	22	24	23	20	23	23	53.4	53.4
Q8TEM1	Q8TEM1;Q8TEM1-2	42;22	42;22	42;22	Nuclear pore membrane glycoprotein 210	NUP210	sp|Q8TEM1|PO210_HUMAN Nuclear pore membrane glycoprotein 210 OS=Homo sapiens OX=9606 GN=NUP210 PE=1 SV=3;sp|Q8TEM1-2|PO210_HUMAN Isoform 2 of Nuclear pore membrane glycoprotein 210 OS=Homo sapiens OX=9606 GN=NUP210	2	42	42	42	36	32	33	31	32	37	29	36	35	26	38	35	36	32	33	31	32	37	29	36	35	26	38	35	36	32	33	31	32	37	29	36	35	26	38	35	30.4	30.4
O43684-2	O43684-2;O43684;J3QT28	19;19;18;7	19;19;18;7	19;19;18;7	Isoform 2 of Mitotic checkpoint protein BUB3	BUB3	sp|O43684-2|BUB3_HUMAN Isoform 2 of Mitotic checkpoint protein BUB3 OS=Homo sapiens OX=9606 GN=BUB3;sp|O43684|BUB3_HUMAN Mitotic checkpoint protein BUB3 OS=Homo sapiens OX=9606 GN=BUB3 PE=1 SV=1;tr|J3QT28|J3QT28_HUMAN Mitotic checkpoint protein BUB3 (Fragm	4	19	19	19	15	15	15	14	14	13	12	15	16	14	15	16	15	15	15	14	14	13	12	15	16	14	15	16	15	15	15	14	14	13	12	15	16	14	15	16	73.6	73.6
Q13283	Q13283	21;9;7;7;7;5;5;3	21;9;7;7;7;5;5;3	19;7;5;5;5;3;3;1	Ras GTPase-activating protein-binding protein 1	G3BP1	sp|Q13283|G3BP1_HUMAN Ras GTPase-activating protein-binding protein 1 OS=Homo sapiens OX=9606 GN=G3BP1 PE=1 SV=1	8	21	21	19	15	15	15	16	15	15	16	17	15	14	17	16	15	15	15	16	15	15	16	17	15	14	17	16	14	13	13	15	13	13	14	15	14	13	15	14	54.3	54.3
O43852	O43852;O43852-3;O43852-2;O43852-4;O43852-6;O43852-5;O43852-9;O43852-15;O43852-10;H0Y875	20;20;16;16;15;14;12;12;12;10;8;8;8;7;4;4	20;20;16;16;15;14;12;12;12;10;8;8;8;7;4;4	20;20;16;16;15;14;12;12;12;10;8;8;8;7;4;4	Calumenin	CALU	sp|O43852|CALU_HUMAN Calumenin OS=Homo sapiens OX=9606 GN=CALU PE=1 SV=2;sp|O43852-3|CALU_HUMAN Isoform 3 of Calumenin OS=Homo sapiens OX=9606 GN=CALU;sp|O43852-2|CALU_HUMAN Isoform 2 of Calumenin OS=Homo sapiens OX=9606 GN=CALU;sp|O43852-4|CALU_HUMAN Isof	16	20	20	20	16	13	18	15	17	14	13	15	18	16	17	18	16	13	18	15	17	14	13	15	18	16	17	18	16	13	18	15	17	14	13	15	18	16	17	18	63.2	63.2
P31153	P31153;P31153-2	18;14;2	18;14;2	18;14;2	S-adenosylmethionine synthase isoform type-2	MAT2A	sp|P31153|METK2_HUMAN S-adenosylmethionine synthase isoform type-2 OS=Homo sapiens OX=9606 GN=MAT2A PE=1 SV=1;sp|P31153-2|METK2_HUMAN Isoform 2 of S-adenosylmethionine synthase isoform type-2 OS=Homo sapiens OX=9606 GN=MAT2A	3	18	18	18	16	14	15	15	16	15	14	16	14	13	15	15	16	14	15	15	16	15	14	16	14	13	15	15	16	14	15	15	16	15	14	16	14	13	15	15	47.8	47.8
P49720	P49720;A0A087WXQ8;A0A087WY10;A0A087WUL2	10;8;8;8	10;8;8;8	10;8;8;8	Proteasome subunit beta type-3	PSMB3	sp|P49720|PSB3_HUMAN Proteasome subunit beta type-3 OS=Homo sapiens OX=9606 GN=PSMB3 PE=1 SV=2;tr|A0A087WXQ8|A0A087WXQ8_HUMAN Proteasome chain 13 OS=Homo sapiens OX=9606 GN=PSMB3 PE=1 SV=1;tr|A0A087WY10|A0A087WY10_HUMAN Proteasome chain 13 OS=Homo sapiens	4	10	10	10	10	10	10	7	7	9	7	8	9	8	7	9	10	10	10	7	7	9	7	8	9	8	7	9	10	10	10	7	7	9	7	8	9	8	7	9	56.1	56.1
F8W1A4	F8W1A4;P54819-2;P54819;P54819-6;P54819-5;P54819-3;F8VZG5;A0A5F9ZHP2;F8VY04;A0A5K1VW67;P54819-4;G3V213	18;18;18;15;15;14;13;13;13;13;11;9;2	18;18;18;15;15;14;13;13;13;13;11;9;2	18;18;18;15;15;14;13;13;13;13;11;9;2	Adenylate kinase 2, mitochondrial	AK2	tr|F8W1A4|F8W1A4_HUMAN Adenylate kinase 2, mitochondrial OS=Homo sapiens OX=9606 GN=AK2 PE=1 SV=1;sp|P54819-2|KAD2_HUMAN Isoform 2 of Adenylate kinase 2, mitochondrial OS=Homo sapiens OX=9606 GN=AK2;sp|P54819|KAD2_HUMAN Adenylate kinase 2, mitochondrial OS	13	18	18	18	14	14	12	11	16	14	12	15	13	14	13	15	14	14	12	11	16	14	12	15	13	14	13	15	14	14	12	11	16	14	12	15	13	14	13	15	81.5	81.5
P61019	P61019;E9PKL7;P61019-2	17;12;12;6;6;2;1;1	17;12;12;6;6;2;1;1	8;4;8;5;1;0;1;0	Ras-related protein Rab-2A	RAB2A	sp|P61019|RAB2A_HUMAN Ras-related protein Rab-2A OS=Homo sapiens OX=9606 GN=RAB2A PE=1 SV=1;tr|E9PKL7|E9PKL7_HUMAN Ras-related protein Rab-2A OS=Homo sapiens OX=9606 GN=RAB2A PE=1 SV=1;sp|P61019-2|RAB2A_HUMAN Isoform 2 of Ras-related protein Rab-2A OS=Homo	8	17	17	8	13	14	14	13	16	15	13	13	15	11	16	16	13	14	14	13	16	15	13	13	15	11	16	16	6	7	7	6	7	8	6	6	7	5	7	7	76.4	76.4
P55884	P55884;P55884-2	32;32;11;4	32;32;11;4	32;32;11;4	Eukaryotic translation initiation factor 3 subunit B	EIF3B	sp|P55884|EIF3B_HUMAN Eukaryotic translation initiation factor 3 subunit B OS=Homo sapiens OX=9606 GN=EIF3B PE=1 SV=3;sp|P55884-2|EIF3B_HUMAN Isoform 2 of Eukaryotic translation initiation factor 3 subunit B OS=Homo sapiens OX=9606 GN=EIF3B	4	32	32	32	24	24	24	21	29	26	20	23	23	25	25	24	24	24	24	21	29	26	20	23	23	25	25	24	24	24	24	21	29	26	20	23	23	25	25	24	47.4	47.4
Q9NQW7	Q9NQW7;Q9NQW7-3;Q9NQW7-2;Q9NQW7-4;Q5T6H7	33;33;31;31;29;12;9	33;33;31;31;29;12;9	32;32;30;30;29;11;8	Xaa-Pro aminopeptidase 1	XPNPEP1	sp|Q9NQW7|XPP1_HUMAN Xaa-Pro aminopeptidase 1 OS=Homo sapiens OX=9606 GN=XPNPEP1 PE=1 SV=3;sp|Q9NQW7-3|XPP1_HUMAN Isoform 3 of Xaa-Pro aminopeptidase 1 OS=Homo sapiens OX=9606 GN=XPNPEP1;sp|Q9NQW7-2|XPP1_HUMAN Isoform 2 of Xaa-Pro aminopeptidase 1 OS=Homo	7	33	33	32	23	23	22	21	26	23	21	21	23	23	27	25	23	23	22	21	26	23	21	21	23	23	27	25	22	22	22	20	26	23	21	20	22	23	27	24	69.2	69.2
P21266	P21266;A0A0A0MTN3	17;15;2	17;15;2	15;13;0	Glutathione S-transferase Mu 3	GSTM3	sp|P21266|GSTM3_HUMAN Glutathione S-transferase Mu 3 OS=Homo sapiens OX=9606 GN=GSTM3 PE=1 SV=3;tr|A0A0A0MTN3|A0A0A0MTN3_HUMAN Glutathione S-transferase OS=Homo sapiens OX=9606 GN=GSTM3 PE=1 SV=1	3	17	17	15	16	16	15	12	16	15	13	15	16	12	15	15	16	16	15	12	16	15	13	15	16	12	15	15	14	14	13	11	15	14	11	13	14	11	14	13	74.2	74.2
P31040	P31040;P31040-2;D6RFM5;A0A087X1I3;P31040-3	22;21;20;17;17;9;1	22;21;20;17;17;9;1	22;21;20;17;17;9;1	Succinate dehydrogenase [ubiquinone] flavoprotein subunit, mitochondrial	SDHA	sp|P31040|SDHA_HUMAN Succinate dehydrogenase [ubiquinone] flavoprotein subunit, mitochondrial OS=Homo sapiens OX=9606 GN=SDHA PE=1 SV=2;sp|P31040-2|SDHA_HUMAN Isoform 2 of Succinate dehydrogenase [ubiquinone] flavoprotein subunit, mitochondrial OS=Homo sap	7	22	22	22	17	16	16	19	16	18	16	18	16	16	19	17	17	16	16	19	16	18	16	18	16	16	19	17	17	16	16	19	16	18	16	18	16	16	19	17	47.6	47.6
O94760	O94760;B4DYP1;O94760-2	18;12;12	18;12;12	17;11;11	N(G),N(G)-dimethylarginine dimethylaminohydrolase 1	DDAH1	sp|O94760|DDAH1_HUMAN N(G),N(G)-dimethylarginine dimethylaminohydrolase 1 OS=Homo sapiens OX=9606 GN=DDAH1 PE=1 SV=3;tr|B4DYP1|B4DYP1_HUMAN Dimethylargininase OS=Homo sapiens OX=9606 GN=DDAH1 PE=1 SV=1;sp|O94760-2|DDAH1_HUMAN Isoform 2 of N(G),N(G)-dimethy	3	18	18	17	16	17	17	17	17	16	16	16	16	15	17	17	16	17	17	17	17	16	16	16	16	15	17	17	16	16	16	16	16	15	15	15	15	14	16	16	70.9	70.9
P60660	P60660;F8W1R7;J3KND3;G3V1V0;B7Z6Z4;G3V1Y7;F8VPF3	13;12;12;12;11;9;9;3	13;12;12;12;11;9;9;3	1;0;1;0;0;1;0;0	Myosin light polypeptide 6	MYL6	sp|P60660|MYL6_HUMAN Myosin light polypeptide 6 OS=Homo sapiens OX=9606 GN=MYL6 PE=1 SV=2;tr|F8W1R7|F8W1R7_HUMAN Myosin light polypeptide 6 OS=Homo sapiens OX=9606 GN=MYL6 PE=1 SV=1;tr|J3KND3|J3KND3_HUMAN Myosin light polypeptide 6 OS=Homo sapiens OX=9606	8	13	13	1	13	12	12	9	11	11	7	13	12	10	12	12	13	12	12	9	11	11	7	13	12	10	12	12	1	1	1	0	1	0	0	1	0	0	1	0	84.1	84.1
P43490	P43490;A0A0C4DFS8	21;15;2;1	21;15;2;1	21;15;2;1	Nicotinamide phosphoribosyltransferase	NAMPT	sp|P43490|NAMPT_HUMAN Nicotinamide phosphoribosyltransferase OS=Homo sapiens OX=9606 GN=NAMPT PE=1 SV=1;tr|A0A0C4DFS8|A0A0C4DFS8_HUMAN Nicotinamide phosphoribosyltransferase OS=Homo sapiens OX=9606 GN=NAMPT PE=1 SV=1	4	21	21	21	18	17	19	15	17	19	13	15	18	13	20	18	18	17	19	15	17	19	13	15	18	13	20	18	18	17	19	15	17	19	13	15	18	13	20	18	50.7	50.7
P48739	P48739;P48739-2;P48739-3;A0A0A0MSW4;B3KYB7	17;17;17;16;9;7	17;17;17;16;9;7	16;16;16;15;8;6	Phosphatidylinositol transfer protein beta isoform	PITPNB	sp|P48739|PIPNB_HUMAN Phosphatidylinositol transfer protein beta isoform OS=Homo sapiens OX=9606 GN=PITPNB PE=1 SV=2;sp|P48739-2|PIPNB_HUMAN Isoform 2 of Phosphatidylinositol transfer protein beta isoform OS=Homo sapiens OX=9606 GN=PITPNB;sp|P48739-3|PIPNB	6	17	17	16	13	12	12	12	15	13	12	12	13	14	13	15	13	12	12	12	15	13	12	12	13	14	13	15	12	11	11	11	14	12	11	11	12	13	12	14	69.7	69.7
Q9UHX1-2	Q9UHX1-2;Q9UHX1;A0A0J9YVP6;A0A0J9YYL3;A0A0J9YXX5;Q9UHX1-4;A0A0J9YXJ8;Q9UHX1-3;A0A0J9YVR6;E9PQ56;A0A0J9YWM1;H0YEM1	26;25;24;23;23;23;22;22;14;14;13;13;9;8;6;6	26;25;24;23;23;23;22;22;14;14;13;13;9;8;6;6	3;3;1;0;1;0;0;0;1;1;1;1;1;1;1;0	Isoform 2 of Poly(U)-binding-splicing factor PUF60	PUF60	sp|Q9UHX1-2|PUF60_HUMAN Isoform 2 of Poly(U)-binding-splicing factor PUF60 OS=Homo sapiens OX=9606 GN=PUF60;sp|Q9UHX1|PUF60_HUMAN Poly(U)-binding-splicing factor PUF60 OS=Homo sapiens OX=9606 GN=PUF60 PE=1 SV=1;tr|A0A0J9YVP6|A0A0J9YVP6_HUMAN 60 kDa poly(U)	16	26	26	3	22	22	22	21	21	20	17	23	22	20	22	23	22	22	22	21	21	20	17	23	22	20	22	23	1	1	1	2	1	0	0	1	0	0	1	1	65.5	65.5
Q96KP4	Q96KP4;Q96KP4-2;J3QKT2	24;20;13;9;9;9;8;8;8;8;7;7;6;6;5;4;2;2	24;20;13;9;9;9;8;8;8;8;7;7;6;6;5;4;2;2	24;20;13;9;9;9;8;8;8;8;7;7;6;6;5;4;2;2	Cytosolic non-specific dipeptidase	CNDP2	sp|Q96KP4|CNDP2_HUMAN Cytosolic non-specific dipeptidase OS=Homo sapiens OX=9606 GN=CNDP2 PE=1 SV=2;sp|Q96KP4-2|CNDP2_HUMAN Isoform 2 of Cytosolic non-specific dipeptidase OS=Homo sapiens OX=9606 GN=CNDP2;tr|J3QKT2|J3QKT2_HUMAN Cytosolic non-specific dipep	18	24	24	24	20	21	18	15	21	20	16	18	21	21	21	20	20	21	18	15	21	20	16	18	21	21	21	20	20	21	18	15	21	20	16	18	21	21	21	20	76.8	76.8
P37235	P37235;E9PC71;P84074	15;11;9;5;1	15;11;9;5;1	9;7;3;2;1	Hippocalcin-like protein 1	HPCAL1	sp|P37235|HPCL1_HUMAN Hippocalcin-like protein 1 OS=Homo sapiens OX=9606 GN=HPCAL1 PE=1 SV=3;tr|E9PC71|E9PC71_HUMAN Hippocalcin-like protein 1 OS=Homo sapiens OX=9606 GN=HPCAL1 PE=1 SV=1;sp|P84074|HPCA_HUMAN Neuron-specific calcium-binding protein hippocal	5	15	15	9	14	12	13	13	12	13	13	13	12	11	14	15	14	12	13	13	12	13	13	13	12	11	14	15	8	7	7	7	7	8	7	8	7	7	8	9	79.8	79.8
P30046	P30046;J3KQ18;B5MC82;P30046-2;A6NHG4	9;7;7;7;7;2	9;7;7;7;7;2	9;7;7;7;7;2	D-dopachrome decarboxylase	DDT	sp|P30046|DOPD_HUMAN D-dopachrome decarboxylase OS=Homo sapiens OX=9606 GN=DDT PE=1 SV=3;tr|J3KQ18|J3KQ18_HUMAN D-dopachrome decarboxylase OS=Homo sapiens OX=9606 GN=DDT PE=1 SV=1;tr|B5MC82|B5MC82_HUMAN D-dopachrome decarboxylase OS=Homo sapiens OX=9606 GN	6	9	9	9	9	9	7	7	7	8	7	8	8	7	7	8	9	9	7	7	7	8	7	8	8	7	7	8	9	9	7	7	7	8	7	8	8	7	7	8	95.8	95.8
O96008	O96008;O96008-2	13;9;6;5	13;9;6;5	13;9;6;5	Mitochondrial import receptor subunit TOM40 homolog	TOMM40	sp|O96008|TOM40_HUMAN Mitochondrial import receptor subunit TOM40 homolog OS=Homo sapiens OX=9606 GN=TOMM40 PE=1 SV=1;sp|O96008-2|TOM40_HUMAN Isoform 2 of Mitochondrial import receptor subunit TOM40 homolog OS=Homo sapiens OX=9606 GN=TOMM40	4	13	13	13	11	11	11	11	11	11	7	10	11	10	12	11	11	11	11	11	11	11	7	10	11	10	12	11	11	11	11	11	11	11	7	10	11	10	12	11	63.2	63.2
Q8NCW5	Q8NCW5;Q8NCW5-2;Q5T3I4	14;13;7;4	14;13;7;4	14;13;7;4	NAD(P)H-hydrate epimerase	NAXE	sp|Q8NCW5|NNRE_HUMAN NAD(P)H-hydrate epimerase OS=Homo sapiens OX=9606 GN=NAXE PE=1 SV=2;sp|Q8NCW5-2|NNRE_HUMAN Isoform 2 of NAD(P)H-hydrate epimerase OS=Homo sapiens OX=9606 GN=NAXE;tr|Q5T3I4|Q5T3I4_HUMAN NAD(P)H-hydrate epimerase OS=Homo sapiens OX=9606	4	14	14	14	13	13	13	13	13	12	12	13	13	11	13	13	13	13	13	13	13	12	12	13	13	11	13	13	13	13	13	13	13	12	12	13	13	11	13	13	61.8	61.8
Q13428	Q13428;Q13428-3;Q13428-4;Q13428-2;Q13428-8;A0A6I8PRA0	35;35;35;34;34;29	35;35;35;34;34;29	4;4;4;4;4;4	Treacle protein	TCOF1	sp|Q13428|TCOF_HUMAN Treacle protein OS=Homo sapiens OX=9606 GN=TCOF1 PE=1 SV=3;sp|Q13428-3|TCOF_HUMAN Isoform 3 of Treacle protein OS=Homo sapiens OX=9606 GN=TCOF1;sp|Q13428-4|TCOF_HUMAN Isoform 4 of Treacle protein OS=Homo sapiens OX=9606 GN=TCOF1;sp|Q13	6	35	35	4	28	28	29	28	28	29	27	28	24	20	28	28	28	28	29	28	28	29	27	28	24	20	28	28	4	3	3	3	3	3	4	4	3	3	3	3	26	26
Q14690	Q14690;A0A3B3IUD7	66;66;1	66;66;1	66;66;1	Protein RRP5 homolog	PDCD11	sp|Q14690|RRP5_HUMAN Protein RRP5 homolog OS=Homo sapiens OX=9606 GN=PDCD11 PE=1 SV=3;tr|A0A3B3IUD7|A0A3B3IUD7_HUMAN Programmed cell death 11, isoform CRA_a OS=Homo sapiens OX=9606 GN=PDCD11 PE=1 SV=1	3	66	66	66	51	49	51	41	51	50	37	44	51	41	57	51	51	49	51	41	51	50	37	44	51	41	57	51	51	49	51	41	51	50	37	44	51	41	57	51	43.9	43.9
F8VZJ2	F8VZJ2;H0YHX9;Q13765;E9PAV3-2;E9PAV3;F8W0W4;F8W1N5;F8VNW4	8;8;8;8;8;7;6;6;2;1	8;8;8;8;8;7;6;6;2;1	8;8;8;8;8;7;6;6;2;1	Nascent polypeptide-associated complex subunit alpha	NACA	tr|F8VZJ2|F8VZJ2_HUMAN Nascent polypeptide-associated complex subunit alpha OS=Homo sapiens OX=9606 GN=NACA PE=1 SV=1;tr|H0YHX9|H0YHX9_HUMAN Nascent polypeptide-associated complex subunit alpha OS=Homo sapiens OX=9606 GN=NACA PE=1 SV=2;sp|Q13765|NACA_HUMAN	10	8	8	8	7	7	7	7	8	7	7	7	7	7	7	8	7	7	7	7	8	7	7	7	7	7	7	8	7	7	7	7	8	7	7	7	7	7	7	8	56.6	56.6
Q00796	Q00796;A0A6I8PIS1	22;16;6;6;1	22;16;6;6;1	22;16;6;6;1	Sorbitol dehydrogenase	SORD	sp|Q00796|DHSO_HUMAN Sorbitol dehydrogenase OS=Homo sapiens OX=9606 GN=SORD PE=1 SV=4;tr|A0A6I8PIS1|A0A6I8PIS1_HUMAN Sorbitol dehydrogenase OS=Homo sapiens OX=9606 GN=SORD PE=4 SV=1	5	22	22	22	18	17	19	18	21	21	17	18	19	18	20	19	18	17	19	18	21	21	17	18	19	18	20	19	18	17	19	18	21	21	17	18	19	18	20	19	76.2	76.2
Q99613-2	Q99613-2;Q99613;B5ME19	32;32;31;3;2;1	32;32;31;3;2;1	32;32;31;3;2;1	Isoform 2 of Eukaryotic translation initiation factor 3 subunit C	EIF3C	sp|Q99613-2|EIF3C_HUMAN Isoform 2 of Eukaryotic translation initiation factor 3 subunit C OS=Homo sapiens OX=9606 GN=EIF3C;sp|Q99613|EIF3C_HUMAN Eukaryotic translation initiation factor 3 subunit C OS=Homo sapiens OX=9606 GN=EIF3C PE=1 SV=1;sp|B5ME19|EIFCL	6	32	32	32	28	26	29	24	26	27	25	24	25	24	25	27	28	26	29	24	26	27	25	24	25	24	25	27	28	26	29	24	26	27	25	24	25	24	25	27	38.9	38.9
Q5JTH9	Q5JTH9;Q5JTH9-2;Q5JTH9-3	34;33;33;6;2;2;1	34;33;33;6;2;2;1	34;33;33;6;2;2;1	RRP12-like protein	RRP12	sp|Q5JTH9|RRP12_HUMAN RRP12-like protein OS=Homo sapiens OX=9606 GN=RRP12 PE=1 SV=2;sp|Q5JTH9-2|RRP12_HUMAN Isoform 2 of RRP12-like protein OS=Homo sapiens OX=9606 GN=RRP12;sp|Q5JTH9-3|RRP12_HUMAN Isoform 3 of RRP12-like protein OS=Homo sapiens OX=9606 GN=	7	34	34	34	30	27	30	25	27	28	21	31	27	27	30	30	30	27	30	25	27	28	21	31	27	27	30	30	30	27	30	25	27	28	21	31	27	27	30	30	36.2	36.2
P10155	P10155;P10155-3;P10155-5;P10155-4;P10155-2	23;22;22;22;12;9;5;3;2	23;22;22;22;12;9;5;3;2	23;22;22;22;12;9;5;3;2	60 kDa SS-A/Ro ribonucleoprotein	RO60	sp|P10155|RO60_HUMAN 60 kDa SS-A/Ro ribonucleoprotein OS=Homo sapiens OX=9606 GN=RO60 PE=1 SV=2;sp|P10155-3|RO60_HUMAN Isoform 3 of 60 kDa SS-A/Ro ribonucleoprotein OS=Homo sapiens OX=9606 GN=RO60;sp|P10155-5|RO60_HUMAN Isoform 5 of 60 kDa SS-A/Ro ribonucl	9	23	23	23	18	18	20	16	19	16	14	20	18	15	17	19	18	18	20	16	19	16	14	20	18	15	17	19	18	18	20	16	19	16	14	20	18	15	17	19	52	52
P52948-5	P52948-5;P52948;P52948-6;P52948-2;H7C3P6;A0A3B3ITD8	45;45;44;41;29;26;15;15;5;4;3	45;45;44;41;29;26;15;15;5;4;3	39;39;38;39;23;26;15;15;5;4;3	Isoform 5 of Nuclear pore complex protein Nup98-Nup96	NUP98	sp|P52948-5|NUP98_HUMAN Isoform 5 of Nuclear pore complex protein Nup98-Nup96 OS=Homo sapiens OX=9606 GN=NUP98;sp|P52948|NUP98_HUMAN Nuclear pore complex protein Nup98-Nup96 OS=Homo sapiens OX=9606 GN=NUP98 PE=1 SV=4;sp|P52948-6|NUP98_HUMAN Isoform 6 of Nu	11	45	45	39	25	33	29	23	35	37	20	28	27	21	32	31	25	33	29	23	35	37	20	28	27	21	32	31	22	29	27	22	31	33	20	24	24	17	28	27	32.5	32.5
P10253	P10253	27;7;5;2	27;7;5;2	27;7;5;2	Lysosomal alpha-glucosidase	GAA	sp|P10253|LYAG_HUMAN Lysosomal alpha-glucosidase OS=Homo sapiens OX=9606 GN=GAA PE=1 SV=4	4	27	27	27	21	22	22	16	21	20	14	22	19	19	22	22	21	22	22	16	21	20	14	22	19	19	22	22	21	22	22	16	21	20	14	22	19	19	22	22	34.9	34.9
P49792	P49792	94;22;22;22;22;22;1	94;22;22;22;22;22;1	61;0;0;0;0;0;1	E3 SUMO-protein ligase RanBP2	RANBP2	sp|P49792|RBP2_HUMAN E3 SUMO-protein ligase RanBP2 OS=Homo sapiens OX=9606 GN=RANBP2 PE=1 SV=2	7	94	94	61	61	59	61	53	61	64	45	64	64	58	70	75	61	59	61	53	61	64	45	64	64	58	70	75	38	38	37	33	37	39	28	42	40	37	45	48	39.3	39.3
P50148	P50148	23;11;1;1;1;1	23;11;1;1;1;1	14;10;0;0;0;0	Guanine nucleotide-binding protein G(q) subunit alpha	GNAQ	sp|P50148|GNAQ_HUMAN Guanine nucleotide-binding protein G(q) subunit alpha OS=Homo sapiens OX=9606 GN=GNAQ PE=1 SV=4	6	23	23	14	21	20	19	17	19	18	17	19	17	16	18	18	21	20	19	17	19	18	17	19	17	16	18	18	13	12	11	11	12	11	11	11	11	8	12	10	67.4	67.4
I3L0N3	I3L0N3;P46459;P46459-2	41;41;37;9;7;6;2;2	41;41;37;9;7;6;2;2	41;41;37;9;7;6;2;2	Vesicle-fusing ATPase	NSF	tr|I3L0N3|I3L0N3_HUMAN Vesicle-fusing ATPase OS=Homo sapiens OX=9606 GN=NSF PE=1 SV=1;sp|P46459|NSF_HUMAN Vesicle-fusing ATPase OS=Homo sapiens OX=9606 GN=NSF PE=1 SV=3;sp|P46459-2|NSF_HUMAN Isoform 2 of Vesicle-fusing ATPase OS=Homo sapiens OX=9606 GN=NSF	8	41	41	41	33	34	34	33	32	33	31	35	35	25	33	32	33	34	34	33	32	33	31	35	35	25	33	32	33	34	34	33	32	33	31	35	35	25	33	32	56.2	56.2
P17480	P17480;E9PKP7;P17480-2	28;27;27;7;6	28;27;27;7;6	28;27;27;7;6	Nucleolar transcription factor 1	UBTF	sp|P17480|UBF1_HUMAN Nucleolar transcription factor 1 OS=Homo sapiens OX=9606 GN=UBTF PE=1 SV=1;tr|E9PKP7|E9PKP7_HUMAN Nucleolar transcription factor 1 OS=Homo sapiens OX=9606 GN=UBTF PE=1 SV=1;sp|P17480-2|UBF1_HUMAN Isoform UBF2 of Nucleolar transcription	5	28	28	28	19	20	22	24	21	23	20	20	21	14	20	18	19	20	22	24	21	23	20	20	21	14	20	18	19	20	22	24	21	23	20	20	21	14	20	18	40.3	40.3
P26639	P26639;P26639-2	39;38;7;6;6;2;1;1;1	39;38;7;6;6;2;1;1;1	35;34;7;6;6;2;1;1;1	Threonine--tRNA ligase 1, cytoplasmic	TARS1	sp|P26639|SYTC_HUMAN Threonine--tRNA ligase 1, cytoplasmic OS=Homo sapiens OX=9606 GN=TARS1 PE=1 SV=3;sp|P26639-2|SYTC_HUMAN Isoform 2 of Threonine--tRNA ligase 1, cytoplasmic OS=Homo sapiens OX=9606 GN=TARS1	9	39	39	35	29	27	28	23	31	31	26	29	33	26	33	29	29	27	28	23	31	31	26	29	33	26	33	29	26	23	26	22	27	27	24	27	29	24	29	26	59.2	59.2
P49189	P49189;P49189-3;P49189-2	21;19;14	21;19;14	21;19;14	4-trimethylaminobutyraldehyde dehydrogenase	ALDH9A1	sp|P49189|AL9A1_HUMAN 4-trimethylaminobutyraldehyde dehydrogenase OS=Homo sapiens OX=9606 GN=ALDH9A1 PE=1 SV=3;sp|P49189-3|AL9A1_HUMAN Isoform 3 of 4-trimethylaminobutyraldehyde dehydrogenase OS=Homo sapiens OX=9606 GN=ALDH9A1;sp|P49189-2|AL9A1_HUMAN Isofo	3	21	21	21	18	19	20	18	21	18	14	19	21	17	20	19	18	19	20	18	21	18	14	19	21	17	20	19	18	19	20	18	21	18	14	19	21	17	20	19	46.6	46.6
P52907	P52907	15	15	13	F-actin-capping protein subunit alpha-1	CAPZA1	sp|P52907|CAZA1_HUMAN F-actin-capping protein subunit alpha-1 OS=Homo sapiens OX=9606 GN=CAPZA1 PE=1 SV=3	1	15	15	13	14	14	14	14	15	14	14	14	14	11	14	15	14	14	14	14	15	14	14	14	14	11	14	15	12	13	12	12	13	12	12	12	12	9	13	13	74.1	74.1
Q9UI15	Q9UI15;C9J5W6	18;11;5;4	17;10;5;4	16;9;5;4	Transgelin-3	TAGLN3	sp|Q9UI15|TAGL3_HUMAN Transgelin-3 OS=Homo sapiens OX=9606 GN=TAGLN3 PE=1 SV=2;tr|C9J5W6|C9J5W6_HUMAN Transgelin OS=Homo sapiens OX=9606 GN=TAGLN3 PE=1 SV=1	4	18	17	16	16	17	16	15	15	16	16	17	17	16	16	17	15	16	15	14	14	15	15	16	16	15	15	16	15	16	15	14	13	14	14	15	15	14	15	15	85.9	78.9
P05198	P05198;G3V4T5;H0YJS4	23;20;19	23;20;19	23;20;19	Eukaryotic translation initiation factor 2 subunit 1	EIF2S1	sp|P05198|IF2A_HUMAN Eukaryotic translation initiation factor 2 subunit 1 OS=Homo sapiens OX=9606 GN=EIF2S1 PE=1 SV=3;tr|G3V4T5|G3V4T5_HUMAN Eukaryotic translation initiation factor 2 subunit 1 (Fragment) OS=Homo sapiens OX=9606 GN=EIF2S1 PE=1 SV=1;tr|H0YJ	3	23	23	23	16	20	18	16	17	15	14	16	19	12	20	19	16	20	18	16	17	15	14	16	19	12	20	19	16	20	18	16	17	15	14	16	19	12	20	19	73.3	73.3
A0A1W2PNV4	A0A1W2PNV4;E9PF58	29;16;2	29;16;2	0;0;0	Uncharacterized protein	ARPC1A	tr|A0A1W2PNV4|A0A1W2PNV4_HUMAN Uncharacterized protein OS=Homo sapiens OX=9606 PE=3 SV=1;tr|E9PF58|E9PF58_HUMAN Actin-related protein 2/3 complex subunit 1A OS=Homo sapiens OX=9606 GN=ARPC1A PE=1 SV=1	3	29	29	0	21	20	22	21	20	23	16	22	23	18	23	24	21	20	22	21	20	23	16	22	23	18	23	24	0	0	0	0	0	0	0	0	0	0	0	0	47.8	47.8
Q96I24	Q96I24	27;13;2	24;10;2	24;10;2	Far upstream element-binding protein 3	FUBP3	sp|Q96I24|FUBP3_HUMAN Far upstream element-binding protein 3 OS=Homo sapiens OX=9606 GN=FUBP3 PE=1 SV=2	3	27	24	24	24	21	24	22	20	20	20	25	25	16	23	24	21	18	21	19	17	17	17	22	22	14	20	21	21	18	21	19	17	17	17	22	22	14	20	21	62.6	59.4
Q15691	Q15691	17	17	14	Microtubule-associated protein RP/EB family member 1	MAPRE1	sp|Q15691|MARE1_HUMAN Microtubule-associated protein RP/EB family member 1 OS=Homo sapiens OX=9606 GN=MAPRE1 PE=1 SV=3	1	17	17	14	12	12	11	11	16	14	12	13	13	15	15	14	12	12	11	11	16	14	12	13	13	15	15	14	9	9	8	8	13	11	9	10	10	12	12	11	73.5	73.5
P48681	P48681	48	48	48	Nestin	NES	sp|P48681|NEST_HUMAN Nestin OS=Homo sapiens OX=9606 GN=NES PE=1 SV=2	1	48	48	48	36	37	38	39	35	34	35	33	38	24	34	34	36	37	38	39	35	34	35	33	38	24	34	34	36	37	38	39	35	34	35	33	38	24	34	34	38.8	38.8
E9PGT1	E9PGT1;Q15631;H7C1D4;Q15631-2	14;14;9;7;2	14;14;9;7;2	14;14;9;7;2	Component 3 of promoter of RISC	TSN	tr|E9PGT1|E9PGT1_HUMAN Component 3 of promoter of RISC OS=Homo sapiens OX=9606 GN=TSN PE=1 SV=1;sp|Q15631|TSN_HUMAN Translin OS=Homo sapiens OX=9606 GN=TSN PE=1 SV=1;tr|H7C1D4|H7C1D4_HUMAN Component 3 of promoter of RISC (Fragment) OS=Homo sapiens OX=9606	5	14	14	14	11	12	10	10	11	10	11	10	13	10	13	13	11	12	10	10	11	10	11	10	13	10	13	13	11	12	10	10	11	10	11	10	13	10	13	13	59.6	59.6
Q15417	Q15417;Q15417-2;Q15417-3;E9PDU6	13;12;11;10	13;12;11;10	12;12;10;10	Calponin-3	CNN3	sp|Q15417|CNN3_HUMAN Calponin-3 OS=Homo sapiens OX=9606 GN=CNN3 PE=1 SV=1;sp|Q15417-2|CNN3_HUMAN Isoform 2 of Calponin-3 OS=Homo sapiens OX=9606 GN=CNN3;sp|Q15417-3|CNN3_HUMAN Isoform 3 of Calponin-3 OS=Homo sapiens OX=9606 GN=CNN3;tr|E9PDU6|E9PDU6_HUMAN C	4	13	13	12	10	11	12	11	11	11	11	11	11	9	11	12	10	11	12	11	11	11	11	11	11	9	11	12	10	11	11	10	11	10	10	11	11	8	11	11	43.5	43.5
Q7L576	Q7L576;A0A0G2JR96;A0A0G2JQT1	39;26;26;19;14;5;5;4;3;3;3;3	39;26;26;19;14;5;5;4;3;3;3;3	20;12;12;10;8;4;4;1;1;1;1;1	Cytoplasmic FMR1-interacting protein 1	CYFIP1	sp|Q7L576|CYFP1_HUMAN Cytoplasmic FMR1-interacting protein 1 OS=Homo sapiens OX=9606 GN=CYFIP1 PE=1 SV=1;tr|A0A0G2JR96|A0A0G2JR96_HUMAN Cytoplasmic FMR1-interacting protein 1 (Fragment) OS=Homo sapiens OX=9606 GN=CYFIP1 PE=1 SV=4;tr|A0A0G2JQT1|A0A0G2JQT1_H	12	39	39	20	22	23	26	22	30	29	20	21	25	30	26	30	22	23	26	22	30	29	20	21	25	30	26	30	12	10	12	11	17	16	10	12	14	17	14	16	33.4	33.4
A0A0C4DGS1	A0A0C4DGS1;P39656-3;P39656;P39656-2;U3KQ84	14;14;14;11;7	14;14;14;11;7	14;14;14;11;7	Dolichyl-diphosphooligosaccharide--protein glycosyltransferase 48 kDa subunit	DDOST	tr|A0A0C4DGS1|A0A0C4DGS1_HUMAN Dolichyl-diphosphooligosaccharide--protein glycosyltransferase 48 kDa subunit OS=Homo sapiens OX=9606 GN=DDOST PE=1 SV=1;sp|P39656-3|OST48_HUMAN Isoform 3 of Dolichyl-diphosphooligosaccharide--protein glycosyltransferase 48 k	5	14	14	14	11	12	12	10	13	14	8	9	13	11	12	11	11	12	12	10	13	14	8	9	13	11	12	11	11	12	12	10	13	14	8	9	13	11	12	11	46.5	46.5
H0YFS7	H0YFS7;E7EW59;F5H433;Q9Y467	2;2;2;2	2;2;2;2	2;2;2;2	Sal-like protein 2 (Fragment)	SALL2	tr|H0YFS7|H0YFS7_HUMAN Sal-like protein 2 (Fragment) OS=Homo sapiens OX=9606 GN=SALL2 PE=1 SV=2;tr|E7EW59|E7EW59_HUMAN Sal-like protein 2 OS=Homo sapiens OX=9606 GN=SALL2 PE=1 SV=2;tr|F5H433|F5H433_HUMAN Sal-like protein 2 OS=Homo sapiens OX=9606 GN=SALL2	4	2	2	2	1	1	1	1	1	2	1	1	1	2	2	2	1	1	1	1	1	2	1	1	1	2	2	2	1	1	1	1	1	2	1	1	1	2	2	2	4.3	4.3
P42785	P42785;P42785-2;E9PIG4	14;13;7;6;6;5;5;3;2;2;2;1	14;13;7;6;6;5;5;3;2;2;2;1	14;13;7;6;6;5;5;3;2;2;2;1	Lysosomal Pro-X carboxypeptidase	PRCP	sp|P42785|PCP_HUMAN Lysosomal Pro-X carboxypeptidase OS=Homo sapiens OX=9606 GN=PRCP PE=1 SV=1;sp|P42785-2|PCP_HUMAN Isoform 2 of Lysosomal Pro-X carboxypeptidase OS=Homo sapiens OX=9606 GN=PRCP;tr|E9PIG4|E9PIG4_HUMAN Lysosomal Pro-X carboxypeptidase (Frag	12	14	14	14	10	11	11	9	13	13	9	10	13	9	11	11	10	11	11	9	13	13	9	10	13	9	11	11	10	11	11	9	13	13	9	10	13	9	11	11	33.7	33.7
P62273	P62273;A0A2R8Y851;P62273-2;A0A2R8Y6P7;A0A087WTT6	5;4;4;3;3	5;4;4;3;3	5;4;4;3;3	40S ribosomal protein S29	RPS29	sp|P62273|RS29_HUMAN 40S ribosomal protein S29 OS=Homo sapiens OX=9606 GN=RPS29 PE=1 SV=2;tr|A0A2R8Y851|A0A2R8Y851_HUMAN 40S ribosomal protein S29 OS=Homo sapiens OX=9606 GN=RPS29 PE=1 SV=1;sp|P62273-2|RS29_HUMAN Isoform 2 of 40S ribosomal protein S29 OS=H	5	5	5	5	4	4	5	5	4	4	4	5	4	3	5	5	4	4	5	5	4	4	4	5	4	3	5	5	4	4	5	5	4	4	4	5	4	3	5	5	60.7	60.7
C9J0K6	C9J0K6;P30626-2;P30626;P30626-3;B4DHQ6	13;13;13;12;7	13;13;13;12;7	13;13;13;12;7	Sorcin	SRI	tr|C9J0K6|C9J0K6_HUMAN Sorcin OS=Homo sapiens OX=9606 GN=SRI PE=1 SV=1;sp|P30626-2|SORCN_HUMAN Isoform 2 of Sorcin OS=Homo sapiens OX=9606 GN=SRI;sp|P30626|SORCN_HUMAN Sorcin OS=Homo sapiens OX=9606 GN=SRI PE=1 SV=1;sp|P30626-3|SORCN_HUMAN Isoform 3 of Sor	5	13	13	13	11	12	12	10	11	13	10	11	12	10	12	12	11	12	12	10	11	13	10	11	12	10	12	12	11	12	12	10	11	13	10	11	12	10	12	12	84.5	84.5
P56192	P56192;P56192-2	32;22;9;7;7;4;4;4;4;3;1;1;1	32;22;9;7;7;4;4;4;4;3;1;1;1	32;22;9;7;7;4;4;4;4;3;1;1;1	Methionine--tRNA ligase, cytoplasmic	MARS1	sp|P56192|SYMC_HUMAN Methionine--tRNA ligase, cytoplasmic OS=Homo sapiens OX=9606 GN=MARS1 PE=1 SV=2;sp|P56192-2|SYMC_HUMAN Isoform 2 of Methionine--tRNA ligase, cytoplasmic OS=Homo sapiens OX=9606 GN=MARS1	13	32	32	32	23	24	26	20	22	24	18	26	23	26	23	26	23	24	26	20	22	24	18	26	23	26	23	26	23	24	26	20	22	24	18	26	23	26	23	26	43	43
Q15274	Q15274	9	9	9	Nicotinate-nucleotide pyrophosphorylase [carboxylating]	QPRT	sp|Q15274|NADC_HUMAN Nicotinate-nucleotide pyrophosphorylase [carboxylating] OS=Homo sapiens OX=9606 GN=QPRT PE=1 SV=3	1	9	9	9	8	6	7	8	8	7	6	8	7	6	6	7	8	6	7	8	8	7	6	8	7	6	6	7	8	6	7	8	8	7	6	8	7	6	6	7	29.3	29.3
A0A3B3ITT5	A0A3B3ITT5;P47914	4;4;1;1	4;4;1;1	4;4;1;1	60S ribosomal protein L29	RPL29	tr|A0A3B3ITT5|A0A3B3ITT5_HUMAN 60S ribosomal protein L29 OS=Homo sapiens OX=9606 GN=RPL29 PE=1 SV=1;sp|P47914|RL29_HUMAN 60S ribosomal protein L29 OS=Homo sapiens OX=9606 GN=RPL29 PE=1 SV=2	4	4	4	4	4	4	4	4	4	4	4	4	4	4	4	4	4	4	4	4	4	4	4	4	4	4	4	4	4	4	4	4	4	4	4	4	4	4	4	4	19.2	19.2
P11233	P11233;H7C3P7	13;11;5	13;11;5	8;7;1	Ras-related protein Ral-A	RALA	sp|P11233|RALA_HUMAN Ras-related protein Ral-A OS=Homo sapiens OX=9606 GN=RALA PE=1 SV=1;tr|H7C3P7|H7C3P7_HUMAN Ras-related protein Ral-A (Fragment) OS=Homo sapiens OX=9606 GN=RALA PE=1 SV=1	3	13	13	8	9	9	10	9	10	9	8	8	8	9	10	12	9	9	10	9	10	9	8	8	8	9	10	12	6	7	7	7	7	7	6	6	6	6	7	7	50.5	50.5
Q14157	Q14157;Q14157-5;Q14157-3;F8W726	28;28;27;26;12;10;9;9;9;4;3	28;28;27;26;12;10;9;9;9;4;3	2;2;1;1;0;0;0;0;0;2;1	Ubiquitin-associated protein 2-like	UBAP2L	sp|Q14157|UBP2L_HUMAN Ubiquitin-associated protein 2-like OS=Homo sapiens OX=9606 GN=UBAP2L PE=1 SV=2;sp|Q14157-5|UBP2L_HUMAN Isoform 5 of Ubiquitin-associated protein 2-like OS=Homo sapiens OX=9606 GN=UBAP2L;sp|Q14157-3|UBP2L_HUMAN Isoform 3 of Ubiquitin-	11	28	28	2	26	26	25	24	25	27	24	24	25	24	25	25	26	26	25	24	25	27	24	24	25	24	25	25	1	1	1	1	0	2	1	1	1	1	1	1	40.8	40.8
P51665	P51665;H3BNT7;H3BTM8	15;10;10;2	15;10;10;2	15;10;10;2	26S proteasome non-ATPase regulatory subunit 7	PSMD7	sp|P51665|PSMD7_HUMAN 26S proteasome non-ATPase regulatory subunit 7 OS=Homo sapiens OX=9606 GN=PSMD7 PE=1 SV=2;tr|H3BNT7|H3BNT7_HUMAN 26S proteasome non-ATPase regulatory subunit 7 OS=Homo sapiens OX=9606 GN=PSMD7 PE=1 SV=1;tr|H3BTM8|H3BTM8_HUMAN 26S prot	4	15	15	15	12	12	15	9	12	13	10	11	12	10	13	13	12	12	15	9	12	13	10	11	12	10	13	13	12	12	15	9	12	13	10	11	12	10	13	13	52.2	52.2
P52943	P52943;P52943-2;H0YFA4	12;12;11;5	12;12;11;5	12;12;11;5	Cysteine-rich protein 2	CRIP2	sp|P52943|CRIP2_HUMAN Cysteine-rich protein 2 OS=Homo sapiens OX=9606 GN=CRIP2 PE=1 SV=1;sp|P52943-2|CRIP2_HUMAN Isoform 2 of Cysteine-rich protein 2 OS=Homo sapiens OX=9606 GN=CRIP2;tr|H0YFA4|H0YFA4_HUMAN Cysteine-rich protein 2 (Fragment) OS=Homo sapiens	4	12	12	12	12	11	11	11	11	11	10	11	12	9	11	11	12	11	11	11	11	11	10	11	12	9	11	11	12	11	11	11	11	11	10	11	12	9	11	11	66.3	66.3
O75131	O75131;A0A087WYQ3;E5RHZ0	21;15;11;9;9;8;5;1;1;1;1;1;1;1;1;1;1;1;1;1	21;15;11;9;9;8;5;1;1;1;1;1;1;1;1;1;1;1;1;1	20;15;11;9;9;8;5;0;0;0;1;0;0;0;0;0;0;0;0;0	Copine-3	CPNE3	sp|O75131|CPNE3_HUMAN Copine-3 OS=Homo sapiens OX=9606 GN=CPNE3 PE=1 SV=1;tr|A0A087WYQ3|A0A087WYQ3_HUMAN Copine-3 (Fragment) OS=Homo sapiens OX=9606 GN=CPNE3 PE=1 SV=1;tr|E5RHZ0|E5RHZ0_HUMAN Copine-3 (Fragment) OS=Homo sapiens OX=9606 GN=CPNE3 PE=1 SV=1	20	21	21	20	15	16	15	16	15	17	13	13	18	13	15	16	15	16	15	16	15	17	13	13	18	13	15	16	14	15	14	16	14	16	13	12	17	12	14	15	42.1	42.1
P09661	P09661;H0YKK0;H0YMA0	21;12;11;8	21;12;11;8	21;12;11;8	U2 small nuclear ribonucleoprotein A	SNRPA1	sp|P09661|RU2A_HUMAN U2 small nuclear ribonucleoprotein A OS=Homo sapiens OX=9606 GN=SNRPA1 PE=1 SV=2;tr|H0YKK0|H0YKK0_HUMAN Small nuclear ribonucleoprotein polypeptide A, isoform CRA_a OS=Homo sapiens OX=9606 GN=SNRPA1 PE=1 SV=1;tr|H0YMA0|H0YMA0_HUMAN U	4	21	21	21	17	16	15	16	18	16	14	16	17	14	16	17	17	16	15	16	18	16	14	16	17	14	16	17	17	16	15	16	18	16	14	16	17	14	16	17	65.1	65.1
Q9BWD1	Q9BWD1;Q9BWD1-2	18;16	18;16	18;16	Acetyl-CoA acetyltransferase, cytosolic	ACAT2	sp|Q9BWD1|THIC_HUMAN Acetyl-CoA acetyltransferase, cytosolic OS=Homo sapiens OX=9606 GN=ACAT2 PE=1 SV=2;sp|Q9BWD1-2|THIC_HUMAN Isoform 2 of Acetyl-CoA acetyltransferase, cytosolic OS=Homo sapiens OX=9606 GN=ACAT2	2	18	18	18	17	17	16	15	17	17	12	17	18	14	16	18	17	17	16	15	17	17	12	17	18	14	16	18	17	17	16	15	17	17	12	17	18	14	16	18	70.5	70.5
Q5W0H4	Q5W0H4;A0A0B4J2C3;P13693;J3KPG2;E9PJF7;P13693-2	7;7;7;6;5;4;2;2	7;7;7;6;5;4;2;2	7;7;7;6;5;4;2;2	Translationally-controlled tumor protein	TPT1	tr|Q5W0H4|Q5W0H4_HUMAN Translationally-controlled tumor protein OS=Homo sapiens OX=9606 GN=TPT1 PE=1 SV=1;tr|A0A0B4J2C3|A0A0B4J2C3_HUMAN Translationally-controlled tumor protein OS=Homo sapiens OX=9606 GN=TPT1 PE=1 SV=1;sp|P13693|TCTP_HUMAN Translationally	8	7	7	7	6	6	6	5	5	6	5	7	6	4	5	7	6	6	6	5	5	6	5	7	6	4	5	7	6	6	6	5	5	6	5	7	6	4	5	7	37.8	37.8
O75439	O75439;G3V0E4	15;13;5;1;1	14;12;5;1;1	14;12;5;1;1	Mitochondrial-processing peptidase subunit beta	PMPCB	sp|O75439|MPPB_HUMAN Mitochondrial-processing peptidase subunit beta OS=Homo sapiens OX=9606 GN=PMPCB PE=1 SV=2;tr|G3V0E4|G3V0E4_HUMAN Beta-MPP OS=Homo sapiens OX=9606 GN=PMPCB PE=1 SV=1	5	15	14	14	12	13	13	11	13	12	11	12	13	11	13	10	11	12	12	10	13	11	10	11	12	11	12	9	11	12	12	10	13	11	10	11	12	11	12	9	41.3	39.9
Q15843	Q15843	5	5	1	NEDD8	NEDD8	sp|Q15843|NEDD8_HUMAN NEDD8 OS=Homo sapiens OX=9606 GN=NEDD8 PE=1 SV=1	1	5	5	1	4	5	4	4	5	5	4	4	5	5	4	5	4	5	4	4	5	5	4	4	5	5	4	5	1	1	1	1	1	1	1	1	1	1	1	1	51.9	51.9
P05387	P05387	8;3	8;3	8;3	60S acidic ribosomal protein P2	RPLP2	sp|P05387|RLA2_HUMAN 60S acidic ribosomal protein P2 OS=Homo sapiens OX=9606 GN=RPLP2 PE=1 SV=1	2	8	8	8	7	6	7	6	8	8	7	7	8	7	7	8	7	6	7	6	8	8	7	7	8	7	7	8	7	6	7	6	8	8	7	7	8	7	7	8	82.6	82.6
Q6PI48	Q6PI48;A0A3B3ISK7;A0A3B3IT01;A0A3B3IS01;A0A3B3ITS3;A0A3B3IS54	31;28;26;22;21;21;11;4	31;28;26;22;21;21;11;4	31;28;26;22;21;21;11;4	Aspartate--tRNA ligase, mitochondrial	DARS2	sp|Q6PI48|SYDM_HUMAN Aspartate--tRNA ligase, mitochondrial OS=Homo sapiens OX=9606 GN=DARS2 PE=1 SV=1;tr|A0A3B3ISK7|A0A3B3ISK7_HUMAN Aspartate--tRNA ligase, mitochondrial OS=Homo sapiens OX=9606 GN=DARS2 PE=1 SV=1;tr|A0A3B3IT01|A0A3B3IT01_HUMAN Aspartate--	8	31	31	31	17	20	21	20	22	21	18	21	24	19	24	23	17	20	21	20	22	21	18	21	24	19	24	23	17	20	21	20	22	21	18	21	24	19	24	23	55.5	55.5
A6NHR9	A6NHR9;A6NHR9-2;J3KTL8	63;62;36;22;6;4;4;3	63;62;36;22;6;4;4;3	63;62;36;22;6;4;4;3	Structural maintenance of chromosomes flexible hinge domain-containing protein 1	SMCHD1	sp|A6NHR9|SMHD1_HUMAN Structural maintenance of chromosomes flexible hinge domain-containing protein 1 OS=Homo sapiens OX=9606 GN=SMCHD1 PE=1 SV=2;sp|A6NHR9-2|SMHD1_HUMAN Isoform 2 of Structural maintenance of chromosomes flexible hinge domain-containing p	8	63	63	63	48	48	48	39	44	43	33	48	46	37	49	51	48	48	48	39	44	43	33	48	46	37	49	51	48	48	48	39	44	43	33	48	46	37	49	51	40.3	40.3
O43813	O43813;E9PHS0	18;12;5;4	18;12;5;4	18;12;5;4	Glutathione S-transferase LANCL1	LANCL1	sp|O43813|LANC1_HUMAN Glutathione S-transferase LANCL1 OS=Homo sapiens OX=9606 GN=LANCL1 PE=1 SV=1;tr|E9PHS0|E9PHS0_HUMAN Glutathione S-transferase LANCL1 (Fragment) OS=Homo sapiens OX=9606 GN=LANCL1 PE=1 SV=1	4	18	18	18	11	10	11	10	14	14	9	10	14	12	15	15	11	10	11	10	14	14	9	10	14	12	15	15	11	10	11	10	14	14	9	10	14	12	15	15	50.1	50.1
Q16799-3	Q16799-3;A8MT72;Q2NKQ5;Q16799-2;Q16799	8;5;5;5;5	8;5;5;5;5	8;5;5;5;5	Isoform RTN1-C of Reticulon-1	RTN1	sp|Q16799-3|RTN1_HUMAN Isoform RTN1-C of Reticulon-1 OS=Homo sapiens OX=9606 GN=RTN1;tr|A8MT72|A8MT72_HUMAN Reticulon OS=Homo sapiens OX=9606 GN=RTN1 PE=1 SV=1;tr|Q2NKQ5|Q2NKQ5_HUMAN Reticulon OS=Homo sapiens OX=9606 GN=RTN1 PE=1 SV=1;sp|Q16799-2|RTN1_HUMA	5	8	8	8	8	8	7	8	8	8	8	7	8	7	8	8	8	8	7	8	8	8	8	7	8	7	8	8	8	8	7	8	8	8	8	7	8	7	8	8	38.5	38.5
Q9NR28-2	Q9NR28-2;Q9NR28;Q9NR28-3;H7BZK7;A0A2U3TZH2	10;10;7;5;5;3	10;10;7;5;5;3	10;10;7;5;5;3	Isoform 2 of Diablo homolog, mitochondrial	DIABLO	sp|Q9NR28-2|DBLOH_HUMAN Isoform 2 of Diablo homolog, mitochondrial OS=Homo sapiens OX=9606 GN=DIABLO;sp|Q9NR28|DBLOH_HUMAN Diablo homolog, mitochondrial OS=Homo sapiens OX=9606 GN=DIABLO PE=1 SV=1;sp|Q9NR28-3|DBLOH_HUMAN Isoform 3 of Diablo homolog, mitoch	6	10	10	10	9	10	10	9	9	9	7	10	10	9	8	9	9	10	10	9	9	9	7	10	10	9	8	9	9	10	10	9	9	9	7	10	10	9	8	9	68.3	68.3
B0QYK0	B0QYK0;Q01844-6;Q01844-3;Q01844;Q01844-5;A0A0D9SFL3;C9JGE3;Q01844-2;H7BY36	8;8;8;8;8;7;7;7;6;1	8;8;8;8;8;7;7;7;6;1	8;8;8;8;8;7;7;7;6;1	RNA-binding protein EWS	EWSR1	tr|B0QYK0|B0QYK0_HUMAN RNA-binding protein EWS OS=Homo sapiens OX=9606 GN=EWSR1 PE=1 SV=1;sp|Q01844-6|EWS_HUMAN Isoform 6 of RNA-binding protein EWS OS=Homo sapiens OX=9606 GN=EWSR1;sp|Q01844-3|EWS_HUMAN Isoform 3 of RNA-binding protein EWS OS=Homo sapiens	10	8	8	8	8	8	8	8	7	8	8	8	8	7	8	8	8	8	8	8	7	8	8	8	8	7	8	8	8	8	8	8	7	8	8	8	8	7	8	8	16.2	16.2
Q9UBF2	Q9UBF2;Q9UBF2-2	34;28;1;1;1	34;28;1;1;1	29;23;1;1;1	Coatomer subunit gamma-2	COPG2	sp|Q9UBF2|COPG2_HUMAN Coatomer subunit gamma-2 OS=Homo sapiens OX=9606 GN=COPG2 PE=1 SV=1;sp|Q9UBF2-2|COPG2_HUMAN Isoform 2 of Coatomer subunit gamma-2 OS=Homo sapiens OX=9606 GN=COPG2	5	34	34	29	18	22	20	19	27	25	16	21	26	25	22	28	18	22	20	19	27	25	16	21	26	25	22	28	15	19	17	16	24	21	13	18	23	22	19	24	52.5	52.5
Q8IZH2-2	Q8IZH2-2;Q8IZH2;H7C5E4	8;8;5;3;2	8;8;5;3;2	8;8;5;3;2	Isoform 2 of 5-3 exoribonuclease 1	XRN1	sp|Q8IZH2-2|XRN1_HUMAN Isoform 2 of 5-3 exoribonuclease 1 OS=Homo sapiens OX=9606 GN=XRN1;sp|Q8IZH2|XRN1_HUMAN 5-3 exoribonuclease 1 OS=Homo sapiens OX=9606 GN=XRN1 PE=1 SV=1;tr|H7C5E4|H7C5E4_HUMAN 5-3 exoribonuclease 1 (Fragment) OS=Homo sapiens OX=	5	8	8	8	5	5	5	2	3	3	3	5	4	3	4	2	5	5	5	2	3	3	3	5	4	3	4	2	5	5	5	2	3	3	3	5	4	3	4	2	6.8	6.8
Q9P0L0	Q9P0L0;Q9P0L0-2	22;20;2	22;20;2	21;19;2	Vesicle-associated membrane protein-associated protein A	VAPA	sp|Q9P0L0|VAPA_HUMAN Vesicle-associated membrane protein-associated protein A OS=Homo sapiens OX=9606 GN=VAPA PE=1 SV=3;sp|Q9P0L0-2|VAPA_HUMAN Isoform 2 of Vesicle-associated membrane protein-associated protein A OS=Homo sapiens OX=9606 GN=VAPA	3	22	22	21	20	20	20	20	20	19	15	20	19	13	20	22	20	20	20	20	20	19	15	20	19	13	20	22	19	19	19	19	19	18	14	19	18	12	19	21	77.1	77.1
Q14008-2	Q14008-2;Q14008;Q14008-3	63;63;62;6;5;2;2	63;63;62;6;5;2;2	63;63;62;6;5;2;2	Isoform 2 of Cytoskeleton-associated protein 5	CKAP5	sp|Q14008-2|CKAP5_HUMAN Isoform 2 of Cytoskeleton-associated protein 5 OS=Homo sapiens OX=9606 GN=CKAP5;sp|Q14008|CKAP5_HUMAN Cytoskeleton-associated protein 5 OS=Homo sapiens OX=9606 GN=CKAP5 PE=1 SV=3;sp|Q14008-3|CKAP5_HUMAN Isoform 3 of Cytoskeleton-ass	7	63	63	63	44	41	41	39	45	44	34	51	38	37	43	46	44	41	41	39	45	44	34	51	38	37	43	46	44	41	41	39	45	44	34	51	38	37	43	46	38	38
P28838	P28838;P28838-2	31;31;11	31;31;11	28;28;11	Cytosol aminopeptidase	LAP3	sp|P28838|AMPL_HUMAN Cytosol aminopeptidase OS=Homo sapiens OX=9606 GN=LAP3 PE=1 SV=3;sp|P28838-2|AMPL_HUMAN Isoform 2 of Cytosol aminopeptidase OS=Homo sapiens OX=9606 GN=LAP3	3	31	31	28	23	22	20	18	26	26	20	21	26	20	25	25	23	22	20	18	26	26	20	21	26	20	25	25	20	19	17	15	23	23	17	18	23	17	22	22	67.1	67.1
Q75T13-3	Q75T13-3;Q75T13;Q75T13-2;Q75T13-4;B4DYY6	8;8;6;5;4;1	8;8;6;5;4;1	8;8;6;5;4;1	Isoform 3 of GPI inositol-deacylase	PGAP1	sp|Q75T13-3|PGAP1_HUMAN Isoform 3 of GPI inositol-deacylase OS=Homo sapiens OX=9606 GN=PGAP1;sp|Q75T13|PGAP1_HUMAN GPI inositol-deacylase OS=Homo sapiens OX=9606 GN=PGAP1 PE=1 SV=1;sp|Q75T13-2|PGAP1_HUMAN Isoform 2 of GPI inositol-deacylase OS=Homo sapiens	6	8	8	8	5	3	4	6	4	4	2	4	4	2	4	3	5	3	4	6	4	4	2	4	4	2	4	3	5	3	4	6	4	4	2	4	4	2	4	3	19.9	19.9
P11413	P11413;P11413-2;P11413-3;E9PD92;E7EM57;E7EUI8	25;25;24;13;13;13	25;25;24;13;13;13	25;25;24;13;13;13	Glucose-6-phosphate 1-dehydrogenase	G6PD	sp|P11413|G6PD_HUMAN Glucose-6-phosphate 1-dehydrogenase OS=Homo sapiens OX=9606 GN=G6PD PE=1 SV=4;sp|P11413-2|G6PD_HUMAN Isoform Long of Glucose-6-phosphate 1-dehydrogenase OS=Homo sapiens OX=9606 GN=G6PD;sp|P11413-3|G6PD_HUMAN Isoform 3 of Glucose-6-phos	6	25	25	25	18	18	21	14	21	23	16	20	21	18	22	23	18	18	21	14	21	23	16	20	21	18	22	23	18	18	21	14	21	23	16	20	21	18	22	23	53.4	53.4
O94973	O94973;O94973-2;A0A0G2JS82;O94973-3;A0A0G2JQM1	36;35;34;25;23;10;8;8;6;5;4;4;3;3;2;1;1	36;35;34;25;23;10;8;8;6;5;4;4;3;3;2;1;1	26;25;26;15;15;7;7;7;5;4;3;3;2;2;2;1;0	AP-2 complex subunit alpha-2	AP2A2	sp|O94973|AP2A2_HUMAN AP-2 complex subunit alpha-2 OS=Homo sapiens OX=9606 GN=AP2A2 PE=1 SV=2;sp|O94973-2|AP2A2_HUMAN Isoform 2 of AP-2 complex subunit alpha-2 OS=Homo sapiens OX=9606 GN=AP2A2;tr|A0A0G2JS82|A0A0G2JS82_HUMAN AP-2 complex subunit alpha-2 (Fr	17	36	36	26	32	29	31	26	28	28	21	30	33	23	31	30	32	29	31	26	28	28	21	30	33	23	31	30	24	22	23	19	21	20	16	21	23	15	21	20	52.3	52.3
P30040	P30040;F8VY02	16;9;2;1	16;9;2;1	16;9;2;1	Endoplasmic reticulum resident protein 29	ERP29	sp|P30040|ERP29_HUMAN Endoplasmic reticulum resident protein 29 OS=Homo sapiens OX=9606 GN=ERP29 PE=1 SV=4;tr|F8VY02|F8VY02_HUMAN Endoplasmic reticulum resident protein 29 OS=Homo sapiens OX=9606 GN=ERP29 PE=1 SV=1	4	16	16	16	12	14	13	12	15	14	12	11	14	9	15	12	12	14	13	12	15	14	12	11	14	9	15	12	12	14	13	12	15	14	12	11	14	9	15	12	53.6	53.6
O60313-2	O60313-2;O60313;O60313-10;O60313-11;C9JMB8;A0A2R8YE78;A0A2R8YDM2;A0A2R8Y3X5;O60313-9;O60313-13;E5KLJ9;A0A2R8YFD1;A0A2R8YGE5;A0A2R8YD53	48;48;47;47;47;47;46;45;44;44;44;36;29;24;20;18;14;8;6;5;4;3;2	48;48;47;47;47;47;46;45;44;44;44;36;29;24;20;18;14;8;6;5;4;3;2	48;48;47;47;47;47;46;45;44;44;44;36;29;24;20;18;14;8;6;5;4;3;2	Isoform 2 of Dynamin-like 120 kDa protein, mitochondrial	OPA1	sp|O60313-2|OPA1_HUMAN Isoform 2 of Dynamin-like 120 kDa protein, mitochondrial OS=Homo sapiens OX=9606 GN=OPA1;sp|O60313|OPA1_HUMAN Dynamin-like 120 kDa protein, mitochondrial OS=Homo sapiens OX=9606 GN=OPA1 PE=1 SV=3;sp|O60313-10|OPA1_HUMAN Isoform 4 of	23	48	48	48	36	38	38	32	37	36	27	36	37	28	42	37	36	38	38	32	37	36	27	36	37	28	42	37	36	38	38	32	37	36	27	36	37	28	42	37	55.7	55.7
Q96AC1	Q96AC1;Q96AC1-3;H0YJ34;Q96AC1-2;A0A0U1RRM8	26;26;23;22;20;5;5;4;4;2;2;1;1	26;26;23;22;20;5;5;4;4;2;2;1;1	24;24;21;20;19;5;4;3;4;0;0;1;0	Fermitin family homolog 2	FERMT2	sp|Q96AC1|FERM2_HUMAN Fermitin family homolog 2 OS=Homo sapiens OX=9606 GN=FERMT2 PE=1 SV=1;sp|Q96AC1-3|FERM2_HUMAN Isoform 3 of Fermitin family homolog 2 OS=Homo sapiens OX=9606 GN=FERMT2;tr|H0YJ34|H0YJ34_HUMAN Fermitin family homolog 2 (Fragment) OS=Homo	13	26	26	24	20	21	20	21	22	22	21	20	23	21	23	22	20	21	20	21	22	22	21	20	23	21	23	22	18	20	19	19	21	21	19	19	22	19	22	20	50	50
P54886	P54886;P54886-2	31;30	31;30	31;30	Delta-1-pyrroline-5-carboxylate synthase	ALDH18A1	sp|P54886|P5CS_HUMAN Delta-1-pyrroline-5-carboxylate synthase OS=Homo sapiens OX=9606 GN=ALDH18A1 PE=1 SV=2;sp|P54886-2|P5CS_HUMAN Isoform Short of Delta-1-pyrroline-5-carboxylate synthase OS=Homo sapiens OX=9606 GN=ALDH18A1	2	31	31	31	28	24	26	26	24	26	20	27	28	22	29	29	28	24	26	26	24	26	20	27	28	22	29	29	28	24	26	26	24	26	20	27	28	22	29	29	48.6	48.6
Q58FF8	Q58FF8	11	1	1	Putative heat shock protein HSP 90-beta 2	HSP90AB2P	sp|Q58FF8|H90B2_HUMAN Putative heat shock protein HSP 90-beta 2 OS=Homo sapiens OX=9606 GN=HSP90AB2P PE=1 SV=2	1	11	1	1	11	11	11	11	11	11	11	11	11	11	11	11	1	1	1	1	1	1	1	1	1	1	1	1	1	1	1	1	1	1	1	1	1	1	1	1	20.7	3.9
O00148	O00148;O00148-2;O00148-3;K7EQN7	30;22;19;18;11;6;5;5;5;4	14;10;8;8;3;1;1;1;1;0	8;4;2;2;0;1;1;1;1;0	ATP-dependent RNA helicase DDX39A	DDX39A	sp|O00148|DX39A_HUMAN ATP-dependent RNA helicase DDX39A OS=Homo sapiens OX=9606 GN=DDX39A PE=1 SV=2;sp|O00148-2|DX39A_HUMAN Isoform 2 of ATP-dependent RNA helicase DDX39A OS=Homo sapiens OX=9606 GN=DDX39A;sp|O00148-3|DX39A_HUMAN Isoform 3 of ATP-dependent	10	30	14	8	27	28	26	25	28	28	24	26	28	29	29	29	12	13	12	10	13	13	10	11	13	14	13	13	7	7	7	5	7	7	5	6	7	8	7	8	69.6	40.7
A0A2R8Y5P7	A0A2R8Y5P7;P49590-2;P49590;A0A2R8Y6I1;A0A2R8Y3N3;D6RB22;D6RJE6;B4DQ67	26;26;26;25;24;19;15;15;9;8	26;26;26;25;24;19;15;15;9;8	19;19;19;18;17;14;10;10;7;6	Histidine--tRNA ligase	HARS2	tr|A0A2R8Y5P7|A0A2R8Y5P7_HUMAN Histidine--tRNA ligase OS=Homo sapiens OX=9606 GN=HARS2 PE=1 SV=1;sp|P49590-2|SYHM_HUMAN Isoform 2 of Histidine--tRNA ligase, mitochondrial OS=Homo sapiens OX=9606 GN=HARS2;sp|P49590|SYHM_HUMAN Histidine--tRNA ligase, mitocho	10	26	26	19	18	18	14	18	20	18	16	16	21	19	18	22	18	18	14	18	20	18	16	16	21	19	18	22	11	12	10	11	15	13	11	11	15	15	13	17	56.8	56.8
P28072	P28072	10;4;3	10;4;3	10;4;3	Proteasome subunit beta type-6	PSMB6	sp|P28072|PSB6_HUMAN Proteasome subunit beta type-6 OS=Homo sapiens OX=9606 GN=PSMB6 PE=1 SV=4	3	10	10	10	9	8	8	8	9	5	7	7	8	6	7	9	9	8	8	8	9	5	7	7	8	6	7	9	9	8	8	8	9	5	7	7	8	6	7	9	50.6	50.6
Q96P70	Q96P70	28	28	28	Importin-9	IPO9	sp|Q96P70|IPO9_HUMAN Importin-9 OS=Homo sapiens OX=9606 GN=IPO9 PE=1 SV=3	1	28	28	28	24	22	21	21	23	21	20	26	24	18	23	24	24	22	21	21	23	21	20	26	24	18	23	24	24	22	21	21	23	21	20	26	24	18	23	24	35.9	35.9
O43148	O43148;O43148-2;K7EP06	22;22;11;6;3	22;22;11;6;3	22;22;11;6;3	mRNA cap guanine-N7 methyltransferase	RNMT	sp|O43148|MCES_HUMAN mRNA cap guanine-N7 methyltransferase OS=Homo sapiens OX=9606 GN=RNMT PE=1 SV=1;sp|O43148-2|MCES_HUMAN Isoform 2 of mRNA cap guanine-N7 methyltransferase OS=Homo sapiens OX=9606 GN=RNMT;tr|K7EP06|K7EP06_HUMAN RG7MT1 OS=Homo sapiens OX=	5	22	22	22	19	18	19	19	18	19	16	19	19	15	18	18	19	18	19	19	18	19	16	19	19	15	18	18	19	18	19	19	18	19	16	19	19	15	18	18	51.1	51.1
P67775	P67775;P67775-2	16;12	16;12	0;0	Serine/threonine-protein phosphatase 2A catalytic subunit alpha isoform	PPP2CA	sp|P67775|PP2AA_HUMAN Serine/threonine-protein phosphatase 2A catalytic subunit alpha isoform OS=Homo sapiens OX=9606 GN=PPP2CA PE=1 SV=1;sp|P67775-2|PP2AA_HUMAN Isoform 2 of Serine/threonine-protein phosphatase 2A catalytic subunit alpha isoform OS=Homo s	2	16	16	0	14	11	13	11	14	13	11	11	14	10	15	14	14	11	13	11	14	13	11	11	14	10	15	14	0	0	0	0	0	0	0	0	0	0	0	0	71.2	71.2
P14550	P14550	17;7;7;7	17;7;7;7	17;7;7;7	Aldo-keto reductase family 1 member A1	AKR1A1	sp|P14550|AK1A1_HUMAN Aldo-keto reductase family 1 member A1 OS=Homo sapiens OX=9606 GN=AKR1A1 PE=1 SV=3	4	17	17	17	14	13	13	13	15	14	13	12	14	14	14	15	14	13	13	13	15	14	13	12	14	14	14	15	14	13	13	13	15	14	13	12	14	14	14	15	65.8	65.8
Q05682-5	Q05682-5;E9PGZ1;Q05682-3;E7EX44;Q05682-4;Q05682;Q05682-2;Q05682-6;C9J813	29;29;28;28;27;26;26;26;24;3;1;1;1;1;1;1;1;1	29;29;28;28;27;26;26;26;24;3;1;1;1;1;1;1;1;1	28;28;27;27;26;25;25;25;23;2;0;0;0;1;1;0;0;0	Isoform 5 of Caldesmon	CALD1	sp|Q05682-5|CALD1_HUMAN Isoform 5 of Caldesmon OS=Homo sapiens OX=9606 GN=CALD1;tr|E9PGZ1|E9PGZ1_HUMAN Caldesmon OS=Homo sapiens OX=9606 GN=CALD1 PE=1 SV=1;sp|Q05682-3|CALD1_HUMAN Isoform 3 of Caldesmon OS=Homo sapiens OX=9606 GN=CALD1;tr|E7EX44|E7EX44_HUM	18	29	29	28	21	20	20	21	23	21	22	19	22	15	20	23	21	20	20	21	23	21	22	19	22	15	20	23	21	20	20	21	23	21	21	19	22	15	20	23	51.3	51.3
Q9NY33	Q9NY33;G3V1D3;G3V180;Q9NY33-4	28;27;27;27;12;8;7;6;4;3	28;27;27;27;12;8;7;6;4;3	28;27;27;27;12;8;7;6;4;3	Dipeptidyl peptidase 3	DPP3	sp|Q9NY33|DPP3_HUMAN Dipeptidyl peptidase 3 OS=Homo sapiens OX=9606 GN=DPP3 PE=1 SV=2;tr|G3V1D3|G3V1D3_HUMAN Dipeptidyl peptidase 3 OS=Homo sapiens OX=9606 GN=DPP3 PE=1 SV=1;tr|G3V180|G3V180_HUMAN Dipeptidyl peptidase 3 OS=Homo sapiens OX=9606 GN=DPP3 PE=1	10	28	28	28	19	20	21	15	21	23	15	20	23	14	22	23	19	20	21	15	21	23	15	20	23	14	22	23	19	20	21	15	21	23	15	20	23	14	22	23	53.7	53.7
Q92820	Q92820	12	12	12	Gamma-glutamyl hydrolase	GGH	sp|Q92820|GGH_HUMAN Gamma-glutamyl hydrolase OS=Homo sapiens OX=9606 GN=GGH PE=1 SV=2	1	12	12	12	5	7	7	8	10	10	8	6	10	9	9	8	5	7	7	8	10	10	8	6	10	9	9	8	5	7	7	8	10	10	8	6	10	9	9	8	32.7	32.7
P20674	P20674;H3BNX8;H3BRM5;H3BV69	8;6;5;5;2	8;6;5;5;2	8;6;5;5;2	Cytochrome c oxidase subunit 5A, mitochondrial	COX5A	sp|P20674|COX5A_HUMAN Cytochrome c oxidase subunit 5A, mitochondrial OS=Homo sapiens OX=9606 GN=COX5A PE=1 SV=2;tr|H3BNX8|H3BNX8_HUMAN Cytochrome c oxidase polypeptide Va OS=Homo sapiens OX=9606 GN=COX5A PE=1 SV=1;tr|H3BRM5|H3BRM5_HUMAN Cytochrome c oxidas	5	8	8	8	5	6	7	6	8	8	5	7	7	6	7	8	5	6	7	6	8	8	5	7	7	6	7	8	5	6	7	6	8	8	5	7	7	6	7	8	58	58
Q14498	Q14498;Q14498-2;Q14498-3;G3XAC6;A0A0U1RQH7;H0Y4X3	21;21;21;16;14;12;10;5;4;2;2;2;1;1;1;1;1	21;21;21;16;14;12;10;5;4;2;2;2;1;1;1;1;1	19;19;19;14;12;10;9;4;3;2;2;2;1;0;1;1;0	RNA-binding protein 39	RBM39	sp|Q14498|RBM39_HUMAN RNA-binding protein 39 OS=Homo sapiens OX=9606 GN=RBM39 PE=1 SV=2;sp|Q14498-2|RBM39_HUMAN Isoform 2 of RNA-binding protein 39 OS=Homo sapiens OX=9606 GN=RBM39;sp|Q14498-3|RBM39_HUMAN Isoform 3 of RNA-binding protein 39 OS=Homo sapiens	17	21	21	19	16	17	15	16	16	17	14	17	17	15	18	17	16	17	15	16	16	17	14	17	17	15	18	17	14	15	13	15	15	16	14	15	15	14	17	16	43.6	43.6
P62942	P62942;Q5W0X3;A0A087WZM5;Q1JUQ5	6;5;4;3;1;1;1;1	6;5;4;3;1;1;1;1	6;5;4;3;1;1;1;1	Peptidyl-prolyl cis-trans isomerase FKBP1A	FKBP1A	sp|P62942|FKB1A_HUMAN Peptidyl-prolyl cis-trans isomerase FKBP1A OS=Homo sapiens OX=9606 GN=FKBP1A PE=1 SV=2;tr|Q5W0X3|Q5W0X3_HUMAN Peptidylprolyl isomerase OS=Homo sapiens OX=9606 GN=FKBP1A PE=1 SV=1;tr|A0A087WZM5|A0A087WZM5_HUMAN Peptidylprolyl isomerase	8	6	6	6	6	6	6	6	6	6	5	6	6	6	6	6	6	6	6	6	6	6	5	6	6	6	6	6	6	6	6	6	6	6	5	6	6	6	6	6	50.9	50.9
Q5T5C7	Q5T5C7;P49591	28;28	28;28	28;28	Seryl-tRNA synthetase	SARS1	tr|Q5T5C7|Q5T5C7_HUMAN Seryl-tRNA synthetase OS=Homo sapiens OX=9606 GN=SARS1 PE=1 SV=1;sp|P49591|SYSC_HUMAN Serine--tRNA ligase, cytoplasmic OS=Homo sapiens OX=9606 GN=SARS1 PE=1 SV=3	2	28	28	28	19	23	17	17	22	21	17	23	22	18	22	24	19	23	17	17	22	21	17	23	22	18	22	24	19	23	17	17	22	21	17	23	22	18	22	24	60.6	60.6
P09669	P09669	7	7	7	Cytochrome c oxidase subunit 6C	COX6C	sp|P09669|COX6C_HUMAN Cytochrome c oxidase subunit 6C OS=Homo sapiens OX=9606 GN=COX6C PE=1 SV=2	1	7	7	7	6	7	7	6	7	7	6	7	6	5	7	7	6	7	7	6	7	7	6	7	6	5	7	7	6	7	7	6	7	7	6	7	6	5	7	7	52	52
O95861	O95861;O95861-4;O95861-2;A6NF51;O95861-3	16;15;14;13;10;7;7;7;2	16;15;14;13;10;7;7;7;2	16;15;14;13;10;7;7;7;2	3(2),5-bisphosphate nucleotidase 1	BPNT1	sp|O95861|BPNT1_HUMAN 3(2),5-bisphosphate nucleotidase 1 OS=Homo sapiens OX=9606 GN=BPNT1 PE=1 SV=1;sp|O95861-4|BPNT1_HUMAN Isoform 4 of 3(2),5-bisphosphate nucleotidase 1 OS=Homo sapiens OX=9606 GN=BPNT1;sp|O95861-2|BPNT1_HUMAN Isoform 2 of 3(2),5	9	16	16	16	13	14	14	12	15	14	13	16	14	11	16	15	13	14	14	12	15	14	13	16	14	11	16	15	13	14	14	12	15	14	13	16	14	11	16	15	59.4	59.4
J3KQN4	J3KQN4;P83881;H0Y5B4;H7BZ11	9;9;8;8;3;3;3	9;9;8;8;3;3;3	3;3;3;3;0;3;3	60S ribosomal protein L36a	RPL36A	tr|J3KQN4|J3KQN4_HUMAN 60S ribosomal protein L36a OS=Homo sapiens OX=9606 GN=RPL36A PE=1 SV=1;sp|P83881|RL36A_HUMAN 60S ribosomal protein L36a OS=Homo sapiens OX=9606 GN=RPL36A PE=1 SV=2;tr|H0Y5B4|H0Y5B4_HUMAN 60S ribosomal protein L36a OS=Homo sapiens OX=	7	9	9	3	8	7	6	8	8	7	7	8	7	5	6	7	8	7	6	8	8	7	7	8	7	5	6	7	2	2	1	2	3	2	2	3	2	1	2	2	28.9	28.9
P02786	P02786;G3V0E5	28;25;4;3	28;25;4;3	28;25;4;3	Transferrin receptor protein 1	TFRC	sp|P02786|TFR1_HUMAN Transferrin receptor protein 1 OS=Homo sapiens OX=9606 GN=TFRC PE=1 SV=2;tr|G3V0E5|G3V0E5_HUMAN Transferrin receptor protein 1 OS=Homo sapiens OX=9606 GN=TFRC PE=1 SV=1	4	28	28	28	23	19	21	21	21	20	20	23	24	24	22	24	23	19	21	21	21	20	20	23	24	24	22	24	23	19	21	21	21	20	20	23	24	24	22	24	42.9	42.9
P00390-2	P00390-2;P00390;P00390-3;P00390-4;P00390-5	20;20;19;18;17;5;4	20;20;19;18;17;5;4	20;20;19;18;17;5;4	Isoform Cytoplasmic of Glutathione reductase, mitochondrial	GSR	sp|P00390-2|GSHR_HUMAN Isoform Cytoplasmic of Glutathione reductase, mitochondrial OS=Homo sapiens OX=9606 GN=GSR;sp|P00390|GSHR_HUMAN Glutathione reductase, mitochondrial OS=Homo sapiens OX=9606 GN=GSR PE=1 SV=2;sp|P00390-3|GSHR_HUMAN Isoform 2 of Glutath	7	20	20	20	13	13	14	14	17	16	11	13	16	16	17	16	13	13	14	14	17	16	11	13	16	16	17	16	13	13	14	14	17	16	11	13	16	16	17	16	62.8	62.8
Q07960	Q07960;H0YE29	30;23;13	30;23;13	30;23;13	Rho GTPase-activating protein 1	ARHGAP1	sp|Q07960|RHG01_HUMAN Rho GTPase-activating protein 1 OS=Homo sapiens OX=9606 GN=ARHGAP1 PE=1 SV=1;tr|H0YE29|H0YE29_HUMAN Rho GTPase-activating protein 1 (Fragment) OS=Homo sapiens OX=9606 GN=ARHGAP1 PE=1 SV=1	3	30	30	30	23	25	21	20	24	23	19	23	26	23	26	22	23	25	21	20	24	23	19	23	26	23	26	22	23	25	21	20	24	23	19	23	26	23	26	22	79.3	79.3
P31689	P31689;P31689-2	21;17	21;17	21;17	DnaJ homolog subfamily A member 1	DNAJA1	sp|P31689|DNJA1_HUMAN DnaJ homolog subfamily A member 1 OS=Homo sapiens OX=9606 GN=DNAJA1 PE=1 SV=2;sp|P31689-2|DNJA1_HUMAN Isoform 2 of DnaJ homolog subfamily A member 1 OS=Homo sapiens OX=9606 GN=DNAJA1	2	21	21	21	17	17	15	11	17	17	12	15	15	17	17	19	17	17	15	11	17	17	12	15	15	17	17	19	17	17	15	11	17	17	12	15	15	17	17	19	66.2	66.2
Q99453	Q99453	11	11	6	Paired mesoderm homeobox protein 2B	PHOX2B	sp|Q99453|PHX2B_HUMAN Paired mesoderm homeobox protein 2B OS=Homo sapiens OX=9606 GN=PHOX2B PE=1 SV=2	1	11	11	6	10	9	8	11	10	9	9	9	11	8	11	10	10	9	8	11	10	9	9	9	11	8	11	10	5	4	4	6	5	4	5	5	6	4	6	5	46.5	46.5
P60228	P60228;E5RGA2;H0YBR5	21;15;11;7;6;4;2;2;2;1	21;15;11;7;6;4;2;2;2;1	21;15;11;7;6;4;2;2;2;1	Eukaryotic translation initiation factor 3 subunit E	EIF3E	sp|P60228|EIF3E_HUMAN Eukaryotic translation initiation factor 3 subunit E OS=Homo sapiens OX=9606 GN=EIF3E PE=1 SV=1;tr|E5RGA2|E5RGA2_HUMAN Eukaryotic translation initiation factor 3 subunit E OS=Homo sapiens OX=9606 GN=EIF3E PE=1 SV=1;tr|H0YBR5|H0YBR5_HU	10	21	21	21	19	18	17	15	19	15	14	16	15	17	17	20	19	18	17	15	19	15	14	16	15	17	17	20	19	18	17	15	19	15	14	16	15	17	17	20	51.7	51.7
O75396	O75396	13;3	13;3	13;3	Vesicle-trafficking protein SEC22b	SEC22B	sp|O75396|SC22B_HUMAN Vesicle-trafficking protein SEC22b OS=Homo sapiens OX=9606 GN=SEC22B PE=1 SV=4	2	13	13	13	12	12	13	9	13	13	12	11	12	8	13	12	12	12	13	9	13	13	12	11	12	8	13	12	12	12	13	9	13	13	12	11	12	8	13	12	52.1	52.1
P17066	P17066;P48741	10;7	1;1	1;1	Heat shock 70 kDa protein 6	HSPA6	sp|P17066|HSP76_HUMAN Heat shock 70 kDa protein 6 OS=Homo sapiens OX=9606 GN=HSPA6 PE=1 SV=2;sp|P48741|HSP77_HUMAN Putative heat shock 70 kDa protein 7 OS=Homo sapiens OX=9606 GN=HSPA7 PE=5 SV=2	2	10	1	1	10	10	10	10	10	10	10	10	10	10	10	10	1	1	1	1	1	1	1	1	1	1	1	1	1	1	1	1	1	1	1	1	1	1	1	1	15.7	1.7
Q96DI7	Q96DI7;Q96DI7-2	21;17;10	21;17;10	21;17;10	U5 small nuclear ribonucleoprotein 40 kDa protein	SNRNP40	sp|Q96DI7|SNR40_HUMAN U5 small nuclear ribonucleoprotein 40 kDa protein OS=Homo sapiens OX=9606 GN=SNRNP40 PE=1 SV=1;sp|Q96DI7-2|SNR40_HUMAN Isoform 2 of U5 small nuclear ribonucleoprotein 40 kDa protein OS=Homo sapiens OX=9606 GN=SNRNP40	3	21	21	21	18	17	17	15	19	19	11	15	18	14	18	17	18	17	17	15	19	19	11	15	18	14	18	17	18	17	17	15	19	19	11	15	18	14	18	17	75.4	75.4
P22694	P22694;P22694-2;P22694-7;A0A0A0MS54;P22694-9;P22694-6;P22694-5;P22694-4;P22694-3;A0A087WVC4;P22694-10;P22694-8;B1APG3;B1APF9;B1APF8;B1APG2;B1APG0;B1APG1	17;16;16;16;16;16;16;16;16;15;13;12;11;11;11;11;9;9;8	17;16;16;16;16;16;16;16;16;15;13;12;11;11;11;11;9;9;8	6;5;5;5;5;5;5;5;5;4;3;6;5;5;5;5;5;5;4	cAMP-dependent protein kinase catalytic subunit beta	PRKACB	sp|P22694|KAPCB_HUMAN cAMP-dependent protein kinase catalytic subunit beta OS=Homo sapiens OX=9606 GN=PRKACB PE=1 SV=2;sp|P22694-2|KAPCB_HUMAN Isoform 2 of cAMP-dependent protein kinase catalytic subunit beta OS=Homo sapiens OX=9606 GN=PRKACB;sp|P22694-7|K	19	17	17	6	14	13	11	7	16	14	8	12	14	15	15	15	14	13	11	7	16	14	8	12	14	15	15	15	6	6	5	3	6	6	3	5	6	6	6	6	50.1	50.1
Q8N1F7	Q8N1F7;H3BVG0;Q8N1F7-2	36;34;28;10;9;8;8;8;8;7;4;4;4;1	36;34;28;10;9;8;8;8;8;7;4;4;4;1	36;34;28;10;9;8;8;8;8;7;4;4;4;1	Nuclear pore complex protein Nup93	NUP93	sp|Q8N1F7|NUP93_HUMAN Nuclear pore complex protein Nup93 OS=Homo sapiens OX=9606 GN=NUP93 PE=1 SV=2;tr|H3BVG0|H3BVG0_HUMAN Nuclear pore complex protein Nup93 OS=Homo sapiens OX=9606 GN=NUP93 PE=1 SV=1;sp|Q8N1F7-2|NUP93_HUMAN Isoform 2 of Nuclear pore compl	14	36	36	36	26	31	29	24	29	27	22	32	29	24	28	32	26	31	29	24	29	27	22	32	29	24	28	32	26	31	29	24	29	27	22	32	29	24	28	32	51.6	51.6
P48444	P48444;B0YIW6;P48444-2	31;30;22;11;4	31;30;22;11;4	31;30;22;11;4	Coatomer subunit delta	ARCN1	sp|P48444|COPD_HUMAN Coatomer subunit delta OS=Homo sapiens OX=9606 GN=ARCN1 PE=1 SV=1;tr|B0YIW6|B0YIW6_HUMAN Coatomer subunit delta OS=Homo sapiens OX=9606 GN=ARCN1 PE=1 SV=1;sp|P48444-2|COPD_HUMAN Isoform 2 of Coatomer subunit delta OS=Homo sapiens OX=96	5	31	31	31	26	23	25	22	26	26	21	26	23	23	25	27	26	23	25	22	26	26	21	26	23	23	25	27	26	23	25	22	26	26	21	26	23	23	25	27	61.1	61.1
O95292	O95292	16;5;5	15;4;4	15;4;4	Vesicle-associated membrane protein-associated protein B/C	VAPB	sp|O95292|VAPB_HUMAN Vesicle-associated membrane protein-associated protein B/C OS=Homo sapiens OX=9606 GN=VAPB PE=1 SV=3	3	16	15	15	12	14	14	13	14	15	16	14	12	11	14	14	11	13	13	12	13	14	15	13	11	10	13	13	11	13	13	12	13	14	15	13	11	10	13	13	65	65
Q8WWY3	Q8WWY3;E7EVX8;Q8WWY3-4;Q8WWY3-2;Q8WWY3-3;E7EU94;E7ESX0;E7EN72	22;21;19;14;13;11;11;11	22;21;19;14;13;11;11;11	22;21;19;14;13;11;11;11	U4/U6 small nuclear ribonucleoprotein Prp31	PRPF31	sp|Q8WWY3|PRP31_HUMAN U4/U6 small nuclear ribonucleoprotein Prp31 OS=Homo sapiens OX=9606 GN=PRPF31 PE=1 SV=2;tr|E7EVX8|E7EVX8_HUMAN Pre-mRNA-processing factor 31 OS=Homo sapiens OX=9606 GN=PRPF31 PE=1 SV=1;sp|Q8WWY3-4|PRP31_HUMAN Isoform 4 of U4/U6 small	8	22	22	22	18	18	18	15	20	17	15	16	18	17	18	19	18	18	18	15	20	17	15	16	18	17	18	19	18	18	18	15	20	17	15	16	18	17	18	19	55.3	55.3
Q9UJU6-2	Q9UJU6-2;Q9UJU6-3;B4DDD6;Q9UJU6-6;Q9UJU6-4	20;19;16;15;13	20;19;16;15;13	1;1;1;1;1	Isoform 2 of Drebrin-like protein	DBNL	sp|Q9UJU6-2|DBNL_HUMAN Isoform 2 of Drebrin-like protein OS=Homo sapiens OX=9606 GN=DBNL;sp|Q9UJU6-3|DBNL_HUMAN Isoform 3 of Drebrin-like protein OS=Homo sapiens OX=9606 GN=DBNL;tr|B4DDD6|B4DDD6_HUMAN Drebrin-like protein OS=Homo sapiens OX=9606 GN=DBNL PE	5	20	20	1	19	16	15	14	18	16	15	16	15	16	17	18	19	16	15	14	18	16	15	16	15	16	17	18	1	1	1	1	1	1	1	1	1	1	1	1	55.7	55.7
Q9BT78	Q9BT78;D6RFN0;D6RAX7;Q9BT78-2;D6RD63	23;22;20;19;15;1	23;22;20;19;15;1	23;22;20;19;15;1	COP9 signalosome complex subunit 4	COPS4	sp|Q9BT78|CSN4_HUMAN COP9 signalosome complex subunit 4 OS=Homo sapiens OX=9606 GN=COPS4 PE=1 SV=1;tr|D6RFN0|D6RFN0_HUMAN COP9 signalosome complex subunit 4 OS=Homo sapiens OX=9606 GN=COPS4 PE=1 SV=1;tr|D6RAX7|D6RAX7_HUMAN COP9 signalosome complex subunit	6	23	23	23	20	17	18	16	18	16	16	20	18	20	20	17	20	17	18	16	18	16	16	20	18	20	20	17	20	17	18	16	18	16	16	20	18	20	20	17	73.2	73.2
O15042-2	O15042-2;O15042;E7ET15;H0Y8D9	34;34;33;17;16;16;6;5;3;2	34;34;33;17;16;16;6;5;3;2	34;34;33;17;16;16;6;5;3;2	Isoform 2 of U2 snRNP-associated SURP motif-containing protein	U2SURP	sp|O15042-2|SR140_HUMAN Isoform 2 of U2 snRNP-associated SURP motif-containing protein OS=Homo sapiens OX=9606 GN=U2SURP;sp|O15042|SR140_HUMAN U2 snRNP-associated SURP motif-containing protein OS=Homo sapiens OX=9606 GN=U2SURP PE=1 SV=2;tr|E7ET15|E7ET15_HU	10	34	34	34	28	26	27	27	29	26	25	21	26	20	27	25	28	26	27	27	29	26	25	21	26	20	27	25	28	26	27	27	29	26	25	21	26	20	27	25	40.2	40.2
Q9Y333	Q9Y333	7	7	7	U6 snRNA-associated Sm-like protein LSm2	LSM2	sp|Q9Y333|LSM2_HUMAN U6 snRNA-associated Sm-like protein LSm2 OS=Homo sapiens OX=9606 GN=LSM2 PE=1 SV=1	1	7	7	7	7	6	7	7	6	6	6	7	7	5	6	7	7	6	7	7	6	6	6	7	7	5	6	7	7	6	7	7	6	6	6	7	7	5	6	7	76.8	76.8
O00303	O00303	14;4;2;2	14;4;2;2	14;4;2;2	Eukaryotic translation initiation factor 3 subunit F	EIF3F	sp|O00303|EIF3F_HUMAN Eukaryotic translation initiation factor 3 subunit F OS=Homo sapiens OX=9606 GN=EIF3F PE=1 SV=1	4	14	14	14	13	13	13	13	13	12	13	12	13	13	13	13	13	13	13	13	13	12	13	12	13	13	13	13	13	13	13	13	13	12	13	12	13	13	13	13	49.3	49.3
Q92878	Q92878;Q92878-2;A0A1W2PQ90;Q92878-3;A0A494C1B7	48;48;44;44;34;23;22;22;20;18;8;3;3;2;1	48;48;44;44;34;23;22;22;20;18;8;3;3;2;1	48;48;44;44;34;23;22;22;20;18;8;3;3;2;1	DNA repair protein RAD50	RAD50	sp|Q92878|RAD50_HUMAN DNA repair protein RAD50 OS=Homo sapiens OX=9606 GN=RAD50 PE=1 SV=1;sp|Q92878-2|RAD50_HUMAN Isoform 2 of DNA repair protein RAD50 OS=Homo sapiens OX=9606 GN=RAD50;tr|A0A1W2PQ90|A0A1W2PQ90_HUMAN Zinc-hook domain-containing protein OS=H	15	48	48	48	33	36	37	31	34	37	25	32	35	24	34	28	33	36	37	31	34	37	25	32	35	24	34	28	33	36	37	31	34	37	25	32	35	24	34	28	41.5	41.5
A0A0G2JNZ5	A0A0G2JNZ5;A0A0G2JLB3;P04062-4;P04062-2;P04062;A0A0G2JNZ0;P04062-5	17;17;17;17;17;15;15;8	17;17;17;17;17;15;15;8	17;17;17;17;17;15;15;8	Glucosylceramidase	GBA	tr|A0A0G2JNZ5|A0A0G2JNZ5_HUMAN Glucosylceramidase OS=Homo sapiens OX=9606 GN=GBA PE=1 SV=1;tr|A0A0G2JLB3|A0A0G2JLB3_HUMAN Glucosylceramidase OS=Homo sapiens OX=9606 GN=GBA PE=1 SV=1;sp|P04062-4|GLCM_HUMAN Isoform 4 of Lysosomal acid glucosylceramidase OS=H	8	17	17	17	12	12	15	12	17	16	12	13	14	13	14	14	12	12	15	12	17	16	12	13	14	13	14	14	12	12	15	12	17	16	12	13	14	13	14	14	47.9	47.9
Q92900-2	Q92900-2;Q92900	42;42	42;42	42;42	Isoform 2 of Regulator of nonsense transcripts 1	UPF1	sp|Q92900-2|RENT1_HUMAN Isoform 2 of Regulator of nonsense transcripts 1 OS=Homo sapiens OX=9606 GN=UPF1;sp|Q92900|RENT1_HUMAN Regulator of nonsense transcripts 1 OS=Homo sapiens OX=9606 GN=UPF1 PE=1 SV=2	2	42	42	42	31	33	34	29	33	35	25	35	36	26	34	32	31	33	34	29	33	35	25	35	36	26	34	32	31	33	34	29	33	35	25	35	36	26	34	32	49.7	49.7
O76094	O76094;O76094-2;D6RDY6	31;27;17;12	31;27;17;12	31;27;17;12	Signal recognition particle subunit SRP72	SRP72	sp|O76094|SRP72_HUMAN Signal recognition particle subunit SRP72 OS=Homo sapiens OX=9606 GN=SRP72 PE=1 SV=3;sp|O76094-2|SRP72_HUMAN Isoform 2 of Signal recognition particle subunit SRP72 OS=Homo sapiens OX=9606 GN=SRP72;tr|D6RDY6|D6RDY6_HUMAN Signal recogni	4	31	31	31	23	24	24	25	25	26	24	23	25	22	26	24	23	24	24	25	25	26	24	23	25	22	26	24	23	24	24	25	25	26	24	23	25	22	26	24	59.3	59.3
Q00688	Q00688	18;4	18;4	18;4	Peptidyl-prolyl cis-trans isomerase FKBP3	FKBP3	sp|Q00688|FKBP3_HUMAN Peptidyl-prolyl cis-trans isomerase FKBP3 OS=Homo sapiens OX=9606 GN=FKBP3 PE=1 SV=1	2	18	18	18	14	14	15	13	15	15	15	13	13	11	15	14	14	14	15	13	15	15	15	13	13	11	15	14	14	14	15	13	15	15	15	13	13	11	15	14	66.1	66.1
Q8TB36	Q8TB36;Q8TB36-2	18;13;3	18;13;3	17;13;2	Ganglioside-induced differentiation-associated protein 1	GDAP1	sp|Q8TB36|GDAP1_HUMAN Ganglioside-induced differentiation-associated protein 1 OS=Homo sapiens OX=9606 GN=GDAP1 PE=1 SV=3;sp|Q8TB36-2|GDAP1_HUMAN Isoform 2 of Ganglioside-induced differentiation-associated protein 1 OS=Homo sapiens OX=9606 GN=GDAP1	3	18	18	17	14	16	15	12	15	17	13	15	17	9	15	16	14	16	15	12	15	17	13	15	17	9	15	16	14	15	14	12	14	16	12	15	16	9	14	16	51.7	51.7
P04179-4	P04179-4;P04179;P04179-2;F5H3C5;F5H4R2;F5GYZ5;P04179-3	7;7;6;5;5;5;5;3;2;2	7;7;6;5;5;5;5;3;2;2	7;7;6;5;5;5;5;3;2;2	Isoform 4 of Superoxide dismutase [Mn], mitochondrial	SOD2	sp|P04179-4|SODM_HUMAN Isoform 4 of Superoxide dismutase [Mn], mitochondrial OS=Homo sapiens OX=9606 GN=SOD2;sp|P04179|SODM_HUMAN Superoxide dismutase [Mn], mitochondrial OS=Homo sapiens OX=9606 GN=SOD2 PE=1 SV=3;sp|P04179-2|SODM_HUMAN Isoform 2 of Superox	10	7	7	7	7	7	7	7	6	6	7	6	6	5	7	7	7	7	7	7	6	6	7	6	6	5	7	7	7	7	7	7	6	6	7	6	6	5	7	7	48.3	48.3
J3KQ32	J3KQ32;Q9NTK5;Q9NTK5-2;Q9NTK5-3	23;23;16;15;8;6	23;23;16;15;8;6	23;23;16;15;8;6	Obg-like ATPase 1	OLA1	tr|J3KQ32|J3KQ32_HUMAN Obg-like ATPase 1 OS=Homo sapiens OX=9606 GN=OLA1 PE=1 SV=1;sp|Q9NTK5|OLA1_HUMAN Obg-like ATPase 1 OS=Homo sapiens OX=9606 GN=OLA1 PE=1 SV=2;sp|Q9NTK5-2|OLA1_HUMAN Isoform 2 of Obg-like ATPase 1 OS=Homo sapiens OX=9606 GN=OLA1;sp|Q9N	6	23	23	23	15	15	12	13	20	18	11	15	16	17	17	15	15	15	12	13	20	18	11	15	16	17	17	15	15	15	12	13	20	18	11	15	16	17	17	15	58.7	58.7
J3KR44	J3KR44;Q96FW1;F5GYN4;F5H6Q1;F5GYJ8;F5H3F0	13;13;11;11;11;7;5	13;13;11;11;11;7;5	13;13;11;11;11;7;5	Ubiquitin thioesterase	OTUB1	tr|J3KR44|J3KR44_HUMAN Ubiquitin thioesterase OS=Homo sapiens OX=9606 GN=OTUB1 PE=1 SV=2;sp|Q96FW1|OTUB1_HUMAN Ubiquitin thioesterase OTUB1 OS=Homo sapiens OX=9606 GN=OTUB1 PE=1 SV=2;tr|F5GYN4|F5GYN4_HUMAN Ubiquitinyl hydrolase 1 OS=Homo sapiens OX=9606 GN	7	13	13	13	10	10	11	10	10	9	10	11	10	10	8	12	10	10	11	10	10	9	10	11	10	10	8	12	10	10	11	10	10	9	10	11	10	10	8	12	58.5	58.5
P13804	P13804;H0YLU7;P13804-2;H0YL12;H0YKF0;H0YK49;H0YNX6	15;13;13;11;11;10;10;2;1;1	15;13;13;11;11;10;10;2;1;1	15;13;13;11;11;10;10;2;1;1	Electron transfer flavoprotein subunit alpha, mitochondrial	ETFA	sp|P13804|ETFA_HUMAN Electron transfer flavoprotein subunit alpha, mitochondrial OS=Homo sapiens OX=9606 GN=ETFA PE=1 SV=1;tr|H0YLU7|H0YLU7_HUMAN Electron transfer flavoprotein subunit alpha, mitochondrial (Fragment) OS=Homo sapiens OX=9606 GN=ETFA PE=1 SV	10	15	15	15	14	13	12	12	12	13	12	14	12	12	12	13	14	13	12	12	12	13	12	14	12	12	12	13	14	13	12	12	12	13	12	14	12	12	12	13	61.3	61.3
P07741	P07741;P07741-2;H3BQB1;H3BQZ9;H3BQF1	14;11;10;9;8;4	14;11;10;9;8;4	14;11;10;9;8;4	Adenine phosphoribosyltransferase	APRT	sp|P07741|APT_HUMAN Adenine phosphoribosyltransferase OS=Homo sapiens OX=9606 GN=APRT PE=1 SV=2;sp|P07741-2|APT_HUMAN Isoform 2 of Adenine phosphoribosyltransferase OS=Homo sapiens OX=9606 GN=APRT;tr|H3BQB1|H3BQB1_HUMAN Adenine phosphoribosyltransferase (F	6	14	14	14	10	10	8	9	12	10	9	10	10	10	10	11	10	10	8	9	12	10	9	10	10	10	10	11	10	10	8	9	12	10	9	10	10	10	10	11	93.3	93.3
P54577	P54577;A0A0C4DGZ5	29;18	29;18	29;18	Tyrosine--tRNA ligase, cytoplasmic	YARS1	sp|P54577|SYYC_HUMAN Tyrosine--tRNA ligase, cytoplasmic OS=Homo sapiens OX=9606 GN=YARS1 PE=1 SV=4;tr|A0A0C4DGZ5|A0A0C4DGZ5_HUMAN Tyrosine--tRNA ligase OS=Homo sapiens OX=9606 GN=YARS1 PE=1 SV=1	2	29	29	29	22	23	23	21	22	23	20	21	23	20	24	22	22	23	23	21	22	23	20	21	23	20	24	22	22	23	23	21	22	23	20	21	23	20	24	22	58.5	58.5
P08574	P08574	13	13	13	Cytochrome c1, heme protein, mitochondrial	CYC1	sp|P08574|CY1_HUMAN Cytochrome c1, heme protein, mitochondrial OS=Homo sapiens OX=9606 GN=CYC1 PE=1 SV=3	1	13	13	13	12	13	10	11	12	12	9	13	12	10	12	12	12	13	10	11	12	12	9	13	12	10	12	12	12	13	10	11	12	12	9	13	12	10	12	12	43.1	43.1
Q15428	Q15428;K7EMT0	18;9	18;9	18;9	Splicing factor 3A subunit 2	SF3A2	sp|Q15428|SF3A2_HUMAN Splicing factor 3A subunit 2 OS=Homo sapiens OX=9606 GN=SF3A2 PE=1 SV=2;tr|K7EMT0|K7EMT0_HUMAN Splicing factor 3A subunit 2 (Fragment) OS=Homo sapiens OX=9606 GN=SF3A2 PE=1 SV=2	2	18	18	18	13	13	15	11	17	14	10	14	17	12	16	17	13	13	15	11	17	14	10	14	17	12	16	17	13	13	15	11	17	14	10	14	17	12	16	17	39.7	39.7
C9JIF9	C9JIF9;P13798	24;24;10;10;6;3;1	24;24;10;10;6;3;1	24;24;10;10;6;3;1	Acyl-peptide hydrolase	APEH	tr|C9JIF9|C9JIF9_HUMAN Acyl-peptide hydrolase OS=Homo sapiens OX=9606 GN=APEH PE=1 SV=1;sp|P13798|ACPH_HUMAN Acylamino-acid-releasing enzyme OS=Homo sapiens OX=9606 GN=APEH PE=1 SV=4	7	24	24	24	16	17	16	15	23	20	13	17	22	14	19	19	16	17	16	15	23	20	13	17	22	14	19	19	16	17	16	15	23	20	13	17	22	14	19	19	50.1	50.1
P46940	P46940;H0YLE8;A0A0J9YXZ5	56;39;38;2;2;2;2;2;2;1;1	56;39;38;2;2;2;2;2;2;1;1	54;38;36;2;1;1;1;1;1;1;0	Ras GTPase-activating-like protein IQGAP1	IQGAP1	sp|P46940|IQGA1_HUMAN Ras GTPase-activating-like protein IQGAP1 OS=Homo sapiens OX=9606 GN=IQGAP1 PE=1 SV=1;tr|H0YLE8|H0YLE8_HUMAN Ras GTPase-activating-like protein IQGAP1 OS=Homo sapiens OX=9606 GN=IQGAP1 PE=1 SV=1;tr|A0A0J9YXZ5|A0A0J9YXZ5_HUMAN Ras GTPa	11	56	56	54	36	38	35	30	42	36	25	33	42	31	42	34	36	38	35	30	42	36	25	33	42	31	42	34	35	36	34	29	41	36	25	32	41	31	41	33	47.7	47.7
P50416	P50416;P50416-2	27;24;3;3;3;2;1;1;1	27;24;3;3;3;2;1;1;1	27;24;3;3;3;2;1;1;1	Carnitine O-palmitoyltransferase 1, liver isoform	CPT1A	sp|P50416|CPT1A_HUMAN Carnitine O-palmitoyltransferase 1, liver isoform OS=Homo sapiens OX=9606 GN=CPT1A PE=1 SV=2;sp|P50416-2|CPT1A_HUMAN Isoform 2 of Carnitine O-palmitoyltransferase 1, liver isoform OS=Homo sapiens OX=9606 GN=CPT1A	9	27	27	27	21	22	22	21	23	22	17	22	22	19	23	24	21	22	22	21	23	22	17	22	22	19	23	24	21	22	22	21	23	22	17	22	22	19	23	24	41.3	41.3
P53004	P53004	21;7	21;7	21;7	Biliverdin reductase A	BLVRA	sp|P53004|BIEA_HUMAN Biliverdin reductase A OS=Homo sapiens OX=9606 GN=BLVRA PE=1 SV=2	2	21	21	21	11	10	11	12	18	13	12	10	17	17	15	15	11	10	11	12	18	13	12	10	17	17	15	15	11	10	11	12	18	13	12	10	17	17	15	15	62.2	62.2
P50454	P50454;E9PPV6;E9PR70;E9PKH2	16;12;11;9;7;7;5;4;4;4;3;2;1	16;12;11;9;7;7;5;4;4;4;3;2;1	16;12;11;9;7;7;5;4;4;4;3;2;1	Serpin H1	SERPINH1	sp|P50454|SERPH_HUMAN Serpin H1 OS=Homo sapiens OX=9606 GN=SERPINH1 PE=1 SV=2;tr|E9PPV6|E9PPV6_HUMAN Serpin H1 OS=Homo sapiens OX=9606 GN=SERPINH1 PE=1 SV=1;tr|E9PR70|E9PR70_HUMAN Serpin H1 (Fragment) OS=Homo sapiens OX=9606 GN=SERPINH1 PE=1 SV=1;tr|E9PKH2	13	16	16	16	11	13	11	9	16	16	12	11	16	15	16	14	11	13	11	9	16	16	12	11	16	15	16	14	11	13	11	9	16	16	12	11	16	15	16	14	50	50
Q9H307	Q9H307	32;8;8	32;8;8	32;8;8	Pinin	PNN	sp|Q9H307|PININ_HUMAN Pinin OS=Homo sapiens OX=9606 GN=PNN PE=1 SV=5	3	32	32	32	28	27	22	26	23	27	22	24	26	19	24	25	28	27	22	26	23	27	22	24	26	19	24	25	28	27	22	26	23	27	22	24	26	19	24	25	43.7	43.7
Q9BWM7	Q9BWM7;A0A1P0AYU5;S4R3N9	18;17;9	18;17;9	17;16;9	Sideroflexin-3	SFXN3	sp|Q9BWM7|SFXN3_HUMAN Sideroflexin-3 OS=Homo sapiens OX=9606 GN=SFXN3 PE=1 SV=3;tr|A0A1P0AYU5|A0A1P0AYU5_HUMAN Sidoreflexin OS=Homo sapiens OX=9606 GN=SFXN3 PE=1 SV=1;tr|S4R3N9|S4R3N9_HUMAN Sideroflexin-3 OS=Homo sapiens OX=9606 GN=SFXN3 PE=1 SV=1	3	18	18	17	13	13	15	14	14	15	11	14	14	13	16	13	13	13	15	14	14	15	11	14	14	13	16	13	12	12	14	13	13	14	10	13	13	12	15	12	71	71
P49756	P49756	28;13;13;9;4;4;3	28;13;13;9;4;4;3	28;13;13;9;4;4;3	RNA-binding protein 25	RBM25	sp|P49756|RBM25_HUMAN RNA-binding protein 25 OS=Homo sapiens OX=9606 GN=RBM25 PE=1 SV=3	7	28	28	28	19	21	21	20	19	19	16	22	22	15	21	23	19	21	21	20	19	19	16	22	22	15	21	23	19	21	21	20	19	19	16	22	22	15	21	23	32	32
Q9H1E3	Q9H1E3	9;4	9;4	9;4	Nuclear ubiquitous casein and cyclin-dependent kinase substrate 1	NUCKS1	sp|Q9H1E3|NUCKS_HUMAN Nuclear ubiquitous casein and cyclin-dependent kinase substrate 1 OS=Homo sapiens OX=9606 GN=NUCKS1 PE=1 SV=1	2	9	9	9	7	6	8	8	7	8	8	5	8	7	9	7	7	6	8	8	7	8	8	5	8	7	9	7	7	6	8	8	7	8	8	5	8	7	9	7	29.6	29.6
Q9NVP1	Q9NVP1	30;6	30;6	30;6	ATP-dependent RNA helicase DDX18	DDX18	sp|Q9NVP1|DDX18_HUMAN ATP-dependent RNA helicase DDX18 OS=Homo sapiens OX=9606 GN=DDX18 PE=1 SV=2	2	30	30	30	23	23	22	19	22	20	16	24	26	16	23	23	23	23	22	19	22	20	16	24	26	16	23	23	23	23	22	19	22	20	16	24	26	16	23	23	55.8	55.8
P63010	P63010;P63010-2;A0A087X253;P63010-3;A0A087WU93;A0A087WZQ6;A0A087WYD1	42;42;38;38;30;30;26;12;10;6;6;2;2	20;20;20;17;11;11;11;4;4;3;1;1;1	20;20;20;17;11;11;11;4;4;3;1;1;1	AP-2 complex subunit beta	AP2B1	sp|P63010|AP2B1_HUMAN AP-2 complex subunit beta OS=Homo sapiens OX=9606 GN=AP2B1 PE=1 SV=1;sp|P63010-2|AP2B1_HUMAN Isoform 2 of AP-2 complex subunit beta OS=Homo sapiens OX=9606 GN=AP2B1;tr|A0A087X253|A0A087X253_HUMAN AP complex subunit beta OS=Homo sapien	13	42	20	20	32	34	34	33	40	37	31	32	38	25	36	37	14	16	16	15	19	16	15	13	19	14	16	17	14	16	16	15	19	16	15	13	19	14	16	17	47.8	26.6
C9JFE4	C9JFE4;Q13098-7;Q13098;Q13098-5;A8K070;A0A096LPJ3;A0A096LP07;Q13098-6	26;26;26;26;23;23;23;17;12;9;9;7;7;5;5;5;5;3	26;26;26;26;23;23;23;17;12;9;9;7;7;5;5;5;5;3	26;26;26;26;23;23;23;17;12;9;9;7;7;5;5;5;5;3	COP9 signalosome complex subunit 1	GPS1	tr|C9JFE4|C9JFE4_HUMAN COP9 signalosome complex subunit 1 OS=Homo sapiens OX=9606 GN=GPS1 PE=1 SV=2;sp|Q13098-7|CSN1_HUMAN Isoform 2 of COP9 signalosome complex subunit 1 OS=Homo sapiens OX=9606 GN=GPS1;sp|Q13098|CSN1_HUMAN COP9 signalosome complex subunit	18	26	26	26	22	23	22	18	23	23	16	23	25	17	23	23	22	23	22	18	23	23	16	23	25	17	23	23	22	23	22	18	23	23	16	23	25	17	23	23	51.2	51.2
P47985	P47985;P0C7P4	10;8	10;8	10;8	Cytochrome b-c1 complex subunit Rieske, mitochondrial	UQCRFS1	sp|P47985|UCRI_HUMAN Cytochrome b-c1 complex subunit Rieske, mitochondrial OS=Homo sapiens OX=9606 GN=UQCRFS1 PE=1 SV=2;sp|P0C7P4|UCRIL_HUMAN Putative cytochrome b-c1 complex subunit Rieske-like protein 1 OS=Homo sapiens OX=9606 GN=UQCRFS1P1 PE=5 SV=1	2	10	10	10	8	9	8	7	9	8	7	9	8	7	8	8	8	9	8	7	9	8	7	9	8	7	8	8	8	9	8	7	9	8	7	9	8	7	8	8	50.4	50.4
Q13867	Q13867;K7ESE8;K7ES02;J3KSD8	22;17;16;14;3;3;1	22;17;16;14;3;3;1	22;17;16;14;3;3;1	Bleomycin hydrolase	BLMH	sp|Q13867|BLMH_HUMAN Bleomycin hydrolase OS=Homo sapiens OX=9606 GN=BLMH PE=1 SV=1;tr|K7ESE8|K7ESE8_HUMAN Bleomycin hydrolase (Fragment) OS=Homo sapiens OX=9606 GN=BLMH PE=1 SV=1;tr|K7ES02|K7ES02_HUMAN Bleomycin hydrolase (Fragment) OS=Homo sapiens OX=9606	7	22	22	22	17	16	18	14	18	18	14	15	20	18	20	17	17	16	18	14	18	18	14	15	20	18	20	17	17	16	18	14	18	18	14	15	20	18	20	17	52.5	52.5
P63173	P63173;J3KT73;J3QL01;J3KSP2	6;5;5;3	6;5;5;3	6;5;5;3	60S ribosomal protein L38	RPL38	sp|P63173|RL38_HUMAN 60S ribosomal protein L38 OS=Homo sapiens OX=9606 GN=RPL38 PE=1 SV=2;tr|J3KT73|J3KT73_HUMAN 60S ribosomal protein L38 OS=Homo sapiens OX=9606 GN=RPL38 PE=1 SV=1;tr|J3QL01|J3QL01_HUMAN 60S ribosomal protein L38 OS=Homo sapiens OX=9606 G	4	6	6	6	6	6	6	6	6	6	5	5	4	5	6	6	6	6	6	6	6	6	5	5	4	5	6	6	6	6	6	6	6	6	5	5	4	5	6	6	50	50
Q9ULV4-3	Q9ULV4-3;Q9ULV4;Q9ULV4-2;B4E3S0;H0YHL7	27;27;27;22;14;7;7;7;7;7;7;4;1;1;1;1;1;1;1	27;27;27;22;14;7;7;7;7;7;7;4;1;1;1;1;1;1;1	26;26;26;21;13;7;7;7;7;7;7;4;1;1;1;1;1;1;1	Isoform 3 of Coronin-1C	CORO1C	sp|Q9ULV4-3|COR1C_HUMAN Isoform 3 of Coronin-1C OS=Homo sapiens OX=9606 GN=CORO1C;sp|Q9ULV4|COR1C_HUMAN Coronin-1C OS=Homo sapiens OX=9606 GN=CORO1C PE=1 SV=1;sp|Q9ULV4-2|COR1C_HUMAN Isoform 2 of Coronin-1C OS=Homo sapiens OX=9606 GN=CORO1C;tr|B4E3S0|B4E3S	19	27	27	26	20	20	19	19	22	19	19	20	22	17	21	21	20	20	19	19	22	19	19	20	22	17	21	21	19	19	18	18	21	18	18	19	21	17	20	20	49	49
[truncated: 4,441 more rows]
[truncated: 89 more columns]
